# Supplementary material for: ProPr54 web server: predicting σ54 promoters and regulon with a hybrid convolutional and recurrent deep neural network
Source: NAR Genom Bioinform. 2025 Jan 7;7(1):lqae188. doi: 10.1093/nargab/lqae188 (PMC11704786; doi:10.1093/nargab/lqae188)
Supplement: lqae188_Supplemental_Files [file lqae188_supplemental_files.zip]

Archive with 5 entries (5 files):
- Fig_S1.png
- Fig_S2.png
- Klebsiella_pneumoniae.zip
- Table S1 - Sigma54RegulonProteins.UniProtID.txt
- Table S2.xlsx
