# Supplementary material for: ProPr54 web server: predicting σ54 promoters and regulon with a hybrid convolutional and recurrent deep neural network
Source: NAR Genom Bioinform. 2025 Jan 7;7(1):lqae188. doi: 10.1093/nargab/lqae188 (PMC11704786; doi:10.1093/nargab/lqae188)
Supplement: lqae188_Supplemental_Files [file lqae188_supplemental_files.zip › Table S1 - Sigma54RegulonProteins.UniProtID.txt]

A0A0H2VG78|GLCP_STAES
A0A0H2ZFV0|DPPC_PSEAB
A0A0H2ZGN2|DPPA3_PSEAB
A0A0H2ZGN6|DPPD_PSEAB
A0A0H2ZGW7|DPPB_PSEAB
A0A0H2ZH52|DPPF_PSEAB
A0A0H3JT74|CNTF_STAAM
A0A0H3JTL0|CNTA_STAAM
A0A0H3JU73|CNTC_STAAM
A0A0H3JXA3|CNTD_STAAM
A0A0H3K104|CNTB_STAAM
A0A0J9X1Q5|PIGE_SERSF
A0A0N0BLP2|RS14Z_THEAQ
A0A2A5JY22|NUCLP_PAELB
A0A2A5K1W4|URAP_PAELB
A0A2A5K5H4|AZG1_PAELB
A0A2H5BHJ5|DPOZ_BPSHA
A0AFI3|RHAD_LISW6
A0AGP9|POTA_LISW6
A0AHX3|MUTS2_LISW6
A0AIF6|EFP_LISW6
A0AIK6|MUTL_LISW6
A0AIS8|LEPA_LISW6
A0AJ02|GSA1_LISW6
A0AJD9|GSA2_LISW6
A0AJJ5|ADEC_LISW6
A0AK80|DPO4_LISW6
A0ALT6|ECFA2_LISW6
A0ALT7|ECFA1_LISW6
A0ALV5|RS14Z_LISW6
A0AZQ0|4HYPE_BURCH
A0B0B8|T3HPD_BURCH
A0B212|MACB_BURCH
A0B2F6|BETB_BURCH
A0B344|METN2_BURCH
A0B532|RTCA_METTP
A0B6I9|ADEC_METTP
A0B7D5|EF2_METTP
A0B7D6|EF1A_METTP
A0B885|GSA_METTP
A0B8F1|ACSA_METTP
A0B977|MUTL_METTP
A0JUY6|MIAB_ARTS2
A0JWV0|GLGC_ARTS2
A0JWY3|ARC_ARTS2
A0JX50|LEPA_ARTS2
A0JX80|EFP_ARTS2
A0JYM2|GSA_ARTS2
A0K3S5|UGPC_BURCH
A0K5D7|GSA_BURCH
A0K5N5|METN1_BURCH
A0K5V7|LEPA_BURCH
A0K608|ASTD_BURCH
A0K609|ASTB_BURCH
A0K610|ASTE_BURCH
A0K718|RBSA1_BURCH
A0K739|SSUB1_BURCH
A0K847|CLPP_BURCH
A0K922|NUOB_BURCH
A0K9C0|HTPG_BURCH
A0KAB6|MIAB_BURCH
A0KAU6|DCTA_BURCH
A0KAV6|TAUB_BURCH
A0KE71|SSUB2_BURCH
A0KEJ0|NORR_AERHH
A0KEJ1|NORV_AERHH
A0KEJ2|NORW_AERHH
A0KEL0|FADA_AERHH
A0KGB3|MACB1_AERHH
A0KGF0|LEPA_AERHH
A0KGR9|MUTL_AERHH
A0KHD5|DPO4_AERHH
A0KHZ9|RIMO_AERHH
A0KIQ4|Y1619_AERHH
A0KJ66|NUOB_AERHH
A0KL53|HTPG_AERHH
A0KL76|HYPA_AERHH
A0KM45|FLGB_AERHH
A0KMJ3|MACB2_AERHH
A0KMV4|ASTB_AERHH
A0KMY1|DTPB_AERHH
A0KMZ3|DCTA_AERHH
A0KN18|ASTD_AERHH
A0KN81|MIAB_AERHH
A0KNI2|ACSA_AERHH
A0KNY9|GSA_AERHH
A0KPH6|ZNUC_AERHH
A0KQF1|Y4077_AERHH
A0KR49|FADA_SHESA
A0KSR5|MUTL_SHESA
A0KST2|ASTD_SHESA
A0KTR5|DPO4_SHESA
A0KTX4|MIAB_SHESA
A0KVZ2|ASTB_SHESA
A0KX43|ASTE_SHESA
A0KY03|HTPG_SHESA
A0KY83|ACSA_SHESA
A0KYL9|CLPP_SHESA
A0KZ94|XNI_SHESA
A0KZD8|GLGC_SHESA
A0KZH8|Y2972_SHESA
A0KZN4|LEPA_SHESA
A0KZS6|GSA_SHESA
A0L0V9|MACB_SHESA
A0L1C8|RIMO_SHESA
A0L3S9|GSA_MAGMM
A0L4S0|FTSH_MAGMM
A0L576|ACSA_MAGMM
A0L5Y6|RS14Z_MAGMM
A0L631|LEPA_MAGMM
A0L673|EFP_MAGMM
A0L6Y9|MURA_MAGMM
A0L7K3|MIAB_MAGMM
A0L887|RIMO_MAGMM
A0L8B0|HTPG_MAGMM
A0LCH8|ZNUC_MAGMM
A0LDS6|NUOB_MAGMM
A0LDT4|CLPP_MAGMM
A0LEF1|CLPP_SYNFM
A0LEQ1|NUOD_SYNFM
A0LFB5|ADEC_SYNFM
A0LFB7|MIAB_SYNFM
A0LG91|ACSA_SYNFM
A0LI00|LEPA_SYNFM
A0LIM0|RIMO_SYNFM
A0LIP3|GSA_SYNFM
A0LJK2|MUTL_SYNFM
A0LJM5|NUBCD_SYNFM
A0LLL8|RF3_SYNFM
A0LM36|MACB_SYNFM
A0LN68|FTSH_SYNFM
A0LR74|FTSH_ACIC1
A0LRI2|NUOB_ACIC1
A0LRI4|NUOD_ACIC1
A0LRN3|RS14Z_ACIC1
A0LU46|ARC_ACIC1
A0LUE6|POTA_ACIC1
A0LUG7|EFP_ACIC1
A0LV00|MIAB_ACIC1
A0LV11|RIMO_ACIC1
A0LVY3|GLGC_ACIC1
A0LZH8|MUTL_GRAFK
A0M298|EFP_GRAFK
A0M3K8|RIMO_GRAFK
A0M6M2|LEPA_GRAFK
A0M7D3|MIAB_GRAFK
A0NXQ7|4HYPE_ROSAI
A0PLS0|GSA_MYCUA
A0PM78|RS14Z_MYCUA
A0PN13|GABD1_MYCUA
A0PPH6|EFP_MYCUA
A0PQT9|ARC_MYCUA
A0PR39|NUOB_MYCUA
A0PR41|NUOD_MYCUA
A0PRT4|HTPG_MYCUA
A0PST9|GABD2_MYCUA
A0PT87|MIAB_MYCUA
A0PVW7|GLGC_MYCUA
A0PXM8|FTSH_CLONN
A0PXV9|RS14Z_CLONN
A0PXX7|ECFA1_CLONN
A0PXX8|ECFA2_CLONN
A0PY57|POTA_CLONN
A0PZP4|MUTS2_CLONN
A0Q087|EFP_CLONN
A0Q0M5|MIAB_CLONN
A0Q0M7|MUTL_CLONN
A0Q0P6|RIMO_CLONN
A0Q1R8|LEPA_CLONN
A0Q2A8|GSA_CLONN
A0Q2E1|ANSME_CLONN
A0Q2L1|CLPP_CLONN
A0Q3I7|GLGC_CLONN
A0Q415|EFP_FRATN
A0Q453|LEPA_FRATN
A0Q4L0|HTPG_FRATN
A0Q4U9|RIMO_FRATN
A0Q595|GLGC_FRATN
A0Q6K9|DPO4_FRATN
A0Q6S9|CLPP_FRATN
A0Q6T5|MIAB_FRATN
A0Q8G9|NUOD_FRATN
A0Q8H1|NUOB_FRATN
A0QEJ0|HTPG_MYCA1
A0QFB2|ARC_MYCA1
A0QFE1|SSUB_MYCA1
A0QI55|EFP_MYCA1
A0QIR4|MIAB_MYCA1
A0QJU8|NUOB_MYCA1
A0QJV0|NUOD_MYCA1
A0QKZ9|RS14Z_MYCA1
A0QLG2|GSA_MYCA1
A0QMB9|GABD1_MYCA1
A0QQ70|PHNC_MYCS2
A0QR33|GSA_MYCS2
A0QSG2|RS14Z_MYCS2
A0QU33|NUOD_MYCS2
A0QU35|NUOB_MYCS2
A0QVX5|MIAB_MYCS2
A0QWR4|EFP_MYCS2
A0QYS9|ARGD_MYCS2
A0QZ54|ARC_MYCS2
A0R079|GLN1B_MYCS2
A0R083|GLN1A_MYCS2
A0R1Y7|FADA4_MYCS2
A0R2E1|GLGC_MYCS2
A0R4C0|PSTB_MYCS2
A0R5D9|TOP1_MYCS2
A0R5E1|CSPA_MYCS2
A0R5G1|ACSA_MYCS2
A0R6H7|IRTB_MYCS2
A0R8J3|RS14Z_BACAH
A0R8K8|ECFA1_BACAH
A0R909|ROCA_BACAH
A0R9G6|GSA1_BACAH
A0RBB0|POTA_BACAH
A0RDW1|IOLA1_BACAH
A0REB5|IOLA2_BACAH
A0RFA4|SSUB_BACAH
A0RHE0|MUTL_BACAH
A0RHE4|MIAB_BACAH
A0RII7|EFP_BACAH
A0RIT7|LEPA_BACAH
A0RJ78|GSA2_BACAH
A0RJF2|MUTS2_BACAH
A0RK86|GLGC_BACAH
A0RL88|NUOD_BACAH
A0RL90|NUOB_BACAH
A0RM24|RS14Z_CAMFF
A0RMD0|NUOB_CAMFF
A0RMD1|NUOCD_CAMFF
A0RP01|MACB_CAMFF
A0RPC8|MURA_CAMFF
A0RQ51|GSA_CAMFF
A0RQC0|EFP_CAMFF
A0RQN5|MIAB_CAMFF
A0RQX4|LEPA_CAMFF
A0RW30|EF2_CENSY
A0RXB3|GSA1_CENSY
A1A082|RS14Z_BIFAA
A1A0U4|ARC_BIFAA
A1A1B4|GLGC_BIFAA
A1A280|MIAB_BIFAA
A1A787|CAIC_ECOK1
A1A788|CAIB_ECOK1
A1A7K0|GSA_ECOK1
A1A7U2|DPO4_ECOK1
A1A835|FRMA_ECOK1
A1A8A6|CLPP_ECOK1
A1A8D9|HTPG_ECOK1
A1A8S9|MIAB_ECOK1
A1A967|GSIA_ECOK1
A1A970|GSIC_ECOK1
A1A971|GSID_ECOK1
A1A974|RIMO_ECOK1
A1A9B7|MACB1_ECOK1
A1A9L0|SSUB_ECOK1
A1A9R2|RUTF_ECOK1
A1A9R3|RUTE_ECOK1
A1A9R4|RUTD_ECOK1
A1A9R5|RUTC_ECOK1
A1A9R6|RUTB_ECOK1
A1A9R7|RUTA_ECOK1
A1AA20|POTA_ECOK1
A1AB46|ABDH_ECOK1
A1ABS5|ASTE_ECOK1
A1ABS6|ASTB_ECOK1
A1ABS8|ASTA_ECOK1
A1ABS9|ASTC_ECOK1
A1ABW3|YEAH_ECOK1
A1AC19|ZNUC_ECOK1
A1AC51|FLHD_ECOK1
A1ACT0|MDTB_ECOK1
A1ACT1|MDTC_ECOK1
A1AD29|EFPL_ECOK1
A1AD59|NAPA_ECOK1
A1ADD5|NUOB_ECOK1
A1ADI8|FADJ_ECOK1
A1AE99|LEPA_ECOK1
A1AEP9|NORR_ECOK1
A1AEQ0|NORV_ECOK1
A1AEQ1|NORW_ECOK1
A1AEY5|XNI_ECOK1
A1AFZ3|PAT_ECOK1
A1AG22|YHAM_ECOK1
A1AGU3|RTCA_ECOK1
A1AGY1|UGPC_ECOK1
A1AH17|NIKR_ECOK1
A1AH70|DCTA_ECOK1
A1AHF3|TDH_ECOK1
A1AHK5|ADEC_ECOK1
A1AHM2|IBPA_ECOK1
A1AI32|FADA_ECOK1
A1AI79|RHAD_ECOK1
A1AIQ8|ACTP_ECOK1
A1AJ55|EFP_ECOK1
A1AJ76|MUTL_ECOK1
A1AJ83|NSRR_ECOK1
A1ALP0|NUOB_PELPD
A1ALV4|RS14Z_PELPD
A1AME1|RF3_PELPD
A1AN85|CLPP_PELPD
A1ANS1|HTPG_PELPD
A1APR6|MIAB_PELPD
A1AQS8|NIKR_PELPD
A1ARG8|LEPA_PELPD
A1ASE9|GSA_PELPD
A1AT11|FTSH_PELPD
A1AT89|MUTL_PELPD
A1AVI4|EFP_RUTMC
A1AVN6|CLPP_RUTMC
A1AVQ1|GSA_RUTMC
A1AVR3|NUOB_RUTMC
A1AVR5|NUOD_RUTMC
A1AVS5|NUON_RUTMC
A1AWE2|HTPG_RUTMC
A1AWP9|LEPA_RUTMC
A1AX14|MIAB_RUTMC
A1B002|EFTU_PARDP
A1B195|T3HPD_PARDP
A1B3K8|RIMO_PARDP
A1B495|NUOD_PARDP
A1B497|NUOB_PARDP
A1B4L2|ALDH_PARDP
A1B5X6|ADEC_PARDP
A1B677|MACB1_PARDP
A1B6P4|HYPA_PARDP
A1B8C4|MIAB_PARDP
A1B9H9|SSUB1_PARDP
A1B9Q7|UGPC_PARDP
A1B9Z3|HTPA_PARDP
A1BBD2|DCTA_PARDP
A1BBM5|4HYPE_PARDP
A1BC20|SSUB2_PARDP
A1BCW2|MUTL_CHLPD
A1BDR8|NIKR_CHLPD
A1BE50|MACB_CHLPD
A1BF33|NUOB_CHLPD
A1BFP7|HTPG_CHLPD
A1BHJ8|LEPA_CHLPD
A1BI15|CLPP_CHLPD
A1BIX2|MIAB_CHLPD
A1BJG8|GSA_CHLPD
A1INN7|NUOD_NEIMA
A1INN9|NUOB_NEIMA
A1IQ34|MIAB_NEIMA
A1JIE0|UGPC_YERE8
A1JIG3|FADA_YERE8
A1JIG4|FADB_YERE8
A1JIK1|ACTP_YERE8
A1JIK3|ACSA_YERE8
A1JIP6|EFP_YERE8
A1JIR3|MUTL_YERE8
A1JIS1|NSRR_YERE8
A1JIY2|Y448_YERE8
A1JK30|FADJ_YERE8
A1JKK1|LEPA_YERE8
A1JKW9|MDTC_YERE8
A1JLG4|NUOB_YERE8
A1JLS4|EFPL_YERE8
A1JMW4|RUTF_YERE8
A1JMW8|RUTE_YERE8
A1JMX1|RUTD_YERE8
A1JMX4|RUTC_YERE8
A1JMX8|RUTB_YERE8
A1JMY1|RUTA_YERE8
A1JNB3|HTPG_YERE8
A1JNN2|CLPP_YERE8
A1JNY3|DPO4_YERE8
A1JP96|XNI_YERE8
A1JQA3|MIAB_YERE8
A1JQJ6|Y2273_YERE8
A1JRI2|ZNUC_YERE8
A1JRI8|DTPB_YERE8
A1JS32|ASTE_YERE8
A1JS35|ASTB_YERE8
A1JS43|ASTA_YERE8
A1JS45|ASTC_YERE8
A1JSS6|DCTA_YERE8
A1JSU2|FLIE_YERE8
A1JU76|LCRD_YERE8
A1K323|MACB_AZOSB
A1K3J0|MIAB_AZOSB
A1K3P1|NUOB2_AZOSB
A1K5A9|NUOB1_AZOSB
A1K5B1|NUOD_AZOSB
A1K601|LEPA_AZOSB
A1K783|CLPP_AZOSB
A1KB59|GSA_AZOSB
A1KF14|MDREP_MYCBP
A1KF54|GABD1_MYCBP
A1KGJ8|RS14Z_MYCBP
A1KI01|GLGC_MYCBP
A1KJE8|GABD2_MYCBP
A1KKF8|ARC_MYCBP
A1KKZ1|HTPG_MYCBP
A1KL96|LEPA_MYCBP
A1KLN1|EFP_MYCBP
A1KM71|MIAB_MYCBP
A1KNE2|NUOB_MYCBP
A1KNE4|NUOD_MYCBP
A1KRS3|NUOB_NEIMF
A1KRS5|NUOD_NEIMF
A1KS33|MIAB_NEIMF
A1KS34|GSA_NEIMF
A1KSN4|RF3_NEIMF
A1KT27|LEPA_NEIMF
A1KUD9|CLPP_NEIMF
A1KUP6|MUTL_NEIMF
A1KUQ3|DPO4_NEIMF
A1KV41|GPXA_NEIMF
A1QZ05|MUTL_BORT9
A1R550|MIAB_PAEAT
A1R6L8|GLGC_PAEAT
A1R6Q4|ARC_PAEAT
A1R6W8|LEPA_PAEAT
A1R701|EFP_PAEAT
A1R898|GSA_PAEAT
A1RDW3|FADA_SHESW
A1RG29|MACB_SHESW
A1RGV4|MIAB_SHESW
A1RIK1|ACSA_SHESW
A1RIQ1|HTPG_SHESW
A1RIU9|ASTB_SHESW
A1RJV7|ASTE_SHESW
A1RL89|CLPP_SHESW
A1RLT6|XNI_SHESW
A1RLX5|GLGC_SHESW
A1RM77|Y2955_SHESW
A1RMC9|LEPA_SHESW
A1RMG7|GSA_SHESW
A1RMZ5|DPO4_SHESW
A1RNU4|ASTD_SHESW
A1RNY7|RIMO_SHESW
A1RQR5|GSA_PYRIL
A1RSJ7|RTCA_PYRIL
A1S1I7|FADA_SHEAM
A1S2T9|RIMO_SHEAM
A1S3U0|GSA_SHEAM
A1S3X9|LEPA_SHEAM
A1S4X5|CLPP_SHEAM
A1S564|HTPG_SHEAM
A1S572|ASTB_SHEAM
A1S6A8|ASTE_SHEAM
A1S7C8|ACSA_SHEAM
A1S8B8|XNI_SHEAM
A1S8E8|GLGC_SHEAM
A1S8M3|DPO4_SHEAM
A1S8S1|MIAB_SHEAM
A1SA23|MUTL_SHEAM
A1SE28|NUOB_NOCSJ
A1SE30|NUOD_NOCSJ
A1SJ39|RIMO_NOCSJ
A1SJD7|EFP_NOCSJ
A1SK07|ARC_NOCSJ
A1SNG0|MIAB_NOCSJ
A1SNK5|RS14Z_NOCSJ
A1SSC4|MIAB_PSYIN
A1SSM6|LEPA_PSYIN
A1ST92|GSA_PSYIN
A1STI2|HTPG_PSYIN
A1SU80|HYPA_PSYIN
A1SUW7|CLPP_PSYIN
A1SWH9|UGPC_PSYIN
A1SY50|Y2705_PSYIN
A1SZA2|ACSA_PSYIN
A1SZL2|MUTL_PSYIN
A1T4R9|RS14Z_MYCVP
A1T639|HTPG_MYCVP
A1T6A3|NUOD_MYCVP
A1T6A5|NUOB_MYCVP
A1T7U2|MIAB_MYCVP
A1T8F9|EFP_MYCVP
A1TAI4|POTA_MYCVP
A1TAQ3|ARC_MYCVP
A1TDM8|GLGC_MYCVP
A1TKI5|MIAB_ACIAC
A1TLE7|LEPA_ACIAC
A1TLL7|NUOB_ACIAC
A1TM62|CLPP_ACIAC
A1TRG1|GLGC_ACIAC
A1TSW8|DCTA_ACIAC
A1TXH7|POTA_MARN8
A1TYG5|GSA_MARN8
A1TZE0|FTSH_MARN8
A1TZH7|HTPG_MARN8
A1TZR8|FADA_MARN8
A1U260|FLIE_MARN8
A1U2S9|ACSA_MARN8
A1U2V8|LEPA_MARN8
A1U339|DPO4_MARN8
A1U488|RIMO_MARN8
A1U494|MIAB_MARN8
A1U4R4|EFPL_MARN8
A1U5W7|ASTB_MARN8
A1U5W8|ASTD_MARN8
A1U776|ZNUC_MARN8
A1UAR1|GSA_MYCSK
A1UBQ1|RS14Z_MYCSK
A1UDA1|NUOD_MYCSK
A1UEZ3|MIAB_MYCSK
A1UFJ5|EFP_MYCSK
A1UG51|POTA_MYCSK
A1UHT0|ARC_MYCSK
A1UIU2|LEPA_MYCSK
A1UR36|ACSA_BARBK
A1UR93|EFP_BARBK
A1URA3|FTSH_BARBK
A1URR2|UGPC_BARBK
A1USA7|CLPP_BARBK
A1USW8|NUOB_BARBK
A1USX0|NUOD_BARBK
A1UU01|MUTL_BARBK
A1UU39|MIAB_BARBK
A1UVS4|BETB_BURMS
A1UWB1|NUOB2_BURMS
A1UWN5|ACSA_BURMS
A1V002|DCTA_BURMS
A1V292|HTPG_BURMS
A1V2L7|NUOB1_BURMS
A1V4X1|CLPP_BURMS
A1V674|ASTB_BURMS
A1V675|ASTD_BURMS
A1V6B9|LEPA_BURMS
A1V713|MIAB_BURMS
A1V915|FLHD_BURMS
A1V9N9|MURA_DESVV
A1V9X6|GSA_DESVV
A1VA24|RF3_DESVV
A1VAN1|NIKR_DESVV
A1VDC3|EFP_DESVV
A1VE85|CLPP_DESVV
A1VEA3|RS14Z_DESVV
A1VF04|MIAB_DESVV
A1VGE5|ADEC_DESVV
A1VGE6|Y2496_DESVV
A1VKX1|DCTA1_POLNA
A1VM61|NUOB_POLNA
A1VM73|NUON_POLNA
A1VRT5|LEPA_POLNA
A1VSP2|MIAB_POLNA
A1VTA5|HTPG_POLNA
A1VTR6|DCTA2_POLNA
A1VXS0|CLPP_CAMJJ
A1VYH4|MIAB_CAMJJ
A1VYN0|HTPG_CAMJJ
A1VYR0|EFP_CAMJJ
A1VYW8|MACB_CAMJJ
A1VZJ6|GSA_CAMJJ
A1VZQ5|PEB1C_CAMJJ
A1W018|LEPA_CAMJJ
A1W1D6|ACSA_CAMJJ
A1W1H5|NUOD_CAMJJ
A1W1H7|NUOB_CAMJJ
A1W1U7|RS14Z_CAMJJ
A1W1Z0|DCTA_ACISJ
A1W3A1|HTPG_ACISJ
A1W4M3|NUOB_ACISJ
A1W5B6|CLPP_ACISJ
A1W9V0|FLHD_ACISJ
A1WAW8|LEPA_ACISJ
A1WBW2|MIAB_ACISJ
A1WF62|HTPG_VEREI
A1WIL9|MIAB_VEREI
A1WIY6|DCTA_VEREI
A1WJ05|FLHC_VEREI
A1WLP3|NUOB_VEREI
A1WMV5|RIMO_VEREI
A1WMW4|LEPA_VEREI
A1WR17|CLPP_VEREI
A1WUM7|CLPP_HALHL
A1WVF7|MIAB_HALHL
A1WXE4|HTPG_HALHL
A1WXT0|ZNUC_HALHL
A1WXW6|NUOB_HALHL
A1WY69|DPO4_HALHL
A1WY97|ACSA_HALHL
A1WYI1|EFP_HALHL
A1WYL3|GSA_HALHL
A2BL27|GSA_HYPBU
A2BNF2|EFP_PROMS
A2BNU4|NU4C_PROMS
A2BNW7|NDHH_PROMS
A2BP93|NDHK_PROMS
A2BPP8|LEPA_PROMS
A2BPR7|NU2C_PROMS
A2BPW6|GSA_PROMS
A2BSM1|MURA_PROMS
A2BSM6|MIAB_PROMS
A2BTX3|EFP_PROM5
A2BUC6|NU4C_PROM5
A2BUE9|NDHH_PROM5
A2BUS4|NDHK_PROM5
A2BV79|LEPA_PROM5
A2BV95|NU2C_PROM5
A2BVE5|GSA_PROM5
A2BY07|MURA_PROM5
A2BY12|MIAB_PROM5
A2BZC9|EFP_PROM1
A2BZX6|NU4C_PROM1
A2C001|NDHH_PROM1
A2C0C7|NDHK_PROM1
A2C0M8|LEPA_PROM1
A2C0U2|GSA_PROM1
A2C466|MURA_PROM1
A2C471|MIAB_PROM1
A2C5A9|MUTS_PROM1
A2C5M7|EFP_PROM3
A2C5T5|MUTS_PROM3
A2C661|RIMO_PROM3
A2C7I7|GSA_PROM3
A2CB74|MIAB_PROM3
A2CBG9|LEPA_PROM3
A2CCP6|NDHK_PROM3
A2CD41|NU4C_PROM3
A2CD94|NDHH_PROM3
A2RC27|RS14Z_STRPG
A2RCQ1|DPO4_STRPG
A2RCQ8|MUTS2_STRPG
A2RCS2|EFP_STRPG
A2RF09|DEOD_STRPG
A2RG72|CLPP_STRPG
A2RGV3|MUTL_STRPG
A2RH10|ECFA2_STRPG
A2RH11|ECFA1_STRPG
A2RI01|ECFA1_LACLM
A2RI76|DPPC_LACLM
A2RI77|DPPD_LACLM
A2RI78|DPPF_LACLM
A2RIB7|NAOX_LACLM
A2RIE6|PTCB_LACLM
A2RJC8|MUTS2_LACLM
A2RJV0|GPIIC_LACLM
A2RKA7|NUPA_LACLM
A2RL76|LEPA_LACLM
A2RMA8|DTPT_LACLM
A2RMB7|GLGC_LACLM
A2RMC2|EFP_LACLM
A2RNH9|DPO4_LACLM
A2RNP2|RS14Z_LACLM
A2RP08|MUTL_LACLM
A2RWD6|BETB_BURM9
A2RYJ4|NUOB2_BURM9
A2RYW5|ACSA_BURM9
A2S458|NUOB1_BURM9
A2S4I0|HTPG_BURM9
A2S603|DCTA_BURM9
A2S8Q1|MIAB_BURM9
A2S9Z3|LEPA_BURM9
A2SA47|ASTB_BURM9
A2SBG3|CLPP_BURM9
A2SD55|MIAB_METPP
A2SDH0|LEPA_METPP
A2SFB5|CLPP_METPP
A2SFM7|NUOB_METPP
A2SHH9|FTSH_METPP
A2SKM5|HTPG_METPP
A2SSN1|MUTL_METLZ
A2STF0|EF1A_METLZ
A3CK76|RS14Z_STRSV
A3CKU4|DPO4_STRSV
A3CKV4|MUTS2_STRSV
A3CL43|EFP_STRSV
A3CM02|GLGC_STRSV
A3CMQ7|POTA_STRSV
A3CPK8|CLPP_STRSV
A3CR14|MUTL_STRSV
A3CRB9|ECFA1_STRSV
A3CSG3|DPO4_METMJ
A3CTG3|EF1A_METMJ
A3CU65|GSA_METMJ
A3CV35|PAN_METMJ
A3CVR8|ADEC_METMJ
A3CWX7|MUTL_METMJ
A3CXM8|EF2_METMJ
A3CYJ3|FADA_SHEB5
A3D022|MUTL_SHEB5
A3D039|ASTD_SHEB5
A3D147|DPO4_SHEB5
A3D1R5|GSA_SHEB5
A3D1V4|LEPA_SHEB5
A3D289|GLGC_SHEB5
A3D2C6|XNI_SHEB5
A3D305|CLPP_SHEB5
A3D3E8|ACSA_SHEB5
A3D5H7|ASTB_SHEB5
A3D5M8|HTPG_SHEB5
A3D738|Y3070_SHEB5
A3D7M8|MIAB_SHEB5
A3D958|RIMO_SHEB5
A3DDF6|POTA_ACET2
A3DDI9|MIAB_ACET2
A3DDQ3|EFP_ACET2
A3DDZ7|RIMO_ACET2
A3DE67|MUTS2_ACET2
A3DF29|LEPA_ACET2
A3DIF3|GSA_ACET2
A3DJ10|CLPP_ACET2
A3DJI5|RS14Z_ACET2
A3DJK5|ECFA2_ACET2
A3DK82|GLGC_ACET2
A3DLI4|ADEC_STAMF
A3DMV6|EF2_STAMF
A3DN24|RTCA_STAMF
A3M1H9|FADA_ACIBT
A3M2P9|NUOB_ACIBT
A3M365|BETB_ACIBT
A3M4A9|4HYPE_ACIBT
A3M659|RIMO_ACIBT
A3M7E3|EFP_ACIBT
A3M7P5|LEPA_ACIBT
A3M9D1|ASTE_ACIBT
A3M9D2|ASTB_ACIBT
A3MEC6|BETB_BURM7
A3MFR5|NUOB2_BURM7
A3MG40|ACSA_BURM7
A3MHX8|HTPG_BURM7
A3MIA2|NUOB1_BURM7
A3MKJ8|CLPP_BURM7
A3MLY7|ASTB_BURM7
A3MM44|LEPA_BURM7
A3MNX8|MIAB_BURM7
A3MQ00|DCTA_BURM7
A3MUY9|DHE2_PYRCJ
A3MWK6|DHE4_PYRCJ
A3MWW7|GSA_PYRCJ
A3MXQ7|RTCA_PYRCJ
A3N042|EFP_ACTP2
A3N0Z5|HTPG_ACTP2
A3N148|DPO4_ACTP2
A3N1T0|CLPP_ACTP2
A3N1X3|MIAB_ACTP2
A3N277|NAPA_ACTP2
A3N2K3|GSA_ACTP2
A3N2Q3|Y1605_ACTP2
A3N2T4|RIMO_ACTP2
A3N588|DCTA_BURP6
A3N5Z1|MIAB_BURP6
A3N786|HTPG_BURP6
A3N7L8|NUOB1_BURP6
A3NAI5|CLPP_BURP6
A3NBM6|ASTB_BURP6
A3NBM7|ASTD_BURP6
A3NBT1|LEPA_BURP6
A3NE04|NUOB2_BURP6
A3NH07|ACSA_BURP6
A3NKP8|BETB_BURP6
A3NQY8|DCTA_BURP0
A3NRN5|MIAB_BURP0
A3NSX5|HTPG_BURP0
A3NTA7|NUOB1_BURP0
A3NWA6|CLPP_BURP0
A3NXG1|ASTB_BURP0
A3NXG2|ASTD_BURP0
A3NXL8|LEPA_BURP0
A3NZQ8|NUOB2_BURP0
A3P2K7|ACSA_BURP0
A3P6B0|BETB_BURP0
A3PA73|EFP_PROM0
A3PAL7|NU4C_PROM0
A3PAP0|NDHH_PROM0
A3PB15|NDHK_PROM0
A3PBD8|LEPA_PROM0
A3PBF7|NU2C_PROM0
A3PBK8|GSA_PROM0
A3PED3|MURA_PROM0
A3PED9|MIAB_PROM0
A3PFD3|MUTS_PROM0
A3PGI1|EFTU_CERS1
A3PHQ9|LEPA_CERS1
A3PI00|BETB_CERS1
A3PIG0|RIMO_CERS1
A3PIW9|NUOB1_CERS1
A3PIX1|NUOD_CERS1
A3PKG3|FLGB_CERS1
A3PKI1|NUOB2_CERS1
A3PKS1|CLPP_CERS1
A3PLP3|HYPA_CERS1
A3PN31|ADEC_CERS1
A3PPW5|MIAB_CERS1
A3PRF6|DADA_CERS1
A3PRY1|UGPC_CERS1
A3PUB7|GSA_MYCSJ
A3PVD8|RS14Z_MYCSJ
A3PWR8|NUOD_MYCSJ
A3PWS0|NUOB_MYCSJ
A3PYF3|MIAB_MYCSJ
A3PZ56|EFP_MYCSJ
A3Q196|ARC_MYCSJ
A3Q2A6|LEPA_MYCSJ
A3Q8U3|FADA_SHELP
A3QAD8|MUTL_SHELP
A3QBN5|GSA_SHELP
A3QBS5|LEPA_SHELP
A3QD52|ACSA_SHELP
A3QF43|ASTB_SHELP
A3QF50|HTPG_SHELP
A3QFI1|4HYPE_SHELP
A3QFP3|FADJ_SHELP
A3QFX6|CLPP_SHELP
A3QGM4|XNI_SHELP
A3QGY9|DPO4_SHELP
A3QH41|MIAB_SHELP
A3UZK3|PBFA_VIBS1
A4FAJ1|MIAB_SACEN
A4FBF7|EFP_SACEN
A4FBX6|ARC_SACEN
A4FLZ0|RIMO_SACEN
A4FND4|TDH_SACEN
A4FPL2|RS14Z_SACEN
A4FPU0|NUOB_SACEN
A4FPX3|GSA_SACEN
A4FW36|LADH_METM5
A4FW56|CYDE_METM5
A4FWF0|EF2_METM5
A4FZY1|GSA_METM5
A4G0H7|NIKR_METM5
A4G0S4|PAN_METM5
A4G267|MIAB_HERAR
A4G289|MUTL_HERAR
A4G3L8|ACSA_HERAR
A4G631|NUON_HERAR
A4G643|NUOB_HERAR
A4G6S1|LEPA_HERAR
A4G8N0|GSA_HERAR
A4IJK1|RS14Z_GEOTN
A4IJP9|ROCA_GEOTN
A4IKL1|GSA1_GEOTN
A4IMH7|MIAB_GEOTN
A4IMI1|MUTL_GEOTN
A4IN93|DEOD_GEOTN
A4IPB2|IOLA1_GEOTN
A4IQT4|EFP_GEOTN
A4IR35|LEPA_GEOTN
A4IRG2|GSA2_GEOTN
A4IRL1|MUTS2_GEOTN
A4IS22|GLGC_GEOTN
A4ISQ2|CLPP_GEOTN
A4ITI4|NUOD_GEOTN
A4ITI6|NUOB_GEOTN
A4IVZ3|NUOB_FRATW
A4IVZ5|NUOD_FRATW
A4IYB6|CLPP_FRATW
A4IYC1|MIAB_FRATW
A4IZK0|GLGC_FRATW
A4IZQ6|HTPG_FRATW
A4J019|EFP_FRATW
A4J080|LEPA_FRATW
A4J124|RS14Z_DESRM
A4J3D4|EFP_DESRM
A4J4I2|GLGC_DESRM
A4J5Q3|MUTL_DESRM
A4J5Q8|MIAB_DESRM
A4J657|NUOD_DESRM
A4J659|NUOB_DESRM
A4J6H0|GSA_DESRM
A4J7F8|LEPA_DESRM
A4J7L9|CLPP_DESRM
A4J872|ADEC_DESRM
A4JC86|GSA_BURVG
A4JCQ9|LEPA_BURVG
A4JCW0|ASTD_BURVG
A4JCW1|ASTB_BURVG
A4JF05|CLPP_BURVG
A4JGC9|NUOB_BURVG
A4JHN3|MIAB_BURVG
A4JI61|DCTA_BURVG
A4JJG5|BETB_BURVG
A4QB78|GSA_CORGB
A4QD83|GLGC_CORGB
A4QE83|ARC_CORGB
A4QEJ4|EFP_CORGB
A4QEV7|MIAB_CORGB
A4QH18|SHIA_CORGB
A4SCW6|MIAB_CHLPM
A4SDA4|CLPP_CHLPM
A4SEX9|HTPG_CHLPM
A4SF47|NUOB_CHLPM
A4SFN5|LEPA_CHLPM
A4SGM5|MUTL_CHLPM
A4SGT2|GSA_CHLPM
A4SHQ9|Y240_AERS4
A4SJ79|GSA_AERS4
A4SJM6|ACSA_AERS4
A4SJX4|MIAB_AERS4
A4SK35|ASTD_AERS4
A4SK68|DCTA_AERS4
A4SKK7|RIMO_AERS4
A4SLP3|NUOB_AERS4
A4SLV6|HYPA_AERS4
A4SLY0|HTPG_AERS4
A4SM42|CLPP_AERS4
A4SR27|MUTL_AERS4
A4SRD4|LEPA_AERS4
A4STF3|FADA_AERS4
A4STH3|NORW_AERS4
A4STH4|NORV_AERS4
A4STH5|NORR_AERS4
A4SV13|MURA_POLAQ
A4SVE6|GSA_POLAQ
A4SVW0|LEPA_POLAQ
A4SXD4|Y932_POLAQ
A4SXQ2|NUOB_POLAQ
A4T007|MIAB_POLAQ
A4T0I1|DCTA_POLAQ
A4T358|GSA_MYCGI
A4T8X4|GLGC_MYCGI
A4TB65|ARC_MYCGI
A4TBX4|EFP_MYCGI
A4TCM9|MIAB_MYCGI
A4TDA8|NUOD_MYCGI
A4TDB9|NUOB_MYCGI
A4TEC4|RS14Z_MYCGI
A4TFF4|HTPG_MYCGI
A4TGM7|IBPB_YERPP
A4TJB9|Y981_YERPP
A4TJU3|ASTE_YERPP
A4TJU4|ASTB_YERPP
A4TJU5|ASTD_YERPP
A4TJU6|ASTA_YERPP
A4TKY0|LEPA_YERPP
A4TLA4|XNI_YERPP
A4TM35|NUOB_YERPP
A4TNC5|EFPL_YERPP
A4TNP1|BETB_YERPP
A4TNY6|MIAB_YERPP
A4TPA5|HTPG_YERPP
A4TPE3|CLPP_YERPP
A4TPK8|DPO4_YERPP
A4TPW6|GSA_YERPP
A4TQV0|GLGC_YERPP
A4TR01|DCTA_YERPP
A4TR27|FADB_YERPP
A4TR28|FADA_YERPP
A4TRP1|MUTL_YERPP
A4TRQ7|EFP_YERPP
A4TRT2|RHAD_YERPP
A4TS06|ACSA_YERPP
A4TS08|ACTP_YERPP
A4VHH5|Y721_PSEU5
A4VHM7|EFG_PSEU5
A4VIX2|LEPA_PSEU5
A4VKA0|ACSA_PSEU5
A4VKA3|FADB_PSEU5
A4VKA4|FADA_PSEU5
A4VKC2|BETB_PSEU5
A4VKC4|RIMO_PSEU5
A4VMP0|FLIE_PSEU5
A4VQH4|RUTA_PSEU5
A4VQH5|RUTB_PSEU5
A4VQH6|RUTC_PSEU5
A4VQH7|RUTD_PSEU5
A4VQH8|Y3601_PSEU5
A4VQH9|RUTF_PSEU5
A4VQP2|MUTL_PSEU5
A4VQV5|OADC_PSEU5
A4VQY0|GSA_PSEU5
A4VQY3|MIAB_PSEU5
A4VSW4|MUTS2_STRSY
A4VUL8|LEPA_STRSY
A4VZ21|DPO4_STRS2
A4VZ51|MUTS2_STRS2
A4W0W0|LEPA_STRS2
A4W2X9|CLPP_STRS2
A4W4S4|IBPB_ENT38
A4W5I3|ACTP_ENT38
A4W5P1|EFP_ENT38
A4W5R1|MUTL_ENT38
A4W5R9|NSRR_ENT38
A4W6Q1|GSA_ENT38
A4W6W8|DPO4_ENT38
A4W7F7|HTPG_ENT38
A4W838|MIAB_ENT38
A4W920|RUTF_ENT38
A4W921|RUTE_ENT38
A4W922|RUTD_ENT38
A4W923|RUTC_ENT38
A4W924|RUTB_ENT38
A4W925|RUTA_ENT38
A4W9G9|Y1670_ENT38
A4W9J6|ASTA_ENT38
A4W9J7|ASTD_ENT38
A4W9J8|ASTB_ENT38
A4W9W3|DTPA_ENT38
A4W9Y8|NIKR_ENT38
A4WAR9|ABDH_ENT38
A4WBQ9|FLHD_ENT38
A4WCC1|MDTB_ENT38
A4WCC2|MDTC_ENT38
A4WCK1|EFPL_ENT38
A4WCR6|NUOB_ENT38
A4WDE0|LEPA_ENT38
A4WDR5|NORR_ENT38
A4WDR6|NORV_ENT38
A4WDR7|NORW_ENT38
A4WEQ6|PAT_ENT38
A4WFL3|GLGC_ENT38
A4WFV0|DCTA_ENT38
A4WFX4|FADB_ENT38
A4WFX5|FADA_ENT38
A4WG94|RHAD_ENT38
A4WJG1|ACSA_PYRAR
A4WN33|GSA_PYRAR
A4WP35|ADEC_CERS5
A4WRD4|RIMO_CERS5
A4WSH8|CLPP_CERS5
A4WT69|NUOB1_CERS5
A4WU31|NUOD_CERS5
A4WU33|NUOB2_CERS5
A4WUY6|BETB_CERS5
A4WVL0|EFTU_CERS5
A4WX88|LEPA_CERS5
A4WZB3|MIAB_CERS5
A4X1X5|NUOB1_SALTO
A4X4V8|MIAB_SALTO
A4X611|EFP_SALTO
A4X741|ARC_SALTO
A4X7S0|HTPG_SALTO
A4XBN3|RS14Z_SALTO
A4XC35|NUOD1_SALTO
A4XC37|NUOB2_SALTO
A4XC73|GSA_SALTO
A4XHW0|CLPP_CALS8
A4XJ18|EFP_CALS8
A4XK09|GSA_CALS8
A4XK62|MUTS2_CALS8
A4XKA0|LEPA_CALS8
A4XL48|MIAB_CALS8
A4XLD9|RIMO_CALS8
A4XLR7|RS14Z_CALS8
A4XPI6|BETB_PSEMY
A4XQ41|OADC_PSEMY
A4XRJ0|RTCA_PSEMY
A4XSC1|LEPA_PSEMY
A4XSM9|FADA_PSEMY
A4XT11|RIMO_PSEMY
A4XT24|DPO4_PSEMY
A4XTZ5|CLPP_PSEMY
A4XV03|NUOB_PSEMY
A4XV14|NUON_PSEMY
A4XV81|HTPG_PSEMY
A4XWE4|ASTE_PSEMY
A4XWE6|ASTB_PSEMY
A4XWE7|ASTD_PSEMY
A4XYV6|GSA_PSEMY
A4XYW1|MIAB_PSEMY
A4XZJ9|Y4018_PSEMY
A4Y1B5|FADA_SHEPC
A4Y2Z8|RIMO_SHEPC
A4Y344|ASTD_SHEPC
A4Y4G4|GSA_SHEPC
A4Y4K2|LEPA_SHEPC
A4Y4Q4|Y1209_SHEPC
A4Y4U6|GLGC_SHEPC
A4Y4Y4|XNI_SHEPC
A4Y5I2|CLPP_SHEPC
A4Y6M4|ASTE_SHEPC
A4Y7N9|ASTB_SHEPC
A4Y7T7|HTPG_SHEPC
A4Y7Y7|ACSA_SHEPC
A4Y9E1|MIAB_SHEPC
A4YCV9|EF2_METS5
A4YD91|GSA_METS5
A4YEC3|RTCA_METS5
A4YGN0|SUCD_METS5
A4YGR1|HPCAS_METS5
A4YI89|HPCD_METS5
A4YJD7|MIAB_BRASO
A4YK73|ACSA_BRASO
A4YQF7|DCTA1_BRASO
A4YT21|OADC_BRASO
A4YTR6|DCTA2_BRASO
A4YTY9|EFP_BRASO
A4YVK9|NUOD_BRASO
A4YVL1|NUOB_BRASO
A4YXM5|ADEC2_BRASO
A4Z0Q5|MUTL_BRASO
A5CC78|MIAB_ORITB
A5CCZ2|HTPG_ORITB
A5CE57|LEPA_ORITB
A5CER5|MURA_ORITB
A5CES0|NUOB_ORITB
A5CF23|EFG_ORITB
A5CR97|LEPA_CLAM3
A5CRY6|EFP_CLAM3
A5CSL5|MIAB_CLAM3
A5CW77|MIAB_VESOH
A5CWJ4|LEPA_VESOH
A5CWV5|HTPG_VESOH
A5CXF8|NUOB_VESOH
A5CXG0|NUOD_VESOH
A5CXH8|GSA_VESOH
A5CXJ8|CLPP_VESOH
A5CXM6|EFP_VESOH
A5D0W6|MUTS2_PELTS
A5D243|DPO4_PELTS
A5D2K1|MIAB_PELTS
A5D2K5|MUTL_PELTS
A5D2R3|RIMO_PELTS
A5D339|EFP_PELTS
A5D3M2|GSA_PELTS
A5D3X6|LEPA_PELTS
A5D447|CLPP_PELTS
A5E855|MIAB_BRASB
A5EB33|RUTA_BRASB
A5ECL8|MUTL_BRASB
A5EGE2|ADEC_BRASB
A5EIT5|EFP_BRASB
A5EK97|NUOD_BRASB
A5EK99|NUOB_BRASB
A5EKA8|CLPP_BRASB
A5EL79|OADC_BRASB
A5EWF5|CLPP_DICNV
A5EWR5|Y106_DICNV
A5EX42|EFP_DICNV
A5EXA7|MIAB_DICNV
A5EXM6|MUTL_DICNV
A5F0N6|TDH_VIBC3
A5F1U8|ASTE_VIBC3
A5F1Y2|EFPL_VIBC3
A5F2T9|HTPG_VIBC3
A5F2X6|MIAB_VIBC3
A5F3A7|ALDH_VIBC3
A5F3L5|MUTL_VIBC3
A5F464|FADA_VIBC3
A5F465|FADB_VIBC3
A5F4X8|EFP_VIBC3
A5F514|RIMO_VIBC3
A5F529|ASTD_VIBC3
A5F5G3|LEPA_VIBC3
A5F5Y1|DPO4_VIBC3
A5F671|FLAC_VIBC3
A5F672|FLAA_VIBC3
A5F6A9|FLAE_VIBC3
A5F6C4|FLAB_VIBC3
A5F6C5|FLAD_VIBC3
A5F6X0|CLPP_VIBC3
A5FA30|RIMO_FLAJ1
A5FFT9|EFP_FLAJ1
A5FIU2|MIAB_FLAJ1
A5FKI9|NUOB_FLAJ1
A5FLU8|LEPA_FLAJ1
A5FNH2|MUTL_FLAJ1
A5FPV2|MIAB_DEHMB
A5FQX9|NUON_DEHMB
A5FQY4|NUOB_DEHMB
A5FQY6|NUOD_DEHMB
A5FR18|LEPA_DEHMB
A5FR71|ADEC_DEHMB
A5FRE5|CLPP_DEHMB
A5FRX4|RS14Z_DEHMB
A5FSS1|DPO4_DEHMB
A5FW68|MUTL_ACICJ
A5FX09|NUOB1_ACICJ
A5FXJ9|NUOB2_ACICJ
A5FY07|LEPA_ACICJ
A5FY82|MIAB_ACICJ
A5FZ78|EFP_ACICJ
A5G4G3|LEPA_GEOUR
A5G670|MIAB_GEOUR
A5G8T5|MURA_GEOUR
A5G9B6|NUOD_GEOUR
A5G9B8|NUOB_GEOUR
A5G9C0|GSA_GEOUR
A5GAV5|RS14Z_GEOUR
A5GBR0|NIKR_GEOUR
A5GCZ4|NUBCD_GEOUR
A5GD16|NUON_GEOUR
A5GER7|HTPG_GEOUR
A5GEV5|MUTL_GEOUR
A5GFA0|CLPP_GEOUR
A5GHP3|EFP_SYNPW
A5GHU5|MUTS_SYNPW
A5GIB4|NDHK_SYNPW
A5GLA9|GLGC_SYNPW
A5GML6|MIAB_SYNPW
A5GMR2|LEPA_SYNPW
A5GMT2|GSA_SYNPW
A5GNW7|RIMO_SYNPW
A5GP41|NU4C_SYNPW
A5GP75|NDHH_SYNPW
A5GPX5|EFP_SYNR3
A5GQF8|NDHK_SYNR3
A5GQH5|NU4C_SYNR3
A5GQP4|RIMO_SYNR3
A5GRE6|LEPA_SYNR3
A5GRJ8|MIAB_SYNR3
A5GUJ2|GSA_SYNR3
A5GWA1|NDHH_SYNR3
A5I2S3|MIAB_CLOBH
A5I2T7|Y1815_CLOBH
A5I321|EFP_CLOBH
A5I389|Y1964_CLOBH
A5I3B0|HTPG_CLOBH
A5I3D3|Y2008_CLOBH
A5I644|LEPA_CLOBH
A5I6W1|CLPP_CLOBH
A5I7J3|RS14Z_CLOBH
A5IAG1|EFP_LEGPC
A5IBH7|MIAB_LEGPC
A5IBL1|HTPG_LEGPC
A5IC29|GSA_LEGPC
A5ICK3|ASTD_LEGPC
A5ICK4|ASTB_LEGPC
A5ID17|CLPP_LEGPC
A5ID24|LEPA_LEGPC
A5IGK7|TDH_LEGPC
A5IH02|DPO4_LEGPC
A5IHW2|NUOB_LEGPC
A5IHY4|Y3097_LEGPC
A5IJ91|CLPP_THEP1
A5IJD4|MIAB_THEP1
A5IKI1|GLGC_THEP1
A5IKW2|MURA_THEP1
A5IL80|RIMO_THEP1
A5ILJ5|EFP_THEP1
A5IMS8|MUTS2_THEP1
A5IQH5|MNHA2_STAA9
A5IQX2|CLPP_STAA9
A5IRD0|MNHA1_STAA9
A5IRJ6|RF3_STAA9
A5IS30|MUTS2_STAA9
A5ISH6|MIAB_STAA9
A5IT57|EFP_STAA9
A5ITB2|LEPA_STAA9
A5ITJ2|GSA1_STAA9
A5IU30|GSA2_STAA9
A5IU61|DPO4_STAA9
A5IV21|RS14Z_STAA9
A5IVG9|NART_STAA9
A5IVH3|NREB_STAA9
A5IVY0|ROCA_STAA9
A5IY97|EFP_MYCAP
A5IYS0|LEPA_MYCAP
A5IYX3|RS14Z_MYCAP
A5JTM5|CBADH_PSEUC
A5N245|MUTS2_CLOK5
A5N2K8|CLPP_CLOK5
A5N2Y9|GLGC_CLOK5
A5N5W4|Y641_CLOK5
A5N5Y1|GSA_CLOK5
A5N6L8|LEPA_CLOK5
A5N7H7|EFP_CLOK5
A5TYV9|GABD1_MYCTA
A5U0A3|RS14Z_MYCTA
A5U1R1|GLGC_MYCTA
A5U390|GABD2_MYCTA
A5U4E1|ARC_MYCTA
A5U4Y2|HTPG_MYCTA
A5U598|LEPA_MYCTA
A5U5N3|EFP_MYCTA
A5U685|MIAB_MYCTA
A5U7B7|FTSE_MYCTA
A5U7G2|NUOB_MYCTA
A5U7G4|NUOD_MYCTA
A5U8T5|FTSH_MYCTA
A5UAE1|NAPA_HAEIE
A5UAF9|EFP_HAEIE
A5UB42|HTPG_HAEIE
A5UB71|MUTL_HAEIE
A5UBB9|MIAB_HAEIE
A5UBC2|LEPA_HAEIE
A5UE11|CLPP_HAEIE
A5UFI9|LEPA_HAEIG
A5UFJ1|MIAB_HAEIG
A5UFN4|MUTL_HAEIG
A5UFQ9|HTPG_HAEIG
A5UGE0|EFP_HAEIG
A5UHJ6|CLPP_HAEIG
A5ULK1|ADEC_METS3
A5ULM6|EF2_METS3
A5UML0|GSA_METS3
A5UQQ2|RIMO_ROSS1
A5USH6|RS14Z_ROSS1
A5UU40|GSA_ROSS1
A5UUG7|MIAB_ROSS1
A5UXK1|NUOB1_ROSS1
A5UXK3|NUOD1_ROSS1
A5UYR6|EFP_ROSS1
A5UZH7|NUOD2_ROSS1
A5UZH9|NUOB2_ROSS1
A5V3J3|MUTL_RHIWR
A5V3M9|ASTB_RHIWR
A5V3Z4|RIMO_RHIWR
A5V8Y0|MIAB_RHIWR
A5VAC0|DCTA_RHIWR
A5VAL8|NUOB_RHIWR
A5VB59|LEPA_RHIWR
A5VII4|CLPP_LIMRD
A5VIX0|MUTL_LIMRD
A5VJE9|LEPA_LIMRD
A5VLJ2|RS14Z_LIMRD
A5VLU9|EFP_LIMRD
A5VMV2|RL34_LIMRD
A5VNS7|Y353_BRUO2
A5VPA5|BETB_BRUO2
A5VPI9|RSH_BRUO2
A5VPY4|NUOB_BRUO2
A5VS65|EFP_BRUO2
A5VSD5|4HYPE_BRUO2
A5VSF3|ACSA_BRUO2
A5VTA1|MIAB_BRUO2
A5VTW1|MUTL_BRUO2
A5VU86|Y2547_BRUO2
A5VU87|Y2548_BRUO2
A5VU90|Y2551_BRUO2
A5VU91|Y2552_BRUO2
A5VUQ0|RIMO_BRUO2
A5VV94|NIKR_BRUO2
A5VVU4|LEPA_BRUO2
A5VXJ0|Y430_PSEP1
A5VZR9|DCTA_PSEP1
A5VZS9|RIMO_PSEP1
A5VZT3|DPO4_PSEP1
A5VZY6|4HYPE_PSEP1
A5W0D5|ASTD_PSEP1
A5W0D6|ASTB_PSEP1
A5W0D8|ASTE_PSEP1
A5W0J4|FLIE_PSEP1
A5W191|NUOB_PSEP1
A5W382|FTSH_PSEP1
A5W4E3|TODS_PSEP1
A5W4E9|TODA_PSEP1
A5W635|CLPP_PSEP1
A5W6G9|FADA_PSEP1
A5W8F4|LEPA_PSEP1
A5W8J7|OADC_PSEP1
A5W9H0|GSA_PSEP1
A5WA96|BETB_PSEP1
A5WC94|GSA_PSYWF
A5WCD6|LEPA_PSYWF
A5WCQ0|EFP_PSYWF
A5WG47|NUOB_PSYWF
A5WGF2|RIMO_PSYWF
A5WGM4|MIAB_PSYWF
A5WH98|FADA_PSYWF
A5WH99|FADB_PSYWF
A5WP89|ARC_MYCTF
A5YBJ3|IOLA_LACCA
A6GY96|EFP_FLAPJ
A6GYI0|ADEC_FLAPJ
A6GYR1|MUTL_FLAPJ
A6GYW4|GSA_FLAPJ
A6GZF6|RIMO_FLAPJ
A6H119|MIAB_FLAPJ
A6H1R3|NUOB_FLAPJ
A6H1S4|LEPA_FLAPJ
A6KXH3|MUTL_PHOV8
A6KZJ2|MIAB_PHOV8
A6L170|NUOB_PHOV8
A6L239|Y2091_PHOV8
A6L744|LEPA_PHOV8
A6LAJ6|RIMO_PARD8
A6LB29|Y1130_PARD8
A6LC18|LEPA_PARD8
A6LD25|FTSH_PARD8
A6LEJ8|MUTL_PARD8
A6LEM6|MIAB_PARD8
A6LG60|ADEC_PARD8
A6LJ47|MIAB_THEM4
A6LJL4|GLGC_THEM4
A6LKX4|GSA_THEM4
A6LL30|MUTL_THEM4
A6LLA5|EFP_THEM4
A6LLM6|RS14Z_THEM4
A6LLR7|Y1007_THEM4
A6LMC4|NUOD_THEM4
A6LNR9|ADEC_THEM4
A6LPS4|RS14Z_CLOB8
A6LQX4|Y567_CLOB8
A6LS00|MUTS2_CLOB8
A6LSR6|RIMO_CLOB8
A6LSY8|GSA_CLOB8
A6LWI1|MIAB_CLOB8
A6LWJ1|MUTL_CLOB8
A6LXQ2|NUOD_CLOB8
A6LXQ4|NUOB_CLOB8
A6M331|GLGC_CLOB8
A6Q1C1|CLPP_NITSB
A6Q1P4|NUOB_NITSB
A6Q1P6|NUOD_NITSB
A6Q241|LEPA_NITSB
A6Q2X6|GSA_NITSB
A6Q531|MIAB_NITSB
A6Q675|CLPP_SULNB
A6Q7Q7|EFP_SULNB
A6Q8K5|ADEC_SULNB
A6Q9P9|GSA_SULNB
A6QBI2|HTPG_SULNB
A6QBN8|FTSH_SULNB
A6QCD0|MIAB_SULNB
A6QCE9|NUON_SULNB
A6QCG0|NUOD_SULNB
A6QCG2|NUOB_SULNB
A6QCR1|RS14Z_SULNB
A6QET3|MNHA2_STAAE
A6QF76|CLPP_STAAE
A6QFG2|MNHA1_STAAE
A6QFN0|RF3_STAAE
A6QG46|MUTS2_STAAE
A6QGJ1|MIAB_STAAE
A6QGJ5|MUTL_STAAE
A6QH73|EFP_STAAE
A6QHC7|LEPA_STAAE
A6QHK1|GSA1_STAAE
A6QI46|GSA2_STAAE
A6QIC3|DPO4_STAAE
A6QJ79|RS14Z_STAAE
A6QJM8|NART_STAAE
A6QJN2|NREB_STAAE
A6QK44|ROCA_STAAE
A6SV24|MIAB_JANMA
A6SV55|MUTL_JANMA
A6SXR0|LEPA_JANMA
A6SY06|NUOB_JANMA
A6SY74|CLPP_JANMA
A6SZI9|DCTA_JANMA
A6T2A2|GSA_JANMA
A6T4V8|GSA_KLEP7
A6T5N6|HTPG_KLEP7
A6T6B5|MIAB_KLEP7
A6T6E2|DTPD_KLEP7
A6T6T1|RIMO_KLEP7
A6T797|RUTF_KLEP7
A6T798|RUTE_KLEP7
A6T799|RUTD_KLEP7
A6T7A0|RUTC_KLEP7
A6T7A1|RUTB_KLEP7
A6T7A2|RUTA_KLEP7
A6T7Q4|Y1164_KLEP7
A6T7T5|ASTD_KLEP7
A6TBH4|MDTB_KLEP7
A6TBH5|MDTC_KLEP7
A6TBK1|ADEC_KLEP7
A6TBQ0|EFPL_KLEP7
A6TBX3|NUOB_KLEP7
A6TCI3|LEPA_KLEP7
A6TCX4|NORR_KLEP7
A6TCX5|NORV_KLEP7
A6TCX6|NORW_KLEP7
A6TCZ3|HYPA_KLEP7
A6TD79|XNI_KLEP7
A6TEB2|PAT_KLEP7
A6TF49|GLGC_KLEP7
A6TFA8|NIKR_KLEP7
A6TFD1|DCTA_KLEP7
A6TFY9|IBPB_KLEP7
A6TGA6|RHAD_KLEP7
A6TGM3|FADA_KLEP7
A6TGM4|FADB_KLEP7
A6TGZ7|ACTP_KLEP7
A6TH65|EFP_KLEP7
A6TH85|MUTL_KLEP7
A6TH94|NSRR_KLEP7
A6TJD8|GSA_ALKMQ
A6TKN0|HTPG_ALKMQ
A6TM61|CLPP_ALKMQ
A6TNX0|MUTS2_ALKMQ
A6TR25|EFP_ALKMQ
A6TR78|MUTL_ALKMQ
A6TR80|MIAB_ALKMQ
A6TRJ4|RIMO_ALKMQ
A6TSM4|LEPA_ALKMQ
A6TSZ1|FTSH1_ALKMQ
A6TWG9|RS14Z_ALKMQ
A6TWI4|EFTU1_ALKMQ
A6TWJ8|EFTU2_ALKMQ
A6TWP7|FTSH2_ALKMQ
A6TX17|Y4665_ALKMQ
A6TZ99|MNHA2_STAA2
A6TZP7|CLPP_STAA2
A6U059|MNHA1_STAA2
A6U0C5|RF3_STAA2
A6U0W1|MUTS2_STAA2
A6U1B1|MIAB_STAA2
A6U1B5|MUTL_STAA2
A6U200|EFP_STAA2
A6U257|LEPA_STAA2
A6U2D5|GSA1_STAA2
A6U2W8|GSA2_STAA2
A6U2Z9|DPO4_STAA2
A6U3W2|RS14Z_STAA2
A6U4B6|NART_STAA2
A6U4C1|NREB_STAA2
A6U4T5|ROCA_STAA2
A6U5H0|MIAB_SINMW
A6U6K5|MUTL_SINMW
A6U6Y9|BETB_SINMW
A6U7W4|NUOB_SINMW
A6U8A1|Y1028_SINMW
A6UBM6|TDH_SINMW
A6UED8|ACSA_SINMW
A6UF66|EFP_SINMW
A6UH53|DCTA_SINMW
A6UQD0|LADH_METVS
A6UQT3|PAN_METVS
A6URH7|NIKR_METVS
A6URL2|GSA_METVS
A6UV44|EF2_META3
A6UVJ0|ADEC_META3
A6UVT6|LADH_META3
A6UW87|NIKR_META3
A6UXQ5|DCTA1_PSEA7
A6UZ90|Y730_PSEA7
A6V0C9|MIAB_PSEA7
A6V0D2|GSA_PSEA7
A6V383|FADA_PSEA7
A6V4E8|NUOB_PSEA7
A6V7J7|HTPG_PSEA7
A6V915|DCTA2_PSEA7
A6V990|FLIE_PSEA7
A6VA50|DPO4_PSEA7
A6VA58|RIMO_PSEA7
A6VA73|ASTE_PSEA7
A6VA75|ASTB_PSEA7
A6VAK9|LEPA_PSEA7
A6VCY0|OADC_PSEA7
A6VD59|MUTL_PSEA7
A6VEI4|BETB_PSEA7
A6VGV5|EF2_METM7
A6VH54|CYDE_METM7
A6VH72|LADH_METM7
A6VHR1|PAN_METM7
A6VI08|NIKR_METM7
A6VIL1|GSA_METM7
A6VLD6|RIMO_ACTSZ
A6VLV6|LEPA_ACTSZ
A6VME1|CLPP_ACTSZ
A6VML2|HTPG_ACTSZ
A6VN10|MUTL_ACTSZ
A6VP17|GLGC_ACTSZ
A6VQ66|GSA_ACTSZ
A6VQQ3|MIAB_ACTSZ
A6VQY7|NAPA_ACTSZ
A6VR54|EFP_ACTSZ
A6VTQ2|EFP_MARMS
A6VVM8|FADA_MARMS
A6VW20|CLPP_MARMS
A6VX18|EFPL_MARMS
A6VXW3|HTPG_MARMS
A6VZE1|MIAB_MARMS
A6VZF8|OADC_MARMS
A6VZN8|ACSA_MARMS
A6W1V6|DPO4_MARMS
A6W2P7|BETB_MARMS
A6W5V1|RS14Z_KINRD
A6W833|RIMO_KINRD
A6W848|MIAB_KINRD
A6W963|ARC_KINRD
A6WDJ3|LEPA_KINRD
A6WH99|FADA_SHEB8
A6WIP6|RIMO_SHEB8
A6WKL6|GSA_SHEB8
A6WKQ5|LEPA_SHEB8
A6WKY5|GLGC_SHEB8
A6WL18|XNI_SHEB8
A6WLQ1|CLPP_SHEB8
A6WM52|ACSA_SHEB8
A6WNA1|ASTE_SHEB8
A6WP88|ASTB_SHEB8
A6WPI2|HTPG_SHEB8
A6WQX2|Y3080_SHEB8
A6WRJ1|MIAB_SHEB8
A6WRW5|DPO4_SHEB8
A6WST7|ASTD_SHEB8
A6WSV4|MUTL_SHEB8
A6WW16|4HPE1_BRUA4
A6WWX6|MIAB_BRUA4
A6WXV8|ACSA_BRUA4
A6WXX7|4HPE2_BRUA4
A6WYK4|LEPA_BRUA4
A6X1N3|NUOB_BRUA4
A6X2G8|BETB_BRUA4
A6X3F3|MUTL_BRUA4
A6X4N2|DCTA_BRUA4
A6X529|RIMO_BRUA4
A6X5D7|ADEC_BRUA4
A7BJC4|IOLA_BACNA
A7FDF1|FADA_YERP3
A7FDF2|FADB_YERP3
A7FFF8|XNI_YERP3
A7FFT7|LEPA_YERP3
A7FG16|MDTC_YERP3
A7FGQ6|NUOB_YERP3
A7FH83|FLHD_YERP3
A7FI87|Y1992_YERP3
A7FIL2|ASTE_YERP3
A7FIL3|ASTB_YERP3
A7FIL6|ASTC_YERP3
A7FK85|EFPL_YERP3
A7FKL5|BETB_YERP3
A7FKU9|MIAB_YERP3
A7FLC4|CLPP_YERP3
A7FLI9|DPO4_YERP3
A7FM09|GSA_YERP3
A7FMX3|NSRR_YERP3
A7FMY1|MUTL_YERP3
A7FMZ8|EFP_YERP3
A7FN83|RHAD_YERP3
A7FNG1|ACSA_YERP3
A7FNG3|ACTP_YERP3
A7FNX3|GLGC_YERP3
A7FP30|DCTA_YERP3
A7FPA7|IBPB_YERP3
A7FQU9|ADEC_CLOB1
A7FUK9|MUTL_CLOB1
A7FUL1|MIAB_CLOB1
A7FUM5|Y1750_CLOB1
A7FUV2|EFP_CLOB1
A7FV20|Y1903_CLOB1
A7FV42|HTPG_CLOB1
A7FV66|Y1949_CLOB1
A7FXL9|LEPA_CLOB1
A7FY72|MUTS2_CLOB1
A7FYI2|CLPP_CLOB1
A7FZ56|RS14Z_CLOB1
A7GA53|ADEC_CLOBL
A7GE44|MUTL_CLOBL
A7GE46|MIAB_CLOBL
A7GE60|Y1810_CLOBL
A7GEK9|EFP_CLOBL
A7GES9|Y2031_CLOBL
A7GEU9|HTPG_CLOBL
A7GEX3|Y2075_CLOBL
A7GHI0|LEPA_CLOBL
A7GHZ0|MUTS2_CLOBL
A7GIH2|CLPP_CLOBL
A7GJ61|RS14Z_CLOBL
A7GK33|RS14Z_BACCN
A7GKJ4|ROCA_BACCN
A7GL00|GSA1_BACCN
A7GPH3|IOLA_BACCN
A7GR98|MUTL_BACCN
A7GRA2|MIAB_BACCN
A7GSL5|EFP_BACCN
A7GT14|LEPA_BACCN
A7GTE2|GSA2_BACCN
A7GTK1|MUTS2_BACCN
A7GU88|MENE_BACCN
A7GUA0|GLGC_BACCN
A7GV48|NUOD_BACCN
A7GV50|NUOB_BACCN
A7GVQ1|RL34_BACCN
A7GW67|NUOD_CAMC5
A7GW69|NUOB_CAMC5
A7GXK4|GSA_CAMC5
A7GZE1|MIAB_CAMC5
A7GZW3|LEPA_CAMC5
A7H0Z9|RS14Z_CAMC5
A7H1R0|CLPP_CAMJD
A7H311|LEPA_CAMJD
A7H3N1|GSA_CAMJD
A7H4J1|EFP_CAMJD
A7H4M0|HTPG_CAMJD
A7H4S5|MIAB_CAMJD
A7H5S8|NUOD_CAMJD
A7H5T0|NUOB_CAMJD
A7H643|RS14Z_CAMJD
A7H6G8|RIMO_ANADF
A7H6H5|GLGC_ANADF
A7H9U8|NUOD1_ANADF
A7H9V0|NUOB1_ANADF
A7H9V3|NUOB2_ANADF
A7HAB8|MUTS2_ANADF
A7HAH8|MIAB_ANADF
A7HC45|MUTL_ANADF
A7HCF3|LEPA_ANADF
A7HD43|GCHK_ANADF
A7HFV9|CLPP_ANADF
A7HI47|MURA_ANADF
A7HIX3|GSA_ANADF
A7HJ78|EFP_FERNB
A7HK86|MIAB_FERNB
A7HM39|RS14Z_FERNB
A7HMJ2|Y1278_FERNB
A7HMK2|RIMO_FERNB
A7HN55|MURA_FERNB
A7HN65|GLGC_FERNB
A7HNR3|MUTL_FERNB
A7HSR8|ACSA_PARL1
A7HUY3|EFP_PARL1
A7HY48|NUOB_PARL1
A7HZ77|Y3612_PARL1
A7HZ82|MIAB_PARL1
A7HZE8|CLPP_CAMHC
A7HZL9|RS14Z_CAMHC
A7HZU9|NUOB_CAMHC
A7HZV1|NUOD_CAMHC
A7HZW1|NUON_CAMHC
A7I0Q3|MIAB_CAMHC
A7I1F0|LEPA_CAMHC
A7I226|HTPG_CAMHC
A7I252|GSA_CAMHC
A7I4X4|EF2_METB6
A7I7P2|GSA_METB6
A7I8B8|PAN_METB6
A7I8N1|ADEC_METB6
A7IEG8|LEPA_XANP2
A7IFD4|ACSA_XANP2
A7IGB2|MIAB_XANP2
A7IHD3|HYPA_XANP2
A7IID0|EFP_XANP2
A7IK18|MURA_XANP2
A7ILC6|CLPP_XANP2
A7INV0|RIMO_XANP2
A7IPA6|NUOB_XANP2
A7ME52|RUTA_CROS8
A7ME53|RUTB_CROS8
A7ME54|RUTC_CROS8
A7MEF1|FLHD_CROS8
A7MEN4|DPO4_CROS8
A7MF19|RIMO_CROS8
A7MFX7|RUTE_CROS8
A7MFX8|RUTF_CROS8
A7MFY0|RUTD_CROS8
A7MGF4|GLGC_CROS8
A7MGR5|GSA_CROS8
A7MH13|LEPA_CROS8
A7MH23|NUOB_CROS8
A7MHJ0|MDTC_CROS8
A7MHJ1|MDTB_CROS8
A7MIU0|PAT_CROS8
A7MJW4|HTPG_CROS8
A7MKP4|DCTA_CROS8
A7ML62|RHAD_CROS8
A7MLL9|EFPL_CROS8
A7MMA2|MUTL_CROS8
A7MMC3|EFP_CROS8
A7MNV7|ASTB_CROS8
A7MNV8|ASTD_CROS8
A7MPJ7|ACSA_CROS8
A7MQM5|FADA_CROS8
A7MQP0|FADB_CROS8
A7MQS5|MIAB_CROS8
A7MR03|XNI_CROS8
A7MS04|EFPL_VIBC1
A7MUE1|Y3081_VIBC1
A7MV87|CLPP_VIBC1
A7MVC2|LUXO_VIBC1
A7MVW7|ASTE_VIBC1
A7MX86|NSRR_VIBC1
A7MX96|ASTD_VIBC1
A7MZ47|EFP_VIBC1
A7MZB0|LEPA_VIBC1
A7N178|HTPG_VIBC1
A7N1D2|FADB_VIBC1
A7N1G9|MIAB_VIBC1
A7N2Q0|BETB_VIBC1
A7N9A4|LEPA_FRATF
A7N9M0|EFP_FRATF
A7N9V7|HTPG_FRATF
A7NAI4|GLGC_FRATF
A7NBR0|MIAB_FRATF
A7NBR6|CLPP_FRATF
A7NC07|DPO4_FRATF
A7NEJ7|NUON_FRATF
A7NEK7|NUOD_FRATF
A7NEK9|NUOB_FRATF
A7NIS8|RIMO_ROSCS
A7NIV9|NUOD1_ROSCS
A7NIW1|NUOB1_ROSCS
A7NJE1|EFP_ROSCS
A7NKV1|GSA_ROSCS
A7NL05|NUOB2_ROSCS
A7NL07|NUOD2_ROSCS
A7NPD6|NUON2_ROSCS
A7WZ76|MNHA2_STAA1
A7WZR9|CLPP_STAA1
A7X0G4|MNHA1_STAA1
A7X169|MUTS2_STAA1
A7X1T3|MIAB_STAA1
A7X1T8|MUTL_STAA1
A7X2Q9|EFP_STAA1
A7X2Y7|LEPA_STAA1
A7X388|GSA1_STAA1
A7X3X9|GSA2_STAA1
A7X420|DPO4_STAA1
A7X5E4|RS14Z_STAA1
A7X618|NART_STAA1
A7X624|NREB_STAA1
A7X6R7|ROCA_STAA1
A7Z0Q1|RS14Z_BACVZ
A7Z2N8|GSA1_BACVZ
A7Z463|ADEC_BACVZ
A7Z4X0|TDH_BACVZ
A7Z4X2|MIAB_BACVZ
A7Z4X6|MUTL_BACVZ
A7Z6F3|DPO4_BACVZ
A7Z6L3|EFP_BACVZ
A7Z6W5|LEPA_BACVZ
A7Z7A2|GSA2_BACVZ
A7Z7E7|MUTS2_BACVZ
A7Z809|MENE_BACVZ
A7Z939|CLPP_BACVZ
A7ZAI1|IOLA_BACVZ
A7ZAI5|HTPG_BACVZ
A7ZBE5|NUOB_CAMC1
A7ZBF3|NUON_CAMC1
A7ZCH5|GSA_CAMC1
A7ZCJ3|LEPA_CAMC1
A7ZE07|MIAB_CAMC1
A7ZFZ9|RS14Z_CAMC1
A7ZHC8|CAIC_ECO24
A7ZHC9|CAIB_ECO24
A7ZHP6|GSA_ECO24
A7ZHZ2|DPO4_ECO24
A7ZI51|BETB_ECO24
A7ZIA4|FRMA_ECO24
A7ZIJ5|CLPP_ECO24
A7ZIN3|HTPG_ECO24
A7ZJ54|MIAB_ECO24
A7ZJQ2|RIMO_ECO24
A7ZKB2|RUTF_ECO24
A7ZKB3|RUTE_ECO24
A7ZKB4|RUTD_ECO24
A7ZKB5|RUTC_ECO24
A7ZKB6|RUTB_ECO24
A7ZKB7|RUTA_ECO24
A7ZLN7|ABDH_ECO24
A7ZML2|ASTE_ECO24
A7ZML3|ASTB_ECO24
A7ZML4|ASTD_ECO24
A7ZML5|ASTA_ECO24
A7ZML6|ASTC_ECO24
A7ZMQ4|YEAH_ECO24
A7ZN19|FLHD_ECO24
A7ZNP8|MDTB_ECO24
A7ZNP9|MDTC_ECO24
A7ZNZ5|EFPL_ECO24
A7ZP28|NAPA_ECO24
A7ZPA1|NUOB_ECO24
A7ZPF8|FADJ_ECO24
A7ZQ13|LEPA_ECO24
A7ZQD8|NORR_ECO24
A7ZQD9|NORV_ECO24
A7ZQE0|NORW_ECO24
A7ZQP2|XNI_ECO24
A7ZRV6|PAT_ECO24
A7ZS00|YHAM_ECO24
A7ZSU9|RTCA_ECO24
A7ZSW3|GLGC_ECO24
A7ZT19|NIKR_ECO24
A7ZT69|DCTA_ECO24
A7ZTH0|TDH_ECO24
A7ZTM0|ADEC_ECO24
A7ZTP0|IBPB_ECO24
A7ZTP1|IBPA_ECO24
A7ZU50|FADA_ECO24
A7ZU51|FADB_ECO24
A7ZUB3|RHAD_ECO24
A7ZUU1|ACTP_ECO24
A7ZV18|EFP_ECO24
A7ZV39|MUTL_ECO24
A7ZV48|NSRR_ECO24
A7ZVY7|CAIC_ECOHS
A7ZVY8|CAIB_ECOHS
A7ZWA2|GSA_ECOHS
A7ZWJ6|DPO4_ECOHS
A7ZWV5|BETB_ECOHS
A7ZX04|FRMA_ECOHS
A7ZX95|CLPP_ECOHS
A7ZXD1|HTPG_ECOHS
A7ZXT0|MIAB_ECOHS
A7ZY97|RIMO_ECOHS
A7ZYW2|RUTF_ECOHS
A7ZYW3|RUTE_ECOHS
A7ZYW4|RUTD_ECOHS
A7ZYW5|RUTC_ECOHS
A7ZYW6|RUTB_ECOHS
A7ZYW7|RUTA_ECOHS
A8A002|ABDH_ECOHS
A8A0T6|ASTE_ECOHS
A8A0T7|ASTB_ECOHS
A8A0T8|ASTD_ECOHS
A8A0T9|ASTA_ECOHS
A8A0U0|ASTC_ECOHS
A8A0X7|YEAH_ECOHS
A8A195|FLHD_ECOHS
A8A1U7|MDTB_ECOHS
A8A1U8|MDTC_ECOHS
A8A234|EFPL_ECOHS
A8A268|NAPA_ECOHS
A8A2F6|NUOB_ECOHS
A8A2L0|FADJ_ECOHS
A8A379|LEPA_ECOHS
A8A3I6|NORR_ECOHS
A8A3I7|NORV_ECOHS
A8A3I8|NORW_ECOHS
A8A3T3|XNI_ECOHS
A8A4N0|PAT_ECOHS
A8A4S3|YHAM_ECOHS
A8A5M8|RTCA_ECOHS
A8A5P0|GLGC_ECOHS
A8A5T9|NIKR_ECOHS
A8A5Y8|DCTA_ECOHS
A8A681|TDH_ECOHS
A8A6C8|ADEC_ECOHS
A8A6E6|IBPB_ECOHS
A8A6E7|IBPA_ECOHS
A8A6V0|FADA_ECOHS
A8A6V1|FADB_ECOHS
A8A705|RHAD_ECOHS
A8A7G7|ACTP_ECOHS
A8A7P4|EFP_ECOHS
A8A7R4|MUTL_ECOHS
A8A7S3|NSRR_ECOHS
A8AAB3|GSA_IGNH4
A8ACA7|EF2_IGNH4
A8ACJ9|IBPB_CITK8
A8ACK0|IBPA_CITK8
A8ACZ3|FADA_CITK8
A8ACZ4|FADB_CITK8
A8AD16|LEPA_CITK8
A8ADV2|NUOB_CITK8
A8AE11|NAPA_CITK8
A8AE51|EFPL_CITK8
A8AEE5|MDTC_CITK8
A8AEE6|MDTB_CITK8
A8AGJ9|ABDH_CITK8
A8AH15|DTPA_CITK8
A8AHD6|ASTE_CITK8
A8AHD7|ASTB_CITK8
A8AHD8|ASTD_CITK8
A8AHD9|ASTA_CITK8
A8AHE0|ASTC_CITK8
A8AIT5|RIMO_CITK8
A8AJB3|DTPD_CITK8
A8AJE9|MIAB_CITK8
A8AJX0|HTPG_CITK8
A8AKQ2|DPO4_CITK8
A8AL31|RHAD_CITK8
A8ALD5|GSA_CITK8
A8ALR6|CAIC_CITK8
A8ALR7|CAID_CITK8
A8AMN1|MUTL_CITK8
A8AMQ1|EFP_CITK8
A8AN29|ACSA_CITK8
A8AN31|ACTP_CITK8
A8ANR6|NORR_CITK8
A8ANR7|NORV_CITK8
A8ANR8|NORW_CITK8
A8AP08|XNI_CITK8
A8APX8|PAT_CITK8
A8AQ02|Y4510_CITK8
A8AR62|NIKR_CITK8
A8ARA1|DCTA_CITK8
A8ARK6|TDH_CITK8
A8AUV7|DPO4_STRGC
A8AUW9|MUTS2_STRGC
A8AWG3|LEPA_STRGC
A8AYH2|GLGC_STRGC
A8AYP9|CLPP_STRGC
A8AZB9|EFP_STRGC
A8AZL2|RS14Z_STRGC
A8AZU1|MUTL_STRGC
A8DEZ8|PRAC_CLODI
A8ERE9|MIAB_ALIB4
A8ESV6|RS14Z_ALIB4
A8ETJ2|GSA_ALIB4
A8EV23|HTPG_ALIB4
A8EVH5|CLPP_ALIB4
A8EXY7|EFP_RICCK
A8EY28|LEPA_RICCK
A8EYA6|MURA_RICCK
A8EYM5|CLPP_RICCK
A8EZ83|NUOB_RICCK
A8F011|MIAB_RICCK
A8F060|HTPG_RICCK
A8F0A4|MUTL_RICCK
A8F0Z8|EFP_RICM5
A8F1C7|NUOB_RICM5
A8F259|MURA_RICM5
A8F2U6|MIAB_RICM5
A8F2Y0|HTPG_RICM5
A8F3W8|GLGC_PSELT
A8F560|MUTL_PSELT
A8F716|MIAB_PSELT
A8F754|CLPP_PSELT
A8F7D2|EFP_PSELT
A8F7F7|FTSH_PSELT
A8F7P0|MURA_PSELT
A8F8W3|RIMO_PSELT
A8F998|RS14Z_BACP2
A8F9T1|ROCA_BACP2
A8FB92|GSA1_BACP2
A8FCR4|ADEC_BACP2
A8FDH0|MIAB_BACP2
A8FDH4|MUTL_BACP2
A8FDV4|IOLA_BACP2
A8FF29|EFP_BACP2
A8FFD6|LEPA_BACP2
A8FFU9|GSA2_BACP2
A8FGK6|MENE_BACP2
A8FHN9|CLPP_BACP2
A8FJZ3|CLPP_CAMJ8
A8FKP3|MIAB_CAMJ8
A8FKU4|HTPG_CAMJ8
A8FKX4|EFP_CAMJ8
A8FLR2|GSA_CAMJ8
A8FM79|LEPA_CAMJ8
A8FNJ7|ACSA_CAMJ8
A8FNN4|NUOD_CAMJ8
A8FNN6|NUOB_CAMJ8
A8FP08|RS14Z_CAMJ8
A8FRD3|MUTL_SHESH
A8FRE9|ASTD_SHESH
A8FS76|GSA_SHESH
A8FSD4|LEPA_SHESH
A8FTH9|CLPP_SHESH
A8FU94|EFPL_SHESH
A8FUF1|ACSA_SHESH
A8FVR6|ASTE_SHESH
A8FWC1|Y2537_SHESH
A8FX76|ASTB_SHESH
A8FX83|HTPG_SHESH
A8FYJ2|XNI_SHESH
A8FYV3|DPO4_SHESH
A8FZ02|MIAB_SHESH
A8G213|EFP_PROM2
A8G2F5|NU4C_PROM2
A8G2H8|NDHH_PROM2
A8G2V4|NDHK_PROM2
A8G3D2|LEPA_PROM2
A8G3J9|GSA_PROM2
A8G6B6|MIAB_PROM2
A8G7R8|IBPA_SERP5
A8G7R9|IBPB_SERP5
A8G823|DCTA_SERP5
A8G8D0|FADA_SERP5
A8G8D1|FADB_SERP5
A8G8G7|ACSA_SERP5
A8G8T0|EFP_SERP5
A8G8U7|MUTL_SERP5
A8G8V5|NSRR_SERP5
A8GAC8|DPO4_SERP5
A8GAT0|ADEC_SERP5
A8GAV2|HTPG_SERP5
A8GB34|MIAB_SERP5
A8GBX8|BETB_SERP5
A8GCT2|RUTF_SERP5
A8GCT3|RUTD_SERP5
A8GCT4|RUTC_SERP5
A8GCT5|RUTB_SERP5
A8GCT6|RUTA_SERP5
A8GDZ4|DTPA_SERP5
A8GFE3|Y2732_SERP5
A8GFQ1|ASTE_SERP5
A8GFQ2|ASTB_SERP5
A8GFQ3|ASTD_SERP5
A8GG07|FLIE_SERP5
A8GG50|FLHD_SERP5
A8GG93|NORR_SERP5
A8GG94|NORV_SERP5
A8GG95|NORW_SERP5
A8GGU5|EFPL_SERP5
A8GH15|NUOB_SERP5
A8GHJ4|NAPA_SERP5
A8GHQ9|MDTB_SERP5
A8GHR0|MDTC_SERP5
A8GHZ8|ABDH_SERP5
A8GI27|LEPA_SERP5
A8GIF8|XNI_SERP5
A8GKU8|GLGC_SERP5
A8GMN6|EFP_RICAH
A8GMT1|LEPA_RICAH
A8GN54|NUOB_RICAH
A8GNZ4|CLPP_RICAH
A8GQ03|MIAB_RICAH
A8GQ51|HTPG_RICAH
A8GQA9|MUTL_RICAH
A8GRA8|EFP_RICRS
A8GRF6|LEPA_RICRS
A8GRR7|NUOB_RICRS
A8GSH5|CLPP_RICRS
A8GSV0|MURA_RICRS
A8GTT8|MIAB_RICRS
A8GTZ5|HTPG_RICRS
A8GU58|MUTL_RICRS
A8GW16|LEPA_RICB8
A8GW85|EFP_RICB8
A8GWJ4|HTPG_RICB8
A8GX77|NUOB_RICB8
A8GY24|MIAB_RICB8
A8GY89|MUTL_RICB8
A8GYG0|FADB_SHEPA
A8H0P9|Y809_SHEPA
A8H164|GSA_SHEPA
A8H1C5|LEPA_SHEPA
A8H2R4|HTPG_SHEPA
A8H2S2|ASTB_SHEPA
A8H392|Y1705_SHEPA
A8H5P1|ACSA_SHEPA
A8H614|CLPP_SHEPA
A8H6V6|XNI_SHEPA
A8H771|DPO4_SHEPA
A8H7B6|MIAB_SHEPA
A8H8E0|ASTD_SHEPA
A8H8G8|MUTL_SHEPA
A8HVS4|HTPG_AZOC5
A8HYF2|CLPP_AZOC5
A8I0G1|RIMO_AZOC5
A8I3Y7|NUOB_AZOC5
A8I6D2|MUTL_AZOC5
A8IAC9|RUTB_AZOC5
A8IAD2|RUTC_AZOC5
A8IAD8|RUTD_AZOC5
A8IDZ2|DCTA_AZOC5
A8IG00|MIAB_AZOC5
A8KYU3|GLGC_FRASN
A8L6J8|MIAB_FRASN
A8LC43|RS14Z_FRASN
A8LC88|NUON_FRASN
A8LC98|NUOD_FRASN
A8LCA0|NUOB_FRASN
A8LCD0|GSA_FRASN
A8LE05|EFP_FRASN
A8LH57|ARC_FRASN
A8LI17|RIMO_DINSH
A8LIT6|NUOB_DINSH
A8LIT9|NUOD_DINSH
A8LJA8|CLPP_DINSH
A8LJI8|DEOD_DINSH
A8LLG2|EFTU_DINSH
A8LR11|LEPA_DINSH
A8LSE7|MIAB_DINSH
A8LY10|EFP_SALAI
A8M069|NUOB1_SALAI
A8M2A0|ARC_SALAI
A8M4S6|HTPG_SALAI
A8M516|RS14Z_SALAI
A8M619|NUOD1_SALAI
A8M621|NUOB2_SALAI
A8M6S5|GSA_SALAI
A8M7W6|MIAB_SALAI
A8M919|GSA_CALMQ
A8MAV7|RTCA_CALMQ
A8MFA6|LEPA_ALKOO
A8MFD5|MIAB_ALKOO
A8MFK4|EFP_ALKOO
A8MGJ3|HTPG_ALKOO
A8MGJ5|DPO4_ALKOO
A8MGY8|GSA_ALKOO
A8MHU4|MUTS2_ALKOO
A8MIF4|Y2050_ALKOO
A8MIS8|CLPP_ALKOO
A8MLF3|RS14Z_ALKOO
A8MLX7|RIMO_ALKOO
A8YTI0|MUTL_LACH4
A8YTJ4|MUTS2_LACH4
A8YTR0|RL34_LACH4
A8YUD9|CLPP_LACH4
A8YVQ1|LEPA_LACH4
A8YXK3|EFG_LACH4
A8YY36|GSA2_STAAT
A8Z045|CLPP_STAAT
A8Z059|MNHA1_STAAT
A8Z0C4|RF3_STAAT
A8Z144|MNHA2_STAAT
A8Z1S5|MUTS2_STAAT
A8Z1W3|MIAB_STAAT
A8Z1W7|MUTL_STAAT
A8Z2I8|GSA1_STAAT
A8Z344|RS14Z_STAAT
A8Z3F5|ROCA_STAAT
A8Z468|EFP_STAAT
A8Z4C4|LEPA_STAAT
A8Z577|NART_STAAT
A8Z581|NREB_STAAT
A8Z642|MIAB_SULMW
A8Z6E5|NUOD_CAMC1
A8ZK18|NDHK2_ACAM1
A8ZNZ4|FTSH_ACAM1
A8ZVH2|MIAB_DESOH
A8ZVH5|EFP_DESOH
A8ZWM4|MURA_DESOH
A8ZXB7|CLPP_DESOH
A9A0B5|RIMO_DESOH
A9A0N0|LEPA_DESOH
A9A3A9|DPO4_NITMS
A9A875|GSA_METM6
A9A8S1|NIKR_METM6
A9A916|PAN_METM6
A9A9J5|CYDE_METM6
A9A9U4|EF2_METM6
A9AD18|ASTB_BURM1
A9AD19|ASTD_BURM1
A9ADE0|LEPA_BURM1
A9AEI1|DCTA_BURM1
A9AEU0|GSA_BURM1
A9AFF8|MIAB_BURM1
A9AFY8|NUOB_BURM1
A9AKG8|3HYPE_BURM1
A9AN00|BETB_BURM1
A9AQW9|4HPE2_BURM1
A9AZY8|MIAB_HERA2
A9B1H0|EFP_HERA2
A9B424|RS14Z_HERA2
A9B478|NUOB2_HERA2
A9B4Z5|NUOB1_HERA2
A9B4Z7|NUOD1_HERA2
A9B550|GSA_HERA2
A9B9I2|EFP_PROM4
A9BBS2|MIAB_PROM4
A9BCV9|RIMO_PROM4
A9BD08|NU4C_PROM4
A9BD33|NDHH_PROM4
A9BDU0|NDHK_PROM4
A9BE39|LEPA_PROM4
A9BEA5|GSA_PROM4
A9BEN2|EFP_PETMO
A9BEU9|RIMO_PETMO
A9BFL9|FTSH1_PETMO
A9BGV7|MIAB_PETMO
A9BHD3|FTSH2_PETMO
A9BIU9|ADEC_PETMO
A9BJB9|MUTL_PETMO
A9BJK3|FTSH3_PETMO
A9BNB3|NUOB_DELAS
A9BNJ8|LEPA_DELAS
A9BUQ1|MIAB_DELAS
A9BX80|MURA_DELAS
A9BZG1|DCTA_DELAS
A9CHR3|RUTF_AGRFC
A9CJA9|NUOD_AGRFC
A9CJB2|NUOB_AGRFC
A9CKB4|4HYPE_AGRFC
A9EN94|ASTD_SORC5
A9EXK6|FTSH4_SORC5
A9F1Y8|RIMO_SORC5
A9FDV9|FTSH2_SORC5
A9FST8|MIAB_SORC5
A9G9S9|NUOB2_SORC5
A9G9T3|NUOD2_SORC5
A9GAW6|FTSH3_SORC5
A9GD73|MURA_SORC5
A9GDD3|GSA_SORC5
A9GRC9|FTSH1_SORC5
A9GUX6|NUOB1_SORC5
A9GWZ4|LEPA_SORC5
A9HFN0|MURA_GLUDA
A9HG78|LEPA_GLUDA
A9HIM2|MIAB_GLUDA
A9HN98|NUOB1_GLUDA
A9HRU3|NUOB2_GLUDA
A9HZZ2|MIAB_BORPD
A9I1R3|GSA_BORPD
A9I7M5|NAPA_BORPD
A9IFP1|RIMO_BORPD
A9II02|NUOB_BORPD
A9III9|LEPA_BORPD
A9IKM2|FLHD_BORPD
A9IMW7|MIAB_BART1
A9IN82|MUTL_BART1
A9IR54|CLPP_BORPD
A9ISA4|CLPP_BART1
A9IUA4|RIMO_BART1
A9IUP7|NUOD_BART1
A9IUQ3|NUOB_BART1
A9IXV7|MURA_BART1
A9IYN9|EFP_BART1
A9IYZ3|ACSA_BART1
A9KBA0|GSA_COXBN
A9KBK5|NUOB_COXBN
A9KCP2|MIAB_COXBN
A9KDS6|CLPP_COXBN
A9KDT8|MURA_COXBN
A9KE32|MUTL_COXBN
A9KEY9|EFP_COXBN
A9KF98|LEPA_COXBN
A9KFG7|RF3_COXBN
A9KGQ8|HTPG_COXBN
A9KIG5|FTSH_LACP7
A9KKU4|LEPA_LACP7
A9KLS2|RIMO_LACP7
A9KMD6|EFP_LACP7
A9KMU9|MIAB_LACP7
A9KNN3|Y1256_LACP7
A9KP86|GSA1_LACP7
A9KR74|MUTS2_LACP7
A9KSC7|GSA2_LACP7
A9KTJ4|GLGC_SHEB9
A9KTM9|XNI_SHEB9
A9KWH7|CLPP_SHEB9
A9KXT3|Y3223_SHEB9
A9KY56|ACSA_SHEB9
A9KZF7|RIMO_SHEB9
A9KZZ3|MIAB_SHEB9
A9L0T3|DPO4_SHEB9
A9L1C2|ASTE_SHEB9
A9L3U4|ASTD_SHEB9
A9L3W1|MUTL_SHEB9
A9L516|ASTB_SHEB9
A9L569|HTPG_SHEB9
A9L5J5|GSA_SHEB9
A9L5N4|LEPA_SHEB9
A9LZN9|CLPP_NEIM0
A9M0G1|MUTL_NEIM0
A9M1G4|MIAB_NEIM0
A9M1G6|GSA_NEIM0
A9M3D9|NUOD_NEIM0
A9M3J8|LEPA_NEIM0
A9M5C2|CLPP_BRUC2
A9M7K7|EFP_BRUC2
A9M832|4HYPE_BRUC2
A9M849|ACSA_BRUC2
A9M8C0|Y346_BRUC2
A9M9H7|BETB_BRUC2
A9M9Y3|MIAB_BRUC2
A9MAI0|NUOB_BRUC2
A9MBK6|RIMO_BRUC2
A9MC92|NIKR_BRUC2
A9MCW5|LEPA_BRUC2
A9MDX3|MUTL_BRUC2
A9MFF8|ASTE_SALAR
A9MFF9|ASTB_SALAR
A9MFG0|ASTD_SALAR
A9MFG1|ASTA_SALAR
A9MFI1|YEAH_SALAR
A9MFP2|MUTL_SALAR
A9MFR5|EFP_SALAR
A9MFX5|NORW_SALAR
A9MFX6|NORV_SALAR
A9MFX7|NORR_SALAR
A9MGK8|ACTP_SALAR
A9MGX5|LEPA_SALAR
A9MIP6|RIMO_SALAR
A9MJ98|NUOB_SALAR
A9MJZ6|NAPA_SALAR
A9MK40|EFPL_SALAR
A9MKB7|MIAB_SALAR
A9MKW9|MDTC_SALAR
A9MKX0|MDTB_SALAR
A9MLJ4|DCTA_SALAR
A9MM66|NIKR_SALAR
A9MMA2|GLGC_SALAR
A9MMQ4|FLHD_SALAR
A9MNS1|DPO4_SALAR
A9MPK7|GSA_SALAR
A9MPR6|YHAM_SALAR
A9MPU4|PAT_SALAR
A9MQH7|CAIC_SALAR
A9MQY3|ABDH_SALAR
A9MR28|CAID_SALAR
A9MSQ9|RIMO_SALPB
A9MTV2|GLGC_SALPB
A9MU90|FLHD_SALPB
A9MUH8|MIAB_SALPB
A9MUP5|DCTA_SALPB
A9MW88|HTPG_SALPB
A9MWJ6|IBPB_SALPB
A9MWJ7|IBPA_SALPB
A9MY13|DPO4_SALPB
A9MYB0|FADB_SALPB
A9MYJ5|CAID_SALPB
A9MYJ6|CAIC_SALPB
A9MYQ4|ABDH_SALPB
A9MZC4|RHAD_SALPB
A9N0D7|NORR_SALPB
A9N0D9|NORV_SALPB
A9N0E0|NORW_SALPB
A9N0P9|GSA_SALPB
A9N1R2|ACTP_SALPB
A9N274|ASTE_SALPB
A9N275|ASTB_SALPB
A9N276|ASTD_SALPB
A9N277|ASTA_SALPB
A9N278|ASTC_SALPB
A9N2A1|YEAH_SALPB
A9N2I4|XNI_SALPB
A9N4Y4|MUTL_SALPB
A9N4Z2|NSRR_SALPB
A9N581|NUOB_SALPB
A9N5G2|NAPA_SALPB
A9N5Z8|PAT_SALPB
A9N623|YHAM_SALPB
A9N6H3|EFPL_SALPB
A9N7L1|MDTC_SALPB
A9N7L2|MDTB_SALPB
A9N8X2|NUOB_COXBR
A9N944|LEPA_COXBR
A9NAR1|EFP_COXBR
A9NAX3|GSA_COXBR
A9NB44|HTPG_COXBR
A9NC58|MIAB_COXBR
A9NCK3|MUTL_COXBR
A9NDA0|RF3_COXBR
A9NDE8|MURA_COXBR
A9NDG0|CLPP_COXBR
A9NE17|FTSH_ACHLI
A9NGL1|EFP_ACHLI
A9QPJ1|HYFF_METI4
A9QYN3|MUTL_YERPG
A9QYP8|EFP_YERPG
A9QYS3|RHAD_YERPG
A9QZ59|ASTE_YERPG
A9QZ60|ASTB_YERPG
A9QZ61|ASTD_YERPG
A9QZ62|ASTA_YERPG
A9QZ63|ASTC_YERPG
A9QZU8|MDTC_YERPG
A9R1E6|GSA_YERPG
A9R2J1|XNI_YERPG
A9R400|LEPA_YERPG
A9R4H1|IBPB_YERPG
A9R563|ACTP_YERPG
A9R5H1|DCTA_YERPG
A9R6L9|NUOB_YERPG
A9R6X8|MIAB_YERPG
A9R754|FADB_YERPG
A9VF06|IOLA1_BACMK
A9VGY0|EFP_BACMK
A9VHU6|LEPA_BACMK
A9VIT5|GSA2_BACMK
A9VJL2|MUTS2_BACMK
A9VM89|GLGC_BACMK
A9VMS6|IOLA2_BACMK
A9VP90|RS14Z_BACMK
A9VRG6|ROCA_BACMK
A9VS12|MUTL_BACMK
A9VS16|MIAB_BACMK
A9VS95|NUOD_BACMK
A9VS97|NUOB_BACMK
A9VSS7|GSA1_BACMK
A9VTM4|RL34_BACMK
A9VYZ9|MIAB_METEP
A9W1H7|HTPG_METEP
A9W1N2|NUOB_METEP
A9W3H7|RUTF1_METEP
A9W3H8|RUTD_METEP
A9W3H9|RUTC_METEP
A9W3I0|RUTB_METEP
A9W3I1|RUTA_METEP
A9W5F5|CLPP_METEP
A9W5V0|ACSA_METEP
A9W6X8|RUTF2_METEP
A9W8D2|RIMO_METEP
A9WC40|SMTA_CHLAA
A9WED7|NUOD1_CHLAA
A9WED9|NUOB1_CHLAA
A9WFA4|EFP_CHLAA
A9WFB2|NUOB2_CHLAA
A9WFB4|NUOD2_CHLAA
A9WH62|EFG_CHLAA
A9WHB1|MIAB_CHLAA
A9WIS7|GSA_CHLAA
A9WQ47|MIAB_RENSM
A9WSI4|ARC_RENSM
A9WW49|LEPA_BRUSI
A9WWI6|EFP_BRUSI
A9WWR5|4HYPE_BRUSI
A9WWT6|ACSA_BRUSI
A9WXS2|MUTL_BRUSI
A9WYN5|RIMO_BRUSI
A9WZ97|NIKR_BRUSI
A9ZPH9|GMAS_METMY
B0B7W4|HRCA_CHLT2
B0B803|CLPP1_CHLT2
B0B816|OMCA_CHLT2
B0B8E9|MUTL_CHLT2
B0B970|FTSH_CHLT2
B0B9H2|LEPA_CHLT2
B0BA28|MUTL_CHLTB
B0BB51|LEPA_CHLTB
B0BC29|HRCA_CHLTB
B0BPS7|HTPG_ACTPJ
B0BPX9|DPO4_ACTPJ
B0BQL3|CLPP_ACTPJ
B0BQR0|MIAB_ACTPJ
B0BR28|NAPA_ACTPJ
B0BRF0|GSA_ACTPJ
B0BRT1|Y1638_ACTPJ
B0BRW2|RIMO_ACTPJ
B0BTY3|MUTL_ACTPJ
B0BVC7|MIAB_RICRO
B0BVI6|HTPG_RICRO
B0BVP7|MUTL_RICRO
B0BWQ9|EFP_RICRO
B0BWV5|LEPA_RICRO
B0BX73|NUOB_RICRO
B0BYC6|MURA_RICRO
B0BZ27|NDHH_ACAM1
B0C0E2|MIAB_ACAM1
B0C6I1|NDHK1_ACAM1
B0C899|EFP_ACAM1
B0C9R9|LEPA_ACAM1
B0CB83|RIMO_ACAM1
B0CC57|GSA_ACAM1
B0CF30|MUTS_ACAM1
B0CGR1|CLPP_BRUSI
B0CJW8|Y368_BRUSI
B0CK00|MIAB_BRUSI
B0CKN3|BETB_BRUSI
B0CLD0|NUOB_BRUSI
B0JFY0|MUTS_MICAN
B0JHV3|EFP_MICAN
B0JJS5|RIMO_MICAN
B0JPW6|GSA_MICAN
B0JQT7|LEPA_MICAN
B0JS85|NU4C2_MICAN
B0JS91|MUTL_MICAN
B0JSV5|NDHK_MICAN
B0JVM6|MIAB_MICAN
B0JY10|NDHH_MICAN
B0K0T5|EFP_THEPX
B0K1A1|MIAB_THEPX
B0K1A3|MUTL_THEPX
B0K1C1|RIMO_THEPX
B0K3Y4|LEPA_THEPX
B0K533|CLPP_THEPX
B0K5A3|FTSH1_THEPX
B0K657|FTSH2_THEPX
B0K9C8|EFP_THEP3
B0K9L4|MIAB_THEP3
B0K9L6|MUTL_THEP3
B0K9N5|RIMO_THEP3
B0KA85|LEPA_THEP3
B0KBA4|CLPP_THEP3
B0KJ88|Y427_PSEPG
B0KJG6|CLPP_PSEPG
B0KJV9|GSA_PSEPG
B0KKZ7|MUTL_PSEPG
B0KMX9|NUOB_PSEPG
B0KN18|BETB_PSEPG
B0KQZ5|FLIE_PSEPG
B0KR44|ASTE_PSEPG
B0KR46|ASTB_PSEPG
B0KR47|ASTD_PSEPG
B0KTK6|DPO4_PSEPG
B0KTL0|RIMO_PSEPG
B0KTL9|DCTA_PSEPG
B0KV29|LEPA_PSEPG
B0KV77|OADC_PSEPG
B0R2S6|MUTL_HALS3
B0R4P0|DPO4_HALS3
B0R7L9|GSA_HALS3
B0R8C3|EF1A_HALS3
B0R8C8|EF2_HALS3
B0RCT0|LEPA_CLAMS
B0REX1|EFP_CLAMS
B0RGZ1|MIAB_CLAMS
B0RN85|Y585_XANCB
B0RNV0|BETB_XANCB
B0RP10|DCTA_XANCB
B0RP74|GSA_XANCB
B0RQB0|RF3_XANCB
B0RR62|RIMO_XANCB
B0RR99|NUOB_XANCB
B0RRA1|NUOD_XANCB
B0RRW2|MIAB_XANCB
B0RRZ8|MUTL_XANCB
B0RSN5|EFPL_XANCB
B0RTF7|CLPP_XANCB
B0RVK3|SCOB_XANCB
B0RVK4|SCOA_XANCB
B0RX30|LEPA_XANCB
B0RZS2|RS14Z_FINM2
B0S032|Y209_FINM2
B0S053|EFP_FINM2
B0S1C0|MIAB_FINM2
B0S1G2|LEPA_FINM2
B0S1P2|MUTS2_FINM2
B0S3H8|MURA_FINM2
B0S8S7|LEPA_LEPBA
B0S8X7|ACSA_LEPBA
B0S9E2|MIAB_LEPBA
B0SB85|MUTL_LEPBA
B0SFT5|NUOB_LEPBA
B0SII2|EFP_LEPBA
B0SP83|NUOB_LEPBP
B0SRL4|LEPA_LEPBP
B0SRX5|ACSA_LEPBP
B0SS31|MIAB_LEPBP
B0ST13|MUTL_LEPBP
B0SU50|EFP_LEPBP
B0SUL4|EFP_CAUSK
B0SW60|RUTB_CAUSK
B0SW61|RUTC_CAUSK
B0SW62|RUTD_CAUSK
B0SW63|RUTA_CAUSK
B0SWX9|MUTL_CAUSK
B0SZ51|NUOB_CAUSK
B0SZQ2|CLPP_CAUSK
B0T152|Y018_CAUSK
B0T155|MIAB_CAUSK
B0T8I8|ASTD_CAUSK
B0TAD2|LEPA_HELMI
B0TB10|MUTL_HELMI
B0TC69|RS14Z_HELMI
B0TEH1|EFP_HELMI
B0TFV0|GSA_HELMI
B0TH78|NUOB_HELMI
B0TH80|NUOD_HELMI
B0TIH8|RIMO_HELMI
B0TIQ0|GSA_SHEHH
B0TIV5|LEPA_SHEHH
B0TLB9|FADB_SHEHH
B0TLU9|CLPP_SHEHH
B0TMM7|ADEC_SHEHH
B0TP05|HTPG_SHEHH
B0TP13|ASTB_SHEHH
B0TPG7|XNI_SHEHH
B0TPY4|ACSA_SHEHH
B0TQD1|DPO4_SHEHH
B0TR38|MIAB_SHEHH
B0TU38|ASTD_SHEHH
B0TU66|MUTL_SHEHH
B0TUD9|Y864_SHEHH
B0TW33|LEPA_FRAP2
B0TW77|EFP_FRAP2
B0TWP5|NUOB_FRAP2
B0TXS4|MIAB_FRAP2
B0TZA5|CLPP_FRAP2
B0TZI3|GLGC_FRAP2
B0TZS5|DPO4_FRAP2
B0U054|RIMO_FRAP2
B0U0M7|HTPG_FRAP2
B0U1W6|NUOB_XYLFM
B0U1W8|NUOD_XYLFM
B0U1Z0|DCTA_XYLFM
B0U262|RF3_XYLFM
B0U328|GSA_XYLFM
B0U3D5|LEPA_XYLFM
B0U3W3|EFP_XYLFM
B0U4P1|MIAB_XYLFM
B0U5C6|MUTL_XYLFM
B0U5N1|CLPP_XYLFM
B0U6N8|MURA_XYLFM
B0UDG6|ADEC_METS4
B0UFE0|LEPA_METS4
B0UJ99|EFP_METS4
B0ULK5|NUOB_METS4
B0UN89|HTPG_METS4
B0UNY0|MIAB_METS4
B0UQE6|RIMO_METS4
B0URQ3|NAPA_HISS2
B0US28|RIMO_HISS2
B0USJ0|HTPG_HISS2
B0USR9|LEPA_HISS2
B0UU87|GLGC_HISS2
B0UUU5|MUTL_HISS2
B0UUU9|MIAB_HISS2
B0UW20|CLPP_HISS2
B0UWM5|EFP_HISS2
B0V6E8|RIMO_ACIBY
B0V6R4|MIAB_ACIBY
B0V7U7|NUOB_ACIBY
B0V7X3|ASTB_ACIBY
B0V7X4|ASTE_ACIBY
B0V944|BETB_ACIBY
B0VB44|4HYPE_ACIBY
B0VCT7|LEPA_ACIBY
B0VE45|FADB_ACIBY
B0VE46|FADA_ACIBY
B0VLX4|FADB_ACIBS
B0VLX5|FADA_ACIBS
B0VMU3|RIMO_ACIBS
B0VQ88|ASTB_ACIBS
B0VQ89|ASTE_ACIBS
B0VQX2|MIAB_ACIBS
B0VST2|BETB_ACIBS
B0VTG3|EFG_ACIBS
B0VTM2|LEPA_ACIBS
B0VU55|NUOB_ACIBS
B1AI94|FTSH_UREP2
B1AIN3|RS14Z_UREP2
B1AIW2|LEPA_UREP2
B1GZH1|RIMO_ENDTX
B1GZK7|FTSH_ENDTX
B1H052|MURA_ENDTX
B1H0D2|MIAB_ENDTX
B1HPM8|RL34_LYSSC
B1HR59|MIAB_LYSSC
B1HR71|ADEC_LYSSC
B1HS10|EFP_LYSSC
B1HUT1|GSA1_LYSSC
B1HVD3|GSA2_LYSSC
B1HVR0|CLPP_LYSSC
B1I1I5|EFG_DESAP
B1I1K1|RS14Z_DESAP
B1I241|MIAB_DESAP
B1I293|MUTL_DESAP
B1I310|RIMO_DESAP
B1I3C0|EFP_DESAP
B1I4L1|GSA_DESAP
B1I6E0|LEPA_DESAP
B1I6I5|NUON_DESAP
B1I8F2|MUTL_STRPI
B1I9K1|MUTS2_STRPI
B1I9M6|EFP_STRPI
B1IAS4|CLPP_STRPI
B1IBQ8|GLGC_STRPI
B1IC02|LEPA_STRPI
B1IGE1|RS14Z_CLOBK
B1ILM7|LEPA_CLOBK
B1IM67|MUTL_CLOBK
B1IM69|MIAB_CLOBK
B1IM83|Y2825_CLOBK
B1IMK5|MUTS2_CLOBK
B1IMQ0|EFP_CLOBK
B1IN59|Y2660_CLOBK
B1IN79|HTPG_CLOBK
B1INA3|Y2616_CLOBK
B1IND7|CLPP_CLOBK
B1IP34|GLGC_ECOLC
B1IP46|RTCA_ECOLC
B1IPE7|YEAH_ECOLC
B1IPI2|ASTC_ECOLC
B1IPI3|ASTA_ECOLC
B1IPI4|ASTD_ECOLC
B1IPI5|ASTB_ECOLC
B1IPI6|ASTE_ECOLC
B1IQI6|GSA_ECOLC
B1IRD8|CAIB_ECOLC
B1IRD9|CAIC_ECOLC
B1IRE0|CAID_ECOLC
B1IRK5|YHAM_ECOLC
B1IRP4|PAT_ECOLC
B1IS15|ABDH_ECOLC
B1IT28|NSRR_ECOLC
B1IT36|MUTL_ECOLC
B1ITQ1|EFP_ECOLC
B1IUI4|ACTP_ECOLC
B1IUW8|NORW_ECOLC
B1IUW9|NORV_ECOLC
B1IUX0|NORR_ECOLC
B1IV85|RUTA_ECOLC
B1IV86|RUTB_ECOLC
B1IV87|RUTC_ECOLC
B1IV88|RUTD_ECOLC
B1IV89|RUTE_ECOLC
B1IV90|RUTF_ECOLC
B1IVH6|RHAD_ECOLC
B1IVQ8|LEPA_ECOLC
B1IW61|FADB_ECOLC
B1IXA5|FADJ_ECOLC
B1IXD2|RIMO_ECOLC
B1IXQ5|NUOB_ECOLC
B1IY66|NAPA_ECOLC
B1IY98|EFPL_ECOLC
B1IYE7|MIAB_ECOLC
B1IYQ7|IBPA_ECOLC
B1IYQ8|IBPB_ECOLC
B1IYS4|ADEC_ECOLC
B1IYZ8|MDTC_ECOLC
B1IYZ9|MDTB_ECOLC
B1IZC1|HTPG_ECOLC
B1IZH4|TDH_ECOLC
B1J011|CLPP_ECOLC
B1J085|FRMA_ECOLC
B1J0A5|DCTA_ECOLC
B1J0E9|NIKR_ECOLC
B1J0J6|FLHD_ECOLC
B1J0W5|BETB_ECOLC
B1J100|DPO4_ECOLC
B1J195|OADC1_PSEPW
B1J1Y6|GSA_PSEPW
B1J2K9|BETB_PSEPW
B1J4D8|LEPA_PSEPW
B1J692|CLPP_PSEPW
B1J6N3|NUOB_PSEPW
B1J9R7|NIKR_PSEPW
B1JAD6|MUTL_PSEPW
B1JC95|FLIE_PSEPW
B1JCH0|ASTE_PSEPW
B1JCH2|ASTB_PSEPW
B1JCH3|ASTD_PSEPW
B1JD88|RIMO_PSEPW
B1JDX9|Y4806_PSEPW
B1JFP4|OADC2_PSEPW
B1JG95|MIAB_YERPY
B1JGL4|NUOB_YERPY
B1JGZ6|IBPB_YERPY
B1JH81|DCTA_YERPY
B1JHX9|GLGC_YERPY
B1JI92|FLHD_YERPY
B1JK22|GSA_YERPY
B1JLG9|Y2102_YERPY
B1JMC9|ASTE_YERPY
B1JMD0|ASTB_YERPY
B1JMD1|ASTD_YERPY
B1JMD2|ASTA_YERPY
B1JMP1|MUTL_YERPY
B1JMQ7|EFP_YERPY
B1JND0|RHAD_YERPY
B1JNK6|ACTP_YERPY
B1JP63|FADB_YERPY
B1JQE9|XNI_YERPY
B1JRC5|LEPA_YERPY
B1JS27|EFPL_YERPY
B1JSD3|MDTC_YERPY
B1JSQ9|BETB_YERPY
B1JVP0|NUOB_BURCC
B1JX81|GSA_BURCC
B1JY57|MIAB_BURCC
B1JYB1|LEPA_BURCC
B1JYT5|ASTD_BURCC
B1JYT6|ASTB_BURCC
B1JYT7|ASTE_BURCC
B1JZ77|DCTA_BURCC
B1K708|BETB_BURCC
B1KD33|DPO4_SHEWM
B1KDF2|ASTD_SHEWM
B1KDV4|MIAB_SHEWM
B1KEI0|ASTE_SHEWM
B1KHF6|GSA_SHEWM
B1KHV0|MUTL_SHEWM
B1KI55|LEPA_SHEWM
B1KJ76|T3HPD_SHEWM
B1KJU9|NUOB_SHEWM
B1KLT7|CLPP_SHEWM
B1KNK9|ASTB_SHEWM
B1KQ25|Y4889_SHEWM
B1KQX1|XNI_SHEWM
B1KSA2|MUTL_CLOBM
B1KSA4|MIAB_CLOBM
B1KSB9|Y1197_CLOBM
B1KSL2|RS14Z_CLOBM
B1KT65|EFP_CLOBM
B1KTS4|ADEC_CLOBM
B1KUN4|HTPG_CLOBM
B1KUQ8|Y1462_CLOBM
B1KZP1|LEPA_CLOBM
B1L0S3|MUTS2_CLOBM
B1L1D7|CLPP_CLOBM
B1L7Q0|EF2_KORCO
B1L812|CLPP_THESQ
B1L8F3|MIAB_THESQ
B1L9R3|GLGC_THESQ
B1LA43|MURA_THESQ
B1LAG0|RIMO_THESQ
B1LAR0|EFP_THESQ
B1LC69|MUTS2_THESQ
B1LD92|YEAH_ECOSM
B1LDY3|ASTC_ECOSM
B1LDY4|ASTA_ECOSM
B1LDY5|ASTD_ECOSM
B1LDY6|ASTB_ECOSM
B1LDY7|ASTE_ECOSM
B1LF65|PAT_ECOSM
B1LFH3|ABDH_ECOSM
B1LFL2|YHAM_ECOSM
B1LFW9|CAID_ECOSM
B1LFX0|CAIC_ECOSM
B1LFX1|CAIB_ECOSM
B1LGV7|GSA_ECOSM
B1LI80|RTCA_ECOSM
B1LI91|GLGC_ECOSM
B1LIE4|NIKR_ECOSM
B1LIJ8|BETB_ECOSM
B1LIP1|FRMA_ECOSM
B1LIZ3|RUTA_ECOSM
B1LIZ4|RUTB_ECOSM
B1LIZ5|RUTC_ECOSM
B1LIZ6|RUTD_ECOSM
B1LIZ7|RUTE_ECOSM
B1LIZ8|RUTF_ECOSM
B1LJ76|DCTA_ECOSM
B1LK55|TDH_ECOSM
B1LKS0|EFPL_ECOSM
B1LKV2|NAPA_ECOSM
B1LKZ0|ADEC_ECOSM
B1LL11|IBPB_ECOSM
B1LL12|IBPA_ECOSM
B1LLB3|MIAB_ECOSM
B1LLP0|NUOB_ECOSM
B1LM32|FADB_ECOSM
B1LMD0|RIMO_ECOSM
B1LME7|FADJ_ECOSM
B1LMU2|RHAD_ECOSM
B1LNW5|MDTC_ECOSM
B1LNW6|MDTB_ECOSM
B1LP82|LEPA_ECOSM
B1LPN2|ACTP_ECOSM
B1LQ27|NORR_ECOSM
B1LQ28|NORV_ECOSM
B1LQ29|NORW_ECOSM
B1LQG8|EFP_ECOSM
B1LQJ0|MUTL_ECOSM
B1LQJ8|NSRR_ECOSM
B1LQW3|FLHD_ECOSM
B1LUN6|NUOB_METRJ
B1LW28|CLPP_METRJ
B1LWE8|MIAB_METRJ
B1LZG0|HTPG_METRJ
B1M0M1|ACSA_METRJ
B1M2B1|EFP_METRJ
B1M5I5|RUTD_METRJ
B1M5I6|RUTC_METRJ
B1M6B8|RUTB_METRJ
B1M6B9|RUTA_METRJ
B1M6H4|RIMO_METRJ
B1MAH2|ARC_MYCA9
B1MCE5|EFP_MYCA9
B1MD05|MIAB_MYCA9
B1MGD4|RS14Z_MYCA9
B1MHH1|GSA_MYCA9
B1MLL3|GLGC_MYCA9
B1MPG5|NUOB_MYCA9
B1MPG7|NUOD_MYCA9
B1MWS4|RL34_LEUCK
B1MXB4|MUTS2_LEUCK
B1MXG9|CLPP_LEUCK
B1MY57|ADEC_LEUCK
B1MZG8|HRCA_LEUCK
B1N024|MUTL_LEUCK
B1V9C5|LEPA_PHYAS
B1VAJ8|EFP_PHYAS
B1VDD8|MIAB_CORU7
B1VDM5|EFP_CORU7
B1VDV2|ARC_CORU7
B1VGK6|LEPA_CORU7
B1VWE7|TDH_STRGG
B1VXR4|SIGA_STRGG
B1VXU5|MIAB_STRGG
B1VY28|LEPA_STRGG
B1W303|ARC_STRGG
B1W3Z4|RS14Z_STRGG
B1W455|EFP_STRGG
B1W4V9|NUOB2_STRGG
B1W516|NUOD1_STRGG
B1W518|NUOB1_STRGG
B1WNP3|EFP_CROS5
B1WT08|GLGC_CROS5
B1WU96|MIAB_CROS5
B1WUD1|RIMO_CROS5
B1WWD8|LEPA_CROS5
B1WZG1|NDHK_CROS5
B1X023|GSA_CROS5
B1X109|MUTL_CROS5
B1X656|MIAB_ECODH
B1X765|RTCA_ECODH
B1X775|GLGC_ECODH
B1X7H1|MDTB_ECODH
B1X7H2|MDTC_ECODH
B1X7T9|NIKR_ECODH
B1X7X6|RIMO_ECODH
B1X869|EFPL_ECODH
B1X8A2|NAPA_ECODH
B1X8Z9|NUOB_ECODH
B1X950|TDH_ECODH
B1X998|ADEC_ECODH
B1X9B6|IBPB_ECODH
B1X9B7|IBPA_ECODH
B1X9C8|RUTF_ECODH
B1X9C9|RUTE_ECODH
B1X9D0|RUTD_ECODH
B1X9D1|RUTC_ECODH
B1X9D2|RUTB_ECODH
B1X9D3|RUTA_ECODH
B1X9L4|FADJ_ECODH
B1XAK8|FADB_ECODH
B1XB43|LEPA_ECODH
B1XB69|RHAD_ECODH
B1XBG2|CAIC_ECODH
B1XBG3|CAIB_ECODH
B1XCN6|NORR_ECODH
B1XCN7|NORV_ECODH
B1XCN8|NORW_ECODH
B1XCV3|ACTP_ECODH
B1XD24|GSA_ECODH
B1XDF5|ABDH_ECODH
B1XDK7|XNI_ECODH
B1XDQ0|EFP_ECODH
B1XDS1|MUTL_ECODH
B1XDS9|NSRR_ECODH
B1XET7|BETB_ECODH
B1XG77|PAT_ECODH
B1XGK5|ASTE_ECODH
B1XGK6|ASTB_ECODH
B1XGK7|ASTD_ECODH
B1XGK8|ASTA_ECODH
B1XGK9|ASTC_ECODH
B1XGP4|YEAH_ECODH
B1XGS5|YHAM_ECODH
B1XHF8|FLHD_ECODH
B1XHP2|NU4C1_SYNP2
B1XIT5|GSA_SYNP2
B1XJL9|NU4C3_SYNP2
B1XK44|LEPA_SYNP2
B1XKV1|EFP_SYNP2
B1XLF1|GLGC_SYNP2
B1XMK4|NDHK_SYNP2
B1XPZ7|RIMO_SYNP2
B1XQK7|MIAB_SYNP2
B1XS06|MIAB_POLNS
B1XSU7|MURA_POLNS
B1XT79|GSA_POLNS
B1XTL2|LEPA_POLNS
B1XUJ9|NUOB_POLNS
B1XYX5|MIAB_LEPCP
B1XZN0|LEPA_LEPCP
B1Y0B2|DCTA_LEPCP
B1Y654|Y1290_LEPCP
B1Y6H3|CLPP_LEPCP
B1Y828|NUOB_LEPCP
B1Y830|NUOD_LEPCP
B1Y8G2|GSA_LEPCP
B1YBL3|GSA_PYRNV
B1YDJ1|RTCA_PYRNV
B1YG43|HTPG_EXIS2
B1YJU8|GSA2_EXIS2
B1YJY5|MUTS2_EXIS2
B1YK68|GLGC_EXIS2
B1YK83|DPO4_EXIS2
B1YKS5|LEPA_EXIS2
B1YLP7|EFP_EXIS2
B1YMD8|MUTL_EXIS2
B1YNL7|DCTA_BURA4
B1YTQ6|NUOB_BURA4
B1YUJ7|GSA_BURA4
B1YVM2|LEPA_BURA4
B1YW19|ASTD_BURA4
B1YW20|ASTB_BURA4
B1YWB9|MIAB_BURA4
B1Z033|BETB_BURA4
B1Z9C7|CLPP_METPB
B1Z9Y8|HTPG_METPB
B1ZA45|NUOB_METPB
B1ZB15|RUTA_METPB
B1ZB16|RUTB_METPB
B1ZB17|RUTC_METPB
B1ZB18|RUTD_METPB
B1ZB19|RUTF_METPB
B1ZB59|ACSA_METPB
B1ZC10|LEPA_METPB
B1ZEV4|RIMO_METPB
B1ZHM8|EFP_METPB
B1ZJR5|MIAB_METPB
B1ZMG6|FTSH_OPITP
B1ZN03|DPO4_OPITP
B1ZRT2|NUOB1_OPITP
B1ZUJ2|NUOD2_OPITP
B1ZVI7|MIAB_OPITP
B1ZZY2|MUTL_OPITP
B2A158|CLPP_NATTJ
B2A1H4|GSA_NATTJ
B2A3C0|RIMO_NATTJ
B2A3Q4|FTSH_NATTJ
B2A3X6|MIAB_NATTJ
B2A4F2|RS14Z_NATTJ
B2A549|EFP_NATTJ
B2A875|HTPG_NATTJ
B2AGL2|DCTA_CUPTR
B2AHA4|MIAB_CUPTR
B2AI46|FLHD_CUPTR
B2FJ92|MIAB_STRMK
B2FKV6|Y482_STRMK
B2FLR2|DPO4_STRMK
B2FNX6|NUOD_STRMK
B2FNX8|NUOB_STRMK
B2FP10|RIMO_STRMK
B2FQ90|BETB_STRMK
B2FQC4|LEPA_STRMK
B2FQN4|TDH_STRMK
B2FQR2|CLPP_STRMK
B2FR00|RF3_STRMK
B2FT35|GSA_STRMK
B2FTT6|DCTA_STRMK
B2G613|CLPP_LIMRJ
B2G6E6|MUTL_LIMRJ
B2G6W5|LEPA_LIMRJ
B2G8W5|RS14Z_LIMRJ
B2G967|EFP_LIMRJ
B2GA54|RL34_LIMRJ
B2GAL4|CLPP_LIMF3
B2GB18|MUTL_LIMF3
B2GBN7|IF2_LIMF3
B2GBR9|LEPA_LIMF3
B2GDV6|RS14Z_LIMF3
B2GES0|EFP_LIMF3
B2GEU7|RL34_LIMF3
B2GHR6|GLGC_KOCRD
B2GHU9|LEPA_KOCRD
B2GI94|EFP_KOCRD
B2GIP2|ARC_KOCRD
B2GKH0|MIAB_KOCRD
B2HCT4|RS14Z_MYCMM
B2HFW2|ARC_MYCMM
B2HGE5|NUOD_MYCMM
B2HGE7|NUOB_MYCMM
B2HGN2|MIAB1_MYCMM
B2HL08|MIAB2_MYCMM
B2HND2|EFP_MYCMM
B2HRL5|GSA_MYCMM
B2HS55|GLGC_MYCMM
B2HU42|NUOB_ACIBC
B2HV80|BETB_ACIBC
B2HVL6|EFP_ACIBC
B2HWQ2|LEPA_ACIBC
B2HZ55|MIAB_ACIBC
B2HZS2|ASTE_ACIBC
B2HZS3|ASTB_ACIBC
B2I2J8|FADA_ACIBC
B2I2J9|FADB_ACIBC
B2I330|RIMO_ACIBC
B2I601|LEPA_XYLF2
B2I6C2|GSA_XYLF2
B2I6P5|RF3_XYLF2
B2I785|NUOB_XYLF2
B2I787|NUOD_XYLF2
B2I7I7|DCTA_XYLF2
B2I8K3|CLPP_XYLF2
B2I8U1|MIAB_XYLF2
B2I9E6|MUTL_XYLF2
B2I9M4|MURA_XYLF2
B2IB12|ACSA_BEII9
B2IHC3|RIMO_BEII9
B2IHW6|NUOB_BEII9
B2II71|MUTL_BEII9
B2IIK5|MIAB_BEII9
B2ILV2|MUTS2_STRPS
B2ILX6|EFP_STRPS
B2INC9|CLPP_STRPS
B2IPY6|GLGC_STRPS
B2IS10|MUTL_STRPS
B2IT24|MIAB_NOSP7
B2IUY3|GLGC_NOSP7
B2IWJ8|RTCA_NOSP7
B2IYW1|MUTL_NOSP7
B2J0M4|LEPA_NOSP7
B2J184|NDHH_NOSP7
B2J434|MUTS_NOSP7
B2J6S6|NDHK_NOSP7
B2J711|EFP_NOSP7
B2J7M9|GSA_NOSP7
B2J946|SASA_NOSP7
B2JC54|DCTA_PARP8
B2JCG4|ASTB_PARP8
B2JCH8|GLGC_PARP8
B2JD61|ACSA_PARP8
B2JD88|MIAB_PARP8
B2JDM7|NUOB_PARP8
B2JED5|GSA_PARP8
B2JFK0|LEPA_PARP8
B2JS88|BETB_PARP8
B2JU32|FLHC_PARP8
B2JVU2|FTSH_PARP8
B2JZ46|XNI_YERPB
B2K0Z6|FADB_YERPB
B2K137|ACTP_YERPB
B2K1W0|RHAD_YERPB
B2K1Y7|EFP_YERPB
B2K202|MUTL_YERPB
B2K295|ASTA_YERPB
B2K296|ASTD_YERPB
B2K297|ASTB_YERPB
B2K298|ASTE_YERPB
B2K3Q8|Y2141_YERPB
B2K547|GSA_YERPB
B2K6E0|FLHD_YERPB
B2K6F9|GLGC_YERPB
B2K6M5|DCTA_YERPB
B2K7E6|IBPB_YERPB
B2K820|NUOB_YERPB
B2K896|MIAB_YERPB
B2K8U5|BETB_YERPB
B2K9G9|EFPL_YERPB
B2K9M1|MDTC_YERPB
B2KA49|LEPA_YERPB
B2KB18|MUTL_ELUMP
B2KCP2|EFP_ELUMP
B2KCS5|CLPP_ELUMP
B2KCX0|Y811_ELUMP
B2KDP9|MURA_ELUMP
B2RGR5|HTPG_PORG3
B2RKG6|MIAB_PORG3
B2RKJ1|DHE2_PORG3
B2RKK1|LEPA_PORG3
B2RL29|MUTL_PORG3
B2S3A4|LEPA_TREPS
B2S3Z3|MIAB_TREPS
B2S544|NUOB_BRUA1
B2S5W1|CLPP_BRUA1
B2S7E6|EFP_BRUA1
B2S7L7|4HYPE_BRUA1
B2S7N5|ACSA_BRUA1
B2S9E5|MIAB_BRUA1
B2S9I5|Y3350_BRUA1
B2SA42|BETB_BRUA1
B2SAM1|NIKR_BRUA1
B2SB89|RIMO_BRUA1
B2SC25|LEPA_BRUA1
B2SD15|MUTL_BRUA1
B2SE64|EFP_FRATM
B2SEJ6|LEPA_FRATM
B2SEV0|NUOB_FRATM
B2SEV2|NUOD_FRATM
B2SFM9|GLGC_FRATM
B2SG13|MIAB_FRATM
B2SG18|CLPP_FRATM
B2SH34|DPO4_FRATM
B2SHP8|MUTL_XANOP
B2SK49|Y3909_XANOP
B2SKS0|GSA_XANOP
B2SMI3|CLPP_XANOP
B2SRY0|LEPA_XANOP
B2SSM9|RF3_XANOP
B2SV69|EFPL_XANOP
B2SVL6|NUOD_XANOP
B2SVL8|NUOB_XANOP
B2SW86|MIAB_XANOP
B2SWC0|RIMO_XANOP
B2SYI5|MIAB_PARPJ
B2SZV7|LEPA_PARPJ
B2T2E8|NUOB_PARPJ
B2T2Z5|GLGC_PARPJ
B2T314|ASTB_PARPJ
B2TCJ9|BETB_PARPJ
B2TIA8|MIAB_CLOBB
B2TIB8|MUTL_CLOBB
B2TJ67|RIMO_CLOBB
B2TJH6|ADEC_CLOBB
B2TPB9|CLPP_CLOBB
B2TPD4|GSA_CLOBB
B2TQ00|Y3091_CLOBB
B2TR25|GLGC_CLOBB
B2TRQ5|EFP_CLOBB
B2TS45|MUTS2_CLOBB
B2TU59|MIAB_SHIB3
B2TUT5|IBPA_SHIB3
B2TUT6|IBPB_SHIB3
B2TV30|NAPA_SHIB3
B2TV93|RIMO_SHIB3
B2TVJ5|FADB_SHIB3
B2TVS0|EFPL_SHIB3
B2TW68|NUOB_SHIB3
B2TWV4|FADJ_SHIB3
B2TXA0|ACTP_SHIB3
B2TY23|EFP_SHIB3
B2TY45|MUTL_SHIB3
B2TY53|NSRR_SHIB3
B2TYA7|MDTC_SHIB3
B2TYA8|MDTB_SHIB3
B2TYI0|LEPA_SHIB3
B2TZD5|XNI_SHIB3
B2U036|NORW_SHIB3
B2U0A8|YHAM_SHIB3
B2U195|HYBF_SHIB3
B2U2Z9|GSA_SHIB3
B2U3C5|ASTE_SHIB3
B2U3C8|ASTD_SHIB3
B2U3C9|ASTA_SHIB3
B2U3D0|ASTC_SHIB3
B2U3M8|RTCA_SHIB3
B2U3S3|DPO4_SHIB3
B2U416|YEAH_SHIB3
B2U4B0|NIKR_SHIB3
B2U4G2|GLGC_SHIB3
B2U4J7|DCTA_SHIB3
B2U5D5|TDH_SHIB3
B2U6V1|ACSA_RALPJ
B2U7R0|NUOB_RALPJ
B2U8S6|Y870_RALPJ
B2U978|LEPA_RALPJ
B2UE66|FTSH_RALPJ
B2UFP3|MIAB_RALPJ
B2UKN1|DPO4_AKKM8
B2ULE2|MUTL_AKKM8
B2UMY1|FTSH_AKKM8
B2UNJ3|MURA_AKKM8
B2UPT6|NUOB_AKKM8
B2UQE7|MIAB_AKKM8
B2US06|EFP_HELPS
B2USA0|MIAB_HELPS
B2USD7|GSA_HELPS
B2USI5|LEPA_HELPS
B2UT37|CLPP_HELPS
B2UV25|NUOB_HELPS
B2UV27|NUOD_HELPS
B2UV69|RS14Z_HELPS
B2UX13|CLPP_CLOBA
B2UX41|GSA_CLOBA
B2UY48|Y2838_CLOBA
B2V046|GLGC_CLOBA
B2V276|MIAB_CLOBA
B2V4I1|RIMO_CLOBA
B2V4S9|EFP_CLOBA
B2V525|ADEC_CLOBA
B2V583|MUTS2_CLOBA
B2V693|MUTS2_SULSY
B2V7L6|EFG_SULSY
B2V8J2|NUOCD_SULSY
B2V8N8|RIMO_SULSY
B2V930|MIAB_SULSY
B2V988|NUOB_SULSY
B2V9Q7|EFP_SULSY
B2VBL4|MIAB_ERWT9
B2VCL2|DCTA_ERWT9
B2VCU8|MUTL_ERWT9
B2VDW1|FLHC_ERWT9
B2VE25|GSA_ERWT9
B2VEK5|ASTE_ERWT9
B2VEK6|ASTB_ERWT9
B2VFE0|FADA_ERWT9
B2VFQ4|MDTC_ERWT9
B2VI44|LEPA_ERWT9
B2VIG6|EFPL_ERWT9
B2VIV4|NUOB_ERWT9
B2VJ10|FADI_ERWT9
B2VJ29|Y1554_ERWT9
B2VJD3|FLHD_ERWT9
B2VJX8|ASTD_ERWT9
B2VKE4|ACTP_ERWT9
B2VL81|EFP_ERWT9
B3CLB1|CLPP_WOLPP
B3CLG9|MIAB_WOLPP
B3CLV0|MURA_WOLPP
B3CLX0|EFP_WOLPP
B3CM42|NUOB_WOLPP
B3CPV1|LEPA_WOLPP
B3CRQ1|LEPA_ORITI
B3CSG3|MURA_ORITI
B3CSG9|NUOB_ORITI
B3CTE7|EFG_ORITI
B3CV38|MIAB_ORITI
B3D6W2|4HPE1_BURM1
B3DQ29|EFP_BIFLD
B3DQC7|RS14Z_BIFLD
B3DQX6|MIAB_BIFLD
B3DRN4|ARC_BIFLD
B3DSA9|LEPA_BIFLD
B3DSC7|GLGC_BIFLD
B3DV46|FTSH1_METI4
B3DXN5|NUOB_METI4
B3DY05|GSA_METI4
B3DY14|FTSH2_METI4
B3DYX1|RIMO_METI4
B3DZT0|NUON_METI4
B3E0M0|MIAB_METI4
B3E1Z4|CLPP_TRIL1
B3E424|MIAB_TRIL1
B3E5Z2|MUTL_TRIL1
B3E7G1|NIKR_TRIL1
B3E7U8|RS14Z_TRIL1
B3E8Z1|GLGC_TRIL1
B3E9R0|LEPA_TRIL1
B3E9W6|NUOD_TRIL1
B3E9W8|NUOB_TRIL1
B3E9X0|GSA_TRIL1
B3EE17|LEPA_CHLL2
B3EER6|EFP_CHLL2
B3EGT4|MIAB_CHLL2
B3EHI9|MUTL_CHLL2
B3EI07|GSA_CHLL2
B3EI94|NUOB_CHLL2
B3EKA0|NUOB_CHLPB
B3EKJ7|GSA_CHLPB
B3EL44|MUTL_CHLPB
B3ENP4|MIAB_CHLPB
B3EPG7|LEPA_CHLPB
B3ES11|MIAB_AMOA5
B3ES99|EFP_AMOA5
B3ESU2|LEPA_AMOA5
B3ET80|NUOB_AMOA5
B3GXX7|HTPG_ACTP7
B3GYA4|MIAB_ACTP7
B3GYN8|GSA_ACTP7
B3H1A1|EFP_ACTP7
B3H252|CLPP_ACTP7
B3H2D1|NAPA_ACTP7
B3H2N3|RIMO_ACTP7
B3PBY5|MURA_CELJU
B3PDC3|MUTL_CELJU
B3PER6|MIAB_CELJU
B3PEY6|FLIE_CELJU
B3PGP3|RIMO_CELJU
B3PL49|Y2563_CELJU
B3PLG4|LEPA_CELJU
B3PLU0|LEPA_META1
B3PMC6|EFP_META1
B3PNH3|FTSH_META1
B3PRD9|MUTL_RHIE6
B3PRW7|EFP_RHIE6
B3PS41|ACSA_RHIE6
B3PTE1|BETB_RHIE6
B3PUI4|TDH_RHIE6
B3PUW1|DCTA_RHIE6
B3PVZ8|NUOB1_RHIE6
B3PW00|NUOD1_RHIE6
B3PY57|NUOB2_RHIE6
B3PYC6|LEPA_RHIE6
B3PZB6|MIAB_RHIE6
B3Q6T4|NUOB2_RHOPT
B3Q6V6|Y4764_RHOPT
B3Q7N5|NUOB1_RHOPT
B3Q7P5|CLPP_RHOPT
B3Q7Y9|MUTL_RHOPT
B3Q991|LEPA_RHOPT
B3QA35|MURA_RHOPT
B3QAC6|MIAB_RHOPT
B3QAW1|OADC_RHOPT
B3QCC6|NIKR_RHOPT
B3QHV4|EFP_RHOPT
B3QIV5|RIMO_RHOPT
B3QL59|MUTL_CHLP8
B3QLJ9|NIKR_CHLP8
B3QP57|NUOB_CHLP8
B3QPU3|LEPA_CHLP8
B3QQR8|EFP_CHLP8
B3QR49|MIAB_CHLP8
B3QRD2|GSA_CHLP8
B3QSA6|GSA_CHLT3
B3QSS3|RIMO_CHLT3
B3QUS2|NUOB1_CHLT3
B3QVA0|MIAB_CHLT3
B3QW61|EFP_CHLT3
B3QW86|MUTL_CHLT3
B3QY47|NUOB2_CHLT3
B3QZS3|FTSH2_PHYMT
B3QZT9|LEPA_PHYMT
B3R057|FTSH1_PHYMT
B3R0E7|EFP_PHYMT
B3R0R7|FTSH3_PHYMT
B3R1X2|ACSA_CUPTR
B3R202|LEPA_CUPTR
B3R3W8|NUOB_CUPTR
B3R3Y0|NUON_CUPTR
B3R4W1|CLPP_CUPTR
B3R5J8|HTPG_CUPTR
B3R7A2|MURA_CUPTR
B3W9A3|GLGC_LACCB
B3W9W3|MUTL_LACCB
B3WBV7|RL34_LACCB
B3WC74|MUTS2_LACCB
B3WCR2|CLPP_LACCB
B3WEQ5|LEPA_LACCB
B4E5M1|NUOB_BURCJ
B4EBG2|MIAB_BURCJ
B4EBT3|GSA_BURCJ
B4ECZ8|ASTD_BURCJ
B4ECZ9|ASTB_BURCJ
B4ED00|ASTE_BURCJ
B4EHE6|4HYPE_BURCJ
B4EHJ1|BETB_BURCJ
B4ETA2|EFPL_PROMH
B4EU53|CLPP_PROMH
B4EUE1|GSA_PROMH
B4EV28|MIAB_PROMH
B4EXC9|EFP_PROMH
B4EY26|CAID_PROMH
B4EY98|DTPA_PROMH
B4EYA1|MDTC_PROMH
B4EYN9|FLGB_PROMH
B4EYQ7|FLHD_PROMH
B4EZ47|NUON_PROMH
B4EZC9|NUOB_PROMH
B4F049|LEPA_PROMH
B4F134|TDH_PROMH
B4F137|RIMO_PROMH
B4F203|MUTL_PROMH
B4F272|NSRR_PROMH
B4RA70|MUTL_PHEZH
B4RC70|MIAB_PHEZH
B4RCM8|NUOB_PHEZH
B4RHN9|EFP_PHEZH
B4RJN1|RF3_NEIG2
B4RK41|LEPA_NEIG2
B4RLX4|MUTL_NEIG2
B4RNW8|MIAB_NEIG2
B4RNX2|GSA_NEIG2
B4RPI1|NUOD_NEIG2
B4RPI3|NUOB_NEIG2
B4RS18|GLGC_ALTMD
B4RVA8|LEPA_ALTMD
B4RYE6|RIMO_ALTMD
B4S0D0|GSA_ALTMD
B4S0R8|MIAB_ALTMD
B4S298|TDH_ALTMD
B4S3Q6|GSA_PROA2
B4S3X8|MUTL_PROA2
B4S564|MIAB_PROA2
B4S752|NUOB_PROA2
B4S8Z6|RIMO_PROA2
B4S9B7|LEPA_PROA2
B4SBG4|LEPA_PELPB
B4SBZ2|NUOB_PELPB
B4SCB6|MIAB_PELPB
B4SCV5|FTSH_PELPB
B4SG07|EFP_PELPB
B4SGC3|MUTL_PELPB
B4SGW1|GSA_PELPB
B4SHM0|Y358_STRM5
B4SHW0|BETB_STRM5
B4SI23|GSA_STRM5
B4SI88|DCTA_STRM5
B4SIF5|DPO4_STRM5
B4SJH6|NUOD1_STRM5
B4SQK7|MIAB_STRM5
B4SQT3|NUOD2_STRM5
B4SQT5|NUOB_STRM5
B4SQX0|RIMO_STRM5
B4SRL3|LEPA_STRM5
B4SSC0|RF3_STRM5
B4SUY4|GSA_SALNS
B4SVN3|GLGC_SALNS
B4SW34|FLHD_SALNS
B4SWG1|DCTA_SALNS
B4SWU1|CLPP_SALNS
B4SXW0|MDTB_SALNS
B4SXW1|MDTC_SALNS
B4SY47|EFPL_SALNS
B4SY76|IBPB_SALNS
B4SYN0|MIAB_SALNS
B4SYT3|NAPA_SALNS
B4SYZ8|NUOB_SALNS
B4SZ85|FADB_SALNS
B4SZZ0|RHAD_SALNS
B4T0B2|RIMO_SALNS
B4T1G0|LEPA_SALNS
B4T1W9|ACTP_SALNS
B4T2P5|EFP_SALNS
B4T2R5|MUTL_SALNS
B4T3B0|NORR_SALNS
B4T3B2|NORW_SALNS
B4T3X3|YEAH_SALNS
B4T3Z4|ASTC_SALNS
B4T3Z5|ASTA_SALNS
B4T3Z6|ASTD_SALNS
B4T3Z7|ASTB_SALNS
B4T4K3|ASTE_SALNS
B4T4W5|XNI_SALNS
B4T688|PAT_SALNS
B4T6A7|YHAM_SALNS
B4T6J5|CAID_SALNS
B4T6J6|CAIC_SALNS
B4T825|FLHD_SALHS
B4T868|GLGC_SALHS
B4T8F0|DCTA_SALHS
B4T9E3|CLPP_SALHS
B4T9U1|MDTB_SALHS
B4T9U2|MDTC_SALHS
B4TA60|IBPB_SALHS
B4TAN5|EFPL_SALHS
B4TAT3|NAPA_SALHS
B4TB74|MIAB_SALHS
B4TBJ3|NUOB_SALHS
B4TBY0|RHAD_SALHS
B4TCV0|RIMO_SALHS
B4TE17|LEPA_SALHS
B4TEB2|ACTP_SALHS
B4TF23|NORR_SALHS
B4TF25|NORW_SALHS
B4TF84|EFP_SALHS
B4TFA4|MUTL_SALHS
B4TFB2|NSRR_SALHS
B4TFR5|YEAH_SALHS
B4TGE0|ASTC_SALHS
B4TGE1|ASTA_SALHS
B4TGE2|ASTD_SALHS
B4TGE3|ASTB_SALHS
B4TGE4|ASTE_SALHS
B4TGM7|XNI_SALHS
B4TIG9|CAID_SALHS
B4TIH0|CAIC_SALHS
B4TIU6|PAT_SALHS
B4TIW6|YHAM_SALHS
B4TK30|GSA_SALHS
B4TKU5|RTCA_SALHS
B4TMC6|CLPP_SALSV
B4TMX6|IBPB_SALSV
B4TMX7|IBPA_SALSV
B4TNI6|MDTB_SALSV
B4TNI7|MDTC_SALSV
B4TNZ1|FADB_SALSV
B4TPB4|EFPL_SALSV
B4TPE6|NAPA_SALSV
B4TPK9|NUOB_SALSV
B4TPQ6|RHAD_SALSV
B4TPZ0|MIAB_SALSV
B4TQZ6|RIMO_SALSV
B4TRK2|ACTP_SALSV
B4TS16|LEPA_SALSV
B4TSD0|EFP_SALSV
B4TSF0|MUTL_SALSV
B4TSF8|NSRR_SALSV
B4TT16|NORR_SALSV
B4TT18|NORW_SALSV
B4TUA0|YEAH_SALSV
B4TUC2|ASTA_SALSV
B4TUC3|ASTD_SALSV
B4TUC4|ASTB_SALSV
B4TUC5|ASTE_SALSV
B4TUJ1|XNI_SALSV
B4TVV2|PAT_SALSV
B4TVX2|YHAM_SALSV
B4TWR3|CAID_SALSV
B4TWR4|CAIC_SALSV
B4TXQ6|GSA_SALSV
B4TY87|GLGC_SALSV
B4TYV0|FLHD_SALSV
B4TYY1|NIKR_SALSV
B4TZ13|DCTA_SALSV
B4U0J7|MUTL_STREM
B4U143|MUTS2_STREM
B4U161|EFP_STREM
B4U3G9|LEPA_STREM
B4U513|RS14Z_STREM
B4U6M2|LEPA_HYDS0
B4U7D5|EFP_HYDS0
B4U7U4|FTSH_HYDS0
B4U8H3|NUOB_HYDS0
B4U8I1|NUON1_HYDS0
B4U8M6|GSA_HYDS0
B4U8S7|MIAB_HYDS0
B4UAX9|CLPP_ANASK
B4UAY6|MURA_ANASK
B4UBV8|NIKR_ANASK
B4UCW3|MUTL_ANASK
B4UDQ7|LEPA_ANASK
B4UIA2|NUOD1_ANASK
B4UIA4|NUOB1_ANASK
B4UIA7|NUOB2_ANASK
B4UK35|MIAB_ANASK
B4UKE6|GSA_ANASK
B4UKQ2|RIMO_ANASK
B4ULA3|GLGC_ANASK
B4UMI5|DCTA_ANASK
B4YST4|BAIK_CLOSV
B5BA68|ASTE_SALPK
B5BA69|ASTB_SALPK
B5BA70|ASTD_SALPK
B5BA71|ASTA_SALPK
B5BA72|ASTC_SALPK
B5BA90|YEAH_SALPK
B5BAS8|LEPA_SALPK
B5BBX8|RIMO_SALPK
B5BCD1|MIAB_SALPK
B5BCL9|NUOB_SALPK
B5BD83|CLPP_SALPK
B5BDZ4|NAPA_SALPK
B5BE26|EFPL_SALPK
B5BEP9|NORW_SALPK
B5BF27|XNI_SALPK
B5BF68|MDTC_SALPK
B5BF69|MDTB_SALPK
B5BG29|PAT_SALPK
B5BGF2|YHAM_SALPK
B5BHI0|GLGC_SALPK
B5BHM4|NIKR_SALPK
B5BHQ7|DCTA_SALPK
B5BIJ1|IBPB_SALPK
B5BIJ2|IBPA_SALPK
B5BIZ0|FADB_SALPK
B5BJG5|RHAD_SALPK
B5BJZ5|ACTP_SALPK
B5BKF8|EFP_SALPK
B5BKH9|MUTL_SALPK
B5BKI6|NSRR_SALPK
B5BL54|CAID_SALPK
B5BL55|CAIC_SALPK
B5BL82|GSA_SALPK
B5E1P5|EFP_STRP4
B5E4N4|GLGC_STRP4
B5E4T8|LEPA_STRP4
B5E6C5|MUTL_STRP4
B5E7E8|MUTS2_STRP4
B5E972|NUBCD_CITBB
B5E9Q0|DCTA_CITBB
B5EB36|LEPA_CITBB
B5EC98|NIKR_CITBB
B5EE49|MIAB_CITBB
B5EFG0|NUOD_CITBB
B5EFG2|NUOB_CITBB
B5EFG4|GSA_CITBB
B5EFR3|RS14Z_CITBB
B5EGD4|MUTL_CITBB
B5EI27|CLPP_CITBB
B5EK28|RIMO_ACIF5
B5EM21|NUOB1_ACIF5
B5EN70|NUOB2_ACIF5
B5ENG4|MIAB_ACIF5
B5EQB5|LEPA_ACIF5
B5EQZ5|HTPG_ACIF5
B5ERM3|HYPA_ACIF5
B5ERN9|GSA_ACIF5
B5EUW3|GLGC_ALIFM
B5EV09|ASTB_ALIFM
B5EXV7|MDTB_SALA4
B5EXV8|MDTC_SALA4
B5EY83|IBPB_SALA4
B5EYU5|NAPA_SALA4
B5EZB2|MIAB_SALA4
B5EZK8|NUOB_SALA4
B5EZW0|FADB_SALA4
B5F0M6|RHAD_SALA4
B5F0X7|RIMO_SALA4
B5F1G3|LEPA_SALA4
B5F2E9|ACTP_SALA4
B5F2L4|EFP_SALA4
B5F363|NORR_SALA4
B5F365|NORW_SALA4
B5F385|MUTL_SALA4
B5F393|NSRR_SALA4
B5F4R7|XNI_SALA4
B5F6B4|PAT_SALA4
B5F6P5|YHAM_SALA4
B5F749|CAID_SALA4
B5F750|CAIC_SALA4
B5F7I8|ASTE_SALA4
B5F7I9|ASTB_SALA4
B5F7J0|ASTD_SALA4
B5F845|ASTA_SALA4
B5F846|ASTC_SALA4
B5F867|YEAH_SALA4
B5F8N4|RTCA_SALA4
B5F8Q2|GLGC_SALA4
B5F8R5|GSA_SALA4
B5F9I1|DCTA_SALA4
B5FAH2|LEPA_ALIFM
B5FAY4|Y655_ALIFM
B5FBL3|MIAB_ALIFM
B5FBM2|ASTD_ALIFM
B5FBQ6|NSRR_ALIFM
B5FBR6|MUTL_ALIFM
B5FBZ8|CLPP_ALIFM
B5FDK5|DTPB_ALIFM
B5FEW7|FADA_ALIFM
B5FG80|NORW_ALIFM
B5FHG4|CAID_SALDC
B5FHG5|CAIC_SALDC
B5FHV3|PAT_SALDC
B5FHX2|YHAM_SALDC
B5FII7|SSAV_SALDC
B5FJ01|GSA_SALDC
B5FJD4|ASTE_SALDC
B5FJD5|ASTB_SALDC
B5FJD6|ASTD_SALDC
B5FJD7|ASTA_SALDC
B5FJD8|ASTC_SALDC
B5FJG6|YEAH_SALDC
B5FKF5|GLGC_SALDC
B5FKN5|DCTA_SALDC
B5FMC8|IBPB_SALDC
B5FMU6|MDTB_SALDC
B5FMU7|MDTC_SALDC
B5FNB2|MIAB_SALDC
B5FNL7|EFPL_SALDC
B5FNQ2|NAPA_SALDC
B5FP38|RHAD_SALDC
B5FPB9|RIMO_SALDC
B5FPG8|NUOB_SALDC
B5FRC7|LEPA_SALDC
B5FRF0|ACTP_SALDC
B5FRK6|EFP_SALDC
B5FRM6|MUTL_SALDC
B5FSZ0|NORR_SALDC
B5FSZ2|NORW_SALDC
B5FTX5|XNI_SALDC
B5QTJ6|CLPP_SALEP
B5QTV0|LEPA_SALEP
B5QV88|NORR_SALEP
B5QV90|NORW_SALEP
B5QW85|FADB_SALEP
B5QWC1|MIAB_SALEP
B5QWI6|ASTE_SALEP
B5QWI7|ASTB_SALEP
B5QWI8|ASTD_SALEP
B5QWI9|ASTA_SALEP
B5QWJ0|ASTC_SALEP
B5QWL7|YEAH_SALEP
B5QWQ6|XNI_SALEP
B5QWY1|RHAD_SALEP
B5QXV6|RIMO_SALEP
B5QZ53|PAT_SALEP
B5QZ97|ACTP_SALEP
B5QZR6|YHAM_SALEP
B5R009|EFP_SALEP
B5R0C0|MDTB_SALEP
B5R0C1|MDTC_SALEP
B5R0N7|MUTL_SALEP
B5R0P4|NSRR_SALEP
B5R181|EFPL_SALEP
B5R1Q9|CAID_SALEP
B5R1R0|CAIC_SALEP
B5R233|NAPA_SALEP
B5R308|NUOB_SALEP
B5R378|RTCA_SALEP
B5R395|GLGC_SALEP
B5R3G6|GSA_SALEP
B5R3Y5|NIKR_SALEP
B5R415|DCTA_SALEP
B5R7J6|RTCA_SALG2
B5R817|MIAB_SALG2
B5R840|RIMO_SALG2
B5R937|ACTP_SALG2
B5R995|EFP_SALG2
B5R9B7|MUTL_SALG2
B5R9C4|NSRR_SALG2
B5RAZ7|ASTE_SALG2
B5RAZ8|ASTB_SALG2
B5RAZ9|ASTD_SALG2
B5RB01|ASTC_SALG2
B5RBW8|MDTB_SALG2
B5RBW9|MDTC_SALG2
B5RC50|EFPL_SALG2
B5RC85|NAPA_SALG2
B5RCF2|NUOB_SALG2
B5RD51|LEPA_SALG2
B5RDG4|NORR_SALG2
B5RDG6|NORW_SALG2
B5RDV0|XNI_SALG2
B5REH5|PAT_SALG2
B5REJ4|YHAM_SALG2
B5RFC6|RHAD_SALG2
B5RFL6|FADB_SALG2
B5RGA4|CAID_SALG2
B5RGR2|DCTA_SALG2
B5RGU2|NIKR_SALG2
B5RHE0|GSA_SALG2
B5RL36|MUTL_BORDL
B5RR29|MUTL_BORRA
B5XI32|EFP_STRPZ
B5XI46|MUTS2_STRPZ
B5XJ09|MUTL_STRPZ
B5XJ49|RS14Z_STRPZ
B5XJZ8|CLPP_STRPZ
B5XLC6|LEPA_STRPZ
B5XN31|DCTA_KLEP3
B5XNG8|LEPA_KLEP3
B5XNV5|NUOB_KLEP3
B5XP41|EFPL_KLEP3
B5XP95|ADEC_KLEP3
B5XPB8|MDTC_KLEP3
B5XPB9|MDTB_KLEP3
B5XS77|Y3252_KLEP3
B5XT60|IBPA_KLEP3
B5XT61|IBPB_KLEP3
B5XTJ9|NIKR_KLEP3
B5XTQ9|GLGC_KLEP3
B5XTY7|PAT_KLEP3
B5XUZ0|XNI_KLEP3
B5XV79|HYPA_KLEP3
B5XVA0|NORW_KLEP3
B5XVA2|NORR_KLEP3
B5XWP3|DTPA_KLEP3
B5XXN0|RUTA_KLEP3
B5XXN1|RUTB_KLEP3
B5XXN2|RUTC_KLEP3
B5XXN3|RUTD_KLEP3
B5XXN4|RUTE_KLEP3
B5XXN5|RUTF_KLEP3
B5XXT7|ACTP_KLEP3
B5XYH0|FADB_KLEP3
B5XYQ3|RIMO_KLEP3
B5XZ54|RHAD_KLEP3
B5XZE5|DTPD_KLEP3
B5XZQ0|MIAB_KLEP3
B5Y007|BETB_KLEP3
B5Y1L5|GSA_KLEP3
B5Y324|NSRR_KLEP3
B5Y334|MUTL_KLEP3
B5Y354|EFP_KLEP3
B5Y8H0|MURA_COPPD
B5Y8M4|EFP_COPPD
B5Y8R7|MIAB_COPPD
B5Y975|RS14Z_COPPD
B5YAK0|NIKR_DICT6
B5YDV6|RS14Z_DICT6
B5YDZ9|EFP_DICT6
B5YE40|MIAB_DICT6
B5YE42|MUTL_DICT6
B5YF65|RIMO_DICT6
B5YHH6|GSA_THEYD
B5YI38|CLPP_THEYD
B5YIR0|GLGC_THEYD
B5YIZ6|MUTL_THEYD
B5YJ32|EFP_THEYD
B5YKD1|RIMO_THEYD
B5YKI3|NUOB1_THEYD
B5YKI5|NUOD1_THEYD
B5YKJ2|NUON1_THEYD
B5YKW2|MIAB_THEYD
B5YL34|NUOD2_THEYD
B5YL35|NUOB2_THEYD
B5YQ31|ASTE_ECO5E
B5YQ32|ASTB_ECO5E
B5YQ33|ASTD_ECO5E
B5YQ34|ASTA_ECO5E
B5YQ35|ASTC_ECO5E
B5YQ77|YEAH_ECO5E
B5YQL3|MIAB_ECO5E
B5YRB3|PAT_ECO5E
B5YRN8|FLHD_ECO5E
B5YS00|YHAM_ECO5E
B5YSC6|RIMO_ECO5E
B5YTX2|RTCA_ECO5E
B5YU49|RUTF_ECO5E
B5YU50|RUTE_ECO5E
B5YU51|RUTD_ECO5E
B5YU52|RUTB_ECO5E
B5YU53|RUTA_ECO5E
B5YUD3|MDTB_ECO5E
B5YUD4|MDTC_ECO5E
B5YUI6|GLGC_ECO5E
B5YUQ6|NIKR_ECO5E
B5YVH5|DCTA_ECO5E
B5YWB7|TDH_ECO5E
B5YWW4|EFPL_ECO5E
B5YWZ7|NAPA_ECO5E
B5YX72|ADEC_ECO5E
B5YX92|IBPB_ECO5E
B5YX93|IBPA_ECO5E
B5YXS7|NUOB_ECO5E
B5YXY4|FADJ_ECO5E
B5YY93|FADB_ECO5E
B5YYD1|CAIC_ECO5E
B5YYD2|CAIB_ECO5E
B5YZ39|RHAD_ECO5E
B5Z0D4|GSA_ECO5E
B5Z0W0|ABDH_ECO5E
B5Z143|LEPA_ECO5E
B5Z1C8|ACTP_ECO5E
B5Z1R1|BETB_ECO5E
B5Z2F6|EFP_ECO5E
B5Z2H6|MUTL_ECO5E
B5Z2I4|NSRR_ECO5E
B5Z370|NORR_ECO5E
B5Z372|NORW_ECO5E
B5Z6E9|ACSA_HELPG
B5Z7F6|CLPP_HELPG
B5Z8Q6|NUOB_HELPG
B5Z8Q8|NUOD_HELPG
B5Z8V4|RS14Z_HELPG
B5Z9V0|EFP_HELPG
B5ZA35|MIAB_HELPG
B5ZA72|GSA_HELPG
B5ZAB8|LEPA_HELPG
B5ZB53|RS14Z_UREU1
B5ZBD4|LEPA_UREU1
B5ZBT4|DPO4_UREU1
B5ZMY1|MIAB_RHILW
B5ZU68|EFP_RHILW
B5ZUG3|BETB_RHILW
B5ZV36|ACSA_RHILW
B5ZXG4|DCTA_RHILW
B5ZXQ5|LEPA_RHILW
B5ZYL3|NUOB_RHILW
B5ZYL5|NUOD_RHILW
B6EGU1|FADA_ALISL
B6EGZ9|Y741_ALISL
B6EHJ9|HTPG_ALISL
B6EHK3|CLPP_ALISL
B6EIL4|NORV_ALISL
B6EIN8|MIAB_ALISL
B6EKN1|LEPA_ALISL
B6EML5|ASTD_ALISL
B6EMP9|NSRR_ALISL
B6EMQ9|MUTL_ALISL
B6EQ59|ASTB_ALISL
B6HYN0|MIAB_ECOSE
B6HYS0|MDTB_ECOSE
B6HYS1|MDTC_ECOSE
B6HYY8|CAIC_ECOSE
B6HYY9|CAIB_ECOSE
B6HZD0|GSA_ECOSE
B6I075|BETB_ECOSE
B6I0U4|FLHD_ECOSE
B6I1A4|NAPA_ECOSE
B6I254|EFP_ECOSE
B6I274|MUTL_ECOSE
B6I282|NSRR_ECOSE
B6I2Z6|GLGC_ECOSE
B6I346|NIKR_ECOSE
B6I394|DCTA_ECOSE
B6I3J6|TDH_ECOSE
B6I3P6|ADEC_ECOSE
B6I3R9|IBPB_ECOSE
B6I3S0|IBPA_ECOSE
B6I445|PAT_ECOSE
B6I485|YHAM_ECOSE
B6I4P4|RHAD_ECOSE
B6I5E3|LEPA_ECOSE
B6I5T5|ACTP_ECOSE
B6I695|NORR_ECOSE
B6I697|NORW_ECOSE
B6I6J6|XNI_ECOSE
B6I6Q4|FADJ_ECOSE
B6I7N7|NUOB_ECOSE
B6I8F5|RIMO_ECOSE
B6I8M3|EFPL_ECOSE
B6I983|RUTF_ECOSE
B6I984|RUTE_ECOSE
B6I985|RUTD_ECOSE
B6I986|RUTC_ECOSE
B6I987|RUTB_ECOSE
B6I988|RUTA_ECOSE
B6IAI9|ABDH_ECOSE
B6IBG4|ASTE_ECOSE
B6IBG5|ASTB_ECOSE
B6IBG6|ASTD_ECOSE
B6IBG7|ASTA_ECOSE
B6IBG8|ASTC_ECOSE
B6IBK5|YEAH_ECOSE
B6INF7|MURA_RHOCS
B6IRQ0|RIMO_RHOCS
B6ISY0|NUOB_RHOCS
B6IUG3|LEPA_RHOCS
B6IVM2|MIAB_RHOCS
B6IZ46|NUOB_COXB2
B6J016|MUTL_COXB2
B6J0P2|RF3_COXB2
B6J0U7|MURA_COXB2
B6J0W0|CLPP_COXB2
B6J1A4|MIAB_COXB2
B6J307|EFP_COXB2
B6J3H2|GSA_COXB2
B6J495|GSA_COXB1
B6J695|NUOB_COXB1
B6J6N8|RF3_COXB1
B6J853|MIAB_COXB1
B6J8R8|MURA_COXB1
B6J8W4|CLPP_COXB1
B6J9B6|EFP_COXB1
B6JCT6|MIAB_AFIC5
B6JF93|RIMO_AFIC5
B6JGU7|CLPP_AFIC5
B6JGW0|NUOB_AFIC5
B6JHH8|EFP_AFIC5
B6JJT7|LEPA_AFIC5
B6JKJ8|MIAB_HELP2
B6JKN5|GSA_HELP2
B6JKS8|LEPA_HELP2
B6JKX8|ACSA_HELP2
B6JNA1|NUOB_HELP2
B6JNA3|NUOD_HELP2
B6JPS3|EFP_HELP2
B6VMU9|DTPB_PHOAA
B6YQT1|EFP_AZOPC
B6YR59|NUOB_AZOPC
B6YRD1|MIAB_AZOPC
B6YSJ5|RTCA_THEON
B6YSU8|NIKR_THEON
B6YTJ5|TDH_THEON
B6YVG5|EF2_THEON
B6YXR2|PAN_THEON
B7GFV3|ROCA_ANOFW
B7GH35|GSA2_ANOFW
B7GHE5|EFP_ANOFW
B7GHM5|BIOA_ANOFW
B7GIA3|MUTL_ANOFW
B7GIK0|GSA1_ANOFW
B7GJ80|RS14Z_ANOFW
B7GJM6|MIAB_ANOFW
B7GKC4|LEPA_ANOFW
B7GL34|CLPP_ANOFW
B7GMF0|NUOB_ANOFW
B7GNC7|RS14Z_BIFLS
B7GPV9|EFP_BIFLS
B7GQG0|MIAB_BIFLS
B7GRY7|LEPA_BIFLS
B7GS87|GLGC_BIFLS
B7GUP3|ARC_BIFLS
B7GVV0|ASTB_ACIB3
B7GVV1|ASTE_ACIB3
B7GW55|MIAB_ACIB3
B7GYG4|BETB_ACIB3
B7GYS7|LEPA_ACIB3
B7GZ38|EFP_ACIB3
B7GZC0|NUOB_ACIB3
B7H1I0|FADB_ACIB3
B7H1I1|FADA_ACIB3
B7H1U1|RIMO_ACIB3
B7H4V1|ROCA_BACC4
B7H597|IOLA_BACC4
B7H7A6|RL34_BACC4
B7H9S6|GSA1_BACC4
B7HB68|EFP_BACC4
B7HCU5|LEPA_BACC4
B7HDP3|MUTL_BACC4
B7HDP7|MIAB_BACC4
B7HE93|GSA2_BACC4
B7HF67|MUTS2_BACC4
B7HFJ5|NUOB_BACC4
B7HJ61|RS14Z_BACC4
B7HLA2|MUTL_BACC7
B7HLA6|MIAB_BACC7
B7HNW0|EFP_BACC7
B7HPL8|LEPA_BACC7
B7HQM1|GSA2_BACC7
B7HQV7|RS14Z_BACC7
B7HR31|IOLA_BACC7
B7HRJ3|MUTS2_BACC7
B7HSW8|ROCA_BACC7
B7HU66|GSA1_BACC7
B7HY57|NUOB_BACC7
B7HZH4|RL34_BACC7
B7I3P0|FADA_ACIB5
B7I3P1|FADB_ACIB5
B7I499|EFP_ACIB5
B7I580|LEPA_ACIB5
B7I740|NUOB_ACIB5
B7I896|BETB_ACIB5
B7I9D5|MIAB_ACIB5
B7I9V4|RIMO_ACIB5
B7IA88|ASTE_ACIB5
B7IA89|ASTB_ACIB5
B7ICK4|Y1286_THEAB
B7ID25|RIMO_THEAB
B7IDI7|MURA_THEAB
B7IEM2|ADEC_THEAB
B7IFC4|MIAB_THEAB
B7IFV2|GLGC_THEAB
B7IH59|EFP_THEAB
B7IHA2|MUTL_THEAB
B7IHH3|GSA_THEAB
B7IHV9|RS14Z_THEAB
B7IIX2|GSA1_BACC2
B7IJV1|MUTS2_BACC2
B7IQV2|NUOB_BACC2
B7IST8|RL34_BACC2
B7IT32|RS14Z_BACC2
B7ITM0|MUTL_BACC2
B7ITM4|MIAB_BACC2
B7IUW8|ROCA_BACC2
B7IW22|GSA2_BACC2
B7IW48|IOLA_BACC2
B7IXI8|EFP_BACC2
B7IYH2|LEPA_BACC2
B7J0N5|FTSH_BORBZ
B7J3M4|RIMO_ACIF2
B7J5B2|MIAB_ACIF2
B7J6H2|NUOB_ACIF2
B7J7T2|NUON_ACIF2
B7J9J8|LEPA_ACIF2
B7JAR2|HTPG_ACIF2
B7JBG5|HYPA_ACIF2
B7JBI1|GSA_ACIF2
B7JGM4|NUOB_BACC0
B7JIL5|RL34_BACC0
B7JJ46|MUTL_BACC0
B7JJ50|MIAB_BACC0
B7JKD2|RS14Z_BACC0
B7JM48|EFP_BACC0
B7JM99|ROCA_BACC0
B7JNG6|GSA1_BACC0
B7JNV1|LEPA_BACC0
B7JQ54|GSA2_BACC0
B7JR57|MUTS2_BACC0
B7JV66|RIMO_RIPO1
B7JVR7|EFP_RIPO1
B7JY11|MUTL_RIPO1
B7JZ48|MIAB_RIPO1
B7K0X4|NDHK_RIPO1
B7K2I1|GSA_RIPO1
B7K3Z7|LEPA_RIPO1
B7K5U7|GLGC_RIPO1
B7K993|MIAB_GLOC7
B7KA18|GSA_GLOC7
B7KCF3|RTCA_GLOC7
B7KDB8|GLGC_GLOC7
B7KFU0|SASA_GLOC7
B7KGU8|EFP_GLOC7
B7KJ51|NDHK_GLOC7
B7KJX0|LEPA_GLOC7
B7KNT0|CLPP_METC4
B7KPG0|HTPG_METC4
B7KPN8|ACSA_METC4
B7KQ65|NUOB_METC4
B7KR78|LEPA_METC4
B7KT53|RUTF2_METC4
B7KVE0|MIAB_METC4
B7KWT3|RUTF1_METC4
B7KWT4|RUTD_METC4
B7KWT5|RUTC_METC4
B7KWT6|RUTB_METC4
B7KWT7|RUTA_METC4
B7L2K9|RIMO_METC4
B7L441|BETB_ECO55
B7L4G0|CAIC_ECO55
B7L4G1|CAIB_ECO55
B7L4U9|RTCA_ECO55
B7L4W0|GLGC_ECO55
B7L5T4|NIKR_ECO55
B7L612|DCTA_ECO55
B7L6F9|ABDH_ECO55
B7L6L8|ASTE_ECO55
B7L6L9|ASTB_ECO55
B7L6M0|ASTD_ECO55
B7L6M1|ASTA_ECO55
B7L6M2|ASTC_ECO55
B7L6Q9|YEAH_ECO55
B7L742|TDH_ECO55
B7L789|ADEC_ECO55
B7L7U5|FLHD_ECO55
B7L830|IBPB_ECO55
B7L831|IBPA_ECO55
B7L9A7|FADB_ECO55
B7L9F8|RHAD_ECO55
B7L9K8|MIAB_ECO55
B7L9U8|MDTB_ECO55
B7L9U9|MDTC_ECO55
B7LAJ5|EFPL_ECO55
B7LAM9|NAPA_ECO55
B7LB16|ACTP_ECO55
B7LBJ5|FADJ_ECO55
B7LBP8|NUOB_ECO55
B7LC03|EFP_ECO55
B7LC24|MUTL_ECO55
B7LC37|NSRR_ECO55
B7LCB8|RIMO_ECO55
B7LDG2|LEPA_ECO55
B7LEC0|NORR_ECO55
B7LEC2|NORW_ECO55
B7LEX6|XNI_ECO55
B7LFB7|RUTF_ECO55
B7LFB8|RUTE_ECO55
B7LFB9|RUTD_ECO55
B7LFC0|RUTC_ECO55
B7LFC1|RUTB_ECO55
B7LFC2|RUTA_ECO55
B7LGL6|GSA_ECO55
B7LH08|PAT_ECO55
B7LH44|YHAM_ECO55
B7LJR2|EFPL_ESCF3
B7LJU7|NAPA_ESCF3
B7LK09|ADEC_ESCF3
B7LK29|IBPA_ESCF3
B7LKU3|MIAB_ESCF3
B7LLS9|EFP_ESCF3
B7LLV2|MUTL_ESCF3
B7LLW0|NSRR_ESCF3
B7LM45|NUOB_ESCF3
B7LMN9|ACTP_ESCF3
B7LMZ9|RIMO_ESCF3
B7LP01|FLHD_ESCF3
B7LQ44|ASTC_ESCF3
B7LQ45|ASTA_ESCF3
B7LQ46|ASTD_ESCF3
B7LQ47|ASTB_ESCF3
B7LQ48|ASTE_ESCF3
B7LQF8|PAT_ESCF3
B7LR95|ABDH_ESCF3
B7LSC2|RTCA_ESCF3
B7LSE1|GLGC_ESCF3
B7LSN5|YEAH_ESCF3
B7LSV6|NIKR_ESCF3
B7LT01|DCTA_ESCF3
B7LTY9|FADB_ESCF3
B7LTZ0|FADA_ESCF3
B7LUZ5|LEPA_ESCF3
B7LV39|MDTB_ESCF3
B7LV40|MDTC_ESCF3
B7LVE1|RHAD_ESCF3
B7LVW5|XNI_ESCF3
B7LW23|NORW_ESCF3
B7LW25|NORR_ESCF3
B7LWB5|GSA_ESCF3
B7LWM8|CAIC_ESCF3
B7LWM9|CAIB_ESCF3
B7LXL4|XNI_ECO8A
B7LZ33|ABDH_ECO8A
B7LZM2|PAT_ECO8A
B7M017|YHAM_ECO8A
B7M0D4|CAIC_ECO8A
B7M0D5|CAIB_ECO8A
B7M195|GSA_ECO8A
B7M1F6|ASTE_ECO8A
B7M1F7|ASTB_ECO8A
B7M1F8|ASTD_ECO8A
B7M1F9|ASTA_ECO8A
B7M1G0|ASTC_ECO8A
B7M1J8|YEAH_ECO8A
B7M2I0|RTCA_ECO8A
B7M2J3|GLGC_ECO8A
B7M2P4|NIKR_ECO8A
B7M2V6|BETB_ECO8A
B7M340|FLHD_ECO8A
B7M3E0|DCTA_ECO8A
B7M458|MDTB_ECO8A
B7M459|MDTC_ECO8A
B7M4A3|TDH_ECO8A
B7M4F2|ADEC_ECO8A
B7M4H5|IBPB_ECO8A
B7M4H6|IBPA_ECO8A
B7M521|EFPL_ECO8A
B7M5I8|MIAB_ECO8A
B7M5P6|NAPA_ECO8A
B7M5W6|NUOB_ECO8A
B7M649|FADB_ECO8A
B7M6M2|FADJ_ECO8A
B7M6V4|RHAD_ECO8A
B7M7B0|RIMO_ECO8A
B7M7Y0|ACTP_ECO8A
B7M8I2|LEPA_ECO8A
B7M8R0|EFP_ECO8A
B7M8T0|MUTL_ECO8A
B7M8T8|NSRR_ECO8A
B7M8Z2|RUTF_ECO8A
B7M8Z3|RUTE_ECO8A
B7M8Z4|RUTD_ECO8A
B7M8Z5|RUTC_ECO8A
B7M8Z6|RUTB_ECO8A
B7M8Z7|RUTA_ECO8A
B7M9E6|NORR_ECO8A
B7M9E8|NORW_ECO8A
B7MAG0|CAIC_ECO45
B7MAG1|CAIB_ECO45
B7MAV5|ASTE_ECO45
B7MAV6|ASTB_ECO45
B7MAV7|ASTD_ECO45
B7MAV8|ASTA_ECO45
B7MAV9|ASTC_ECO45
B7MB08|PAT_ECO45
B7MB40|YHAM_ECO45
B7MBD7|GSA_ECO45
B7MBJ2|YEAH_ECO45
B7MCD1|BETB_ECO45
B7MCF4|FLHD_ECO45
B7MDP5|RTCA_ECO45
B7MDR5|GLGC_ECO45
B7MDX1|NIKR_ECO45
B7ME87|MDTB_ECO45
B7ME88|MDTC_ECO45
B7MEN1|DCTA_ECO45
B7MF86|EFPL_ECO45
B7MFB8|NAPA_ECO45
B7MFI0|TDH_ECO45
B7MFN5|ADEC_ECO45
B7MFS7|MIAB_ECO45
B7MG51|NUOB_ECO45
B7MGA7|IBPB_ECO45
B7MGA8|IBPA_ECO45
B7MGU2|RIMO_ECO45
B7MGV7|FADJ_ECO45
B7MHD1|FADB_ECO45
B7MI34|RHAD_ECO45
B7MIF4|RUTF_ECO45
B7MIF5|RUTE_ECO45
B7MIF6|RUTD_ECO45
B7MIF7|RUTC_ECO45
B7MIF8|RUTB_ECO45
B7MIF9|RUTA_ECO45
B7MIQ4|LEPA_ECO45
B7MJT5|ACTP_ECO45
B7MKH8|NORR_ECO45
B7MKI0|NORW_ECO45
B7MKV2|EFP_ECO45
B7MKX4|MUTL_ECO45
B7MLB9|XNI_ECO45
B7MLI3|NSRR_ECO45
B7MMS8|ABDH_ECO45
B7MNP4|CAIC_ECO81
B7MNP5|CAIB_ECO81
B7MP16|GSA_ECO81
B7MPH7|MIAB_ECO81
B7MQ18|RUTF_ECO81
B7MQT8|RIMO_ECO81
B7MSG8|EFP_ECO81
B7MSH6|ACTP_ECO81
B7MSJ6|NSRR_ECO81
B7MSY3|MUTL_ECO81
B7MTF1|RUTE_ECO81
B7MTF2|RUTD_ECO81
B7MTF3|RUTC_ECO81
B7MTF4|RUTB_ECO81
B7MTF5|RUTA_ECO81
B7MUN0|ABDH_ECO81
B7MVM3|ASTE_ECO81
B7MVM4|ASTB_ECO81
B7MVM5|ASTD_ECO81
B7MVM6|ASTA_ECO81
B7MVM7|ASTC_ECO81
B7MVR5|YEAH_ECO81
B7MW83|FLHD_ECO81
B7MWY8|MDTB_ECO81
B7MWY9|MDTC_ECO81
B7MXI6|EFPL_ECO81
B7MXN6|NAPA_ECO81
B7MXW6|NUOB_ECO81
B7MY16|FADJ_ECO81
B7MYK1|LEPA_ECO81
B7MYL1|NORW_ECO81
B7MZ04|NORR_ECO81
B7MZ94|XNI_ECO81
B7N0B1|YHAM_ECO81
B7N0M2|PAT_ECO81
B7N1J7|RTCA_ECO81
B7N1M2|GLGC_ECO81
B7N1R9|NIKR_ECO81
B7N1S0|TDH_ECO81
B7N1W8|DCTA_ECO81
B7N1X4|ADEC_ECO81
B7N1Z1|IBPA_ECO81
B7N2D2|IBPB_ECO81
B7N2F2|FADB_ECO81
B7N2P3|RHAD_ECO81
B7N3G3|RUTF_ECOLU
B7N3G4|RUTE_ECOLU
B7N3G5|RUTD_ECOLU
B7N3G6|RUTC_ECOLU
B7N3G7|RUTB_ECOLU
B7N3G8|RUTA_ECOLU
B7N4K1|ABDH_ECOLU
B7N580|ASTE_ECOLU
B7N581|ASTB_ECOLU
B7N582|ASTD_ECOLU
B7N583|ASTA_ECOLU
B7N584|ASTC_ECOLU
B7N5D5|EFPL_ECOLU
B7N5G7|NAPA_ECOLU
B7N5P9|NUOB_ECOLU
B7N5V2|FADJ_ECOLU
B7N6F7|LEPA_ECOLU
B7N6T9|NORR_ECOLU
B7N6U1|NORW_ECOLU
B7N732|XNI_ECOLU
B7N7R2|CAIC_ECOLU
B7N7R3|CAIB_ECOLU
B7N823|GSA_ECOLU
B7N8L4|BETB_ECOLU
B7N9R6|MIAB_ECOLU
B7NAI1|RIMO_ECOLU
B7NBC9|YEAH_ECOLU
B7NBP2|FLHD_ECOLU
B7NCB1|MDTB_ECOLU
B7NCB2|MDTC_ECOLU
B7ND61|PAT_ECOLU
B7ND98|YHAM_ECOLU
B7NE24|RTCA_ECOLU
B7NE40|GLGC_ECOLU
B7NEA8|NIKR_ECOLU
B7NEH6|DCTA_ECOLU
B7NES3|TDH_ECOLU
B7NEX9|ADEC_ECOLU
B7NF03|IBPB_ECOLU
B7NF04|IBPA_ECOLU
B7NFE7|FADB_ECOLU
B7NFK0|RHAD_ECOLU
B7NG10|ACTP_ECOLU
B7NG85|EFP_ECOLU
B7NGA4|MUTL_ECOLU
B7NGB2|NSRR_ECOLU
B7NHE1|CAIC_ECO7I
B7NHE2|CAIB_ECO7I
B7NIB7|GSA_ECO7I
B7NJT8|PAT_ECO7I
B7NJX7|YHAM_ECO7I
B7NK50|BETB_ECO7I
B7NLB4|RUTA_ECO7I
B7NLB5|RUTB_ECO7I
B7NLB6|RUTC_ECO7I
B7NLB7|RUTD_ECO7I
B7NLB8|RUTE_ECO7I
B7NLB9|RUTF_ECO7I
B7NM12|MIAB_ECO7I
B7NMI4|RTCA_ECO7I
B7NMJ5|GLGC_ECO7I
B7NMY6|EFPL_ECO7I
B7NN18|NAPA_ECO7I
B7NN95|NIKR_ECO7I
B7NNG2|DCTA_ECO7I
B7NNR8|RIMO_ECO7I
B7NNW6|NUOB_ECO7I
B7NP24|FADJ_ECO7I
B7NPC5|TDH_ECO7I
B7NQB0|MDTC_ECO7I
B7NQB1|MDTB_ECO7I
B7NQW3|ADEC_ECO7I
B7NQY6|IBPB_ECO7I
B7NQY7|IBPA_ECO7I
B7NRM2|LEPA_ECO7I
B7NS27|FLHD_ECO7I
B7NSI9|NORR_ECO7I
B7NSJ1|NORW_ECO7I
B7NSM7|ACTP_ECO7I
B7NSZ2|YEAH_ECO7I
B7NT29|ASTC_ECO7I
B7NT30|ASTA_ECO7I
B7NT31|ASTD_ECO7I
B7NT32|ASTB_ECO7I
B7NT33|ASTE_ECO7I
B7NTK6|EFP_ECO7I
B7NTN4|NSRR_ECO7I
B7NUA6|RHAD_ECO7I
B7NV20|FADB_ECO7I
B7NVU6|XNI_ECO7I
B7UFI8|EFPL_ECO27
B7UFL9|NAPA_ECO27
B7UFU5|NUOB_ECO27
B7UFZ8|FADJ_ECO27
B7UH09|LEPA_ECO27
B7UHC1|NORR_ECO27
B7UHC3|NORW_ECO27
B7UHL4|XNI_ECO27
B7UI83|CAIC_ECO27
B7UI84|CAIB_ECO27
B7UIK1|GSA_ECO27
B7UIY0|PAT_ECO27
B7UJ14|YHAM_ECO27
B7UJG5|BETB_ECO27
B7UKC4|RTCA_ECO27
B7UKY7|GLGC_ECO27
B7UL33|NIKR_ECO27
B7UL81|DCTA_ECO27
B7ULH2|TDH_ECO27
B7UMF3|IBPB_ECO27
B7UMF4|IBPA_ECO27
B7UNH4|FADB_ECO27
B7UNM3|RHAD_ECO27
B7UNZ0|RUTF_ECO27
B7UNZ1|RUTE_ECO27
B7UNZ2|RUTD_ECO27
B7UNZ3|RUTC_ECO27
B7UNZ4|RUTB_ECO27
B7UNZ5|RUTA_ECO27
B7UPN5|ACTP_ECO27
B7UPW7|EFP_ECO27
B7UQH9|MUTL_ECO27
B7UQI7|NSRR_ECO27
B7URJ0|ABDH_ECO27
B7USC5|ASTE_ECO27
B7USC6|ASTB_ECO27
B7USC7|ASTD_ECO27
B7USC8|ASTA_ECO27
B7USC9|ASTC_ECO27
B7USG4|YEAH_ECO27
B7USR7|FLHD_ECO27
B7USU2|FLIC_ECO27
B7UTB3|MDTB_ECO27
B7UTB4|MDTC_ECO27
B7UX89|FLIE_PSEA8
B7UY33|ASTE_PSEA8
B7UY35|ASTB_PSEA8
B7UYX5|LEPA_PSEA8
B7V0C8|RTCA_PSEA8
B7V1T5|OADC_PSEA8
B7V209|MUTL_PSEA8
B7V4H3|Y584_PSEA8
B7V5R4|BETB_PSEA8
B7V9D9|GSA_PSEA8
B7VAR4|NUOB_PSEA8
B7VGL4|FADB_VIBA3
B7VGT7|EFPL_VIBA3
B7VHR3|EFP_VIBA3
B7VI00|CLPP_VIBA3
B7VII6|HTPG_VIBA3
B7VK81|LEPA_VIBA3
B7VLI4|ASTD_VIBA3
B7VQ28|BETB_VIBA3
B8CH91|FADB_SHEPW
B8CIT6|ASTD_SHEPW
B8CIX3|MUTL_SHEPW
B8CJG4|GSA_SHEPW
B8CN09|ASTB_SHEPW
B8CPA0|ASTE_SHEPW
B8CQJ7|LEPA_SHEPW
B8CRF7|CLPP_SHEPW
B8CS65|XNI_SHEPW
B8CX97|MUTL_HALOH
B8CY74|CLPP_HALOH
B8CZ07|MURA_HALOH
B8D065|FTSH_HALOH
B8D0D7|RS14Z_HALOH
B8D298|MUTS2_HALOH
B8D2E5|EFP_HALOH
B8D6B2|EF2_DESA1
B8D760|NUOB_BUCAT
B8D7F7|LEPA_BUCAT
B8D891|MUTL_BUCAT
B8D8D4|MUTL_BUCA5
B8D8V6|NUOB_BUCA5
B8D953|LEPA_BUCA5
B8DB21|RS14Z_LISMH
B8DBV7|DPO4_LISMH
B8DCT8|IOLA_LISMH
B8DCW3|RHAD_LISMH
B8DE32|LEPA_LISMH
B8DFN7|GSA1_LISMH
B8DFS3|MUTL_LISMH
B8DFX3|EFP_LISMH
B8DHJ5|GSA2_LISMH
B8DI00|MUTS2_LISMH
B8DIL5|RF3_DESVM
B8DIZ5|LEPA_DESVM
B8DJK7|EFP_DESVM
B8DLK7|NIKR_DESVM
B8DLR0|Y1488_DESVM
B8DMV2|MURA_DESVM
B8DN02|GSA_DESVM
B8DNL4|CLPP_DESVM
B8DS03|NUOB_DESVM
B8DTW0|EFP_BIFA0
B8DTX4|ARC_BIFA0
B8DUL6|LEPA_BIFA0
B8DUN4|GLGC_BIFA0
B8DW26|RS14Z_BIFA0
B8E0M0|NIKR_DICTD
B8E1E6|RS14Z_DICTD
B8E240|EFP_DICTD
B8E280|MUTL_DICTD
B8E5E9|CLPP_SHEB2
B8E786|ASTB_SHEB2
B8E8Y9|Y1296_SHEB2
B8EAT2|XNI_SHEB2
B8EAW7|GLGC_SHEB2
B8EBC2|ASTD_SHEB2
B8EBQ4|LEPA_SHEB2
B8EBU3|GSA_SHEB2
B8EEX7|ASTE_SHEB2
B8EIL8|NUOB_METSB
B8ENL1|LEPA_METSB
B8EPJ0|ACSA_METSB
B8ERW8|HYPA_METSB
B8ESQ9|MURA_METSB
B8ETE4|MUTL_METSB
B8F3G9|EFP_GLAP5
B8F542|DPO4_GLAP5
B8F5X3|HTPG_GLAP5
B8F7H5|GSA_GLAP5
B8F7K2|NAPA_GLAP5
B8F822|CLPP_GLAP5
B8FA62|CLPP_DESAL
B8FBA1|GSA_DESAL
B8FBE8|DPO4_DESAL
B8FES2|RS14Z_DESAL
B8FGS8|RF3_DESAL
B8FIN2|ACSA_DESAL
B8FKV1|MURA_DESAL
B8FLT9|ADEC_DESAL
B8FLV5|EFP_DESAL
B8FNF7|Y4447_DESAL
B8FPU4|ADEC_DESHD
B8FQ76|EFP_DESHD
B8FRK6|NUOB_DESHD
B8FUP2|LEPA_DESHD
B8G1G5|GLGC_DESHD
B8G1X9|RS14Z_DESHD
B8G2L6|GSA_DESHD
B8G4Q6|FTSH_CHLAD
B8G6S9|EFG_CHLAD
B8G705|NUOB1_CHLAD
B8G711|EFP_CHLAD
B8G822|GSA_CHLAD
B8GA16|NUOB2_CHLAD
B8GGN4|PAN_METPE
B8GJJ2|GSA_METPE
B8GJK8|EF2_METPE
B8GLE4|GSA_THISH
B8GNY6|NUOB_THISH
B8GNZ8|NUON_THISH
B8GQC3|EFP_THISH
B8GWV5|NUOB_CAUVN
B8GX16|CLPP_CAUVN
B8GXF0|Y059_CAUVN
B8GYG4|PSTB_CAUVN
B8H0N0|DCTA_CAUVN
B8H173|MUTL_CAUVN
B8H1A0|EFP_CAUVN
B8H1Q1|RUTB_CAUVN
B8H1Q2|RUTC_CAUVN
B8H1Q3|RUTD_CAUVN
B8H1Q4|RUTA_CAUVN
B8H2Z7|LEPA_CAUVN
B8H3C3|RPOH_CAUVN
B8H444|FTSH_CAUVN
B8H8I4|GLGC_PSECP
B8H8L3|ARC_PSECP
B8H8S3|LEPA_PSECP
B8H8V3|EFP_PSECP
B8HBR2|GSA_PSECP
B8HLE8|NDHK2_CYAP4
B8HLK8|LEPA_CYAP4
B8HM61|GLGC_CYAP4
B8HQR6|NDHK1_CYAP4
B8HV20|EFP_CYAP4
B8I0R1|GSA_RUMCH
B8I1Z8|MUTS2_RUMCH
B8I2B5|RL34_RUMCH
B8I3C7|EFP_RUMCH
B8I3E6|LEPA_RUMCH
B8I4B9|FTSH_RUMCH
B8I6I0|Y490_RUMCH
B8I7Z2|RS14Z_RUMCH
B8I8F5|CLPP_RUMCH
B8IB34|ADEC_METNO
B8IMT0|LEPA_METNO
B8IN26|CLPP_METNO
B8IS61|EFP_METNO
B8IU50|HTPG_METNO
B8IUU7|NUOB_METNO
B8IYK4|RS14Z_DESDA
B8IYM2|CLPP_DESDA
B8J031|EFP_DESDA
B8J1D6|NUOB_DESDA
B8J1Q4|NIKR_DESDA
B8J283|MURA_DESDA
B8J3A3|GSA_DESDA
B8J444|LEPA_DESDA
B8J5G7|CLPP_ANAD2
B8J708|DCTA_ANAD2
B8J7Y5|GLGC_ANAD2
B8J992|FTSH_ANAD2
B8J9F5|MUTL_ANAD2
B8JAF3|LEPA_ANAD2
B8JAU0|MURA_ANAD2
B8JAZ0|NUON_ANAD2
B8JBW0|NIKR_ANAD2
B8JCU6|GSA_ANAD2
B8JH22|NUOB_ANAD2
B8ZKC9|MUTL_STRPJ
B8ZLH4|MUTS2_STRPJ
B8ZLJ9|EFP_STRPJ
B8ZN39|CLPP_STRPJ
B8ZPW3|GLGC_STRPJ
B8ZQ69|LEPA_STRPJ
B8ZQY9|GLGC_MYCLB
B8ZRF0|ARC_MYCLB
B8ZSA6|RS14Z_MYCLB
B8ZT67|GSA_MYCLB
B8ZUK6|EFP_MYCLB
B8ZUS2|LEPA_MYCLB
B8ZYW3|AMT2_HALMT
B9DIU0|OAT_STACT
B9DJL4|CLPP_STACT
B9DKV7|EFG_STACT
B9DM34|RS14Z_STACT
B9DMT3|DPO4_STACT
B9DMX3|GSA2_STACT
B9DND8|GSA1_STACT
B9DNK4|LEPA_STACT
B9DNQ4|EFP_STACT
B9DPC0|MUTL_STACT
B9DPU2|MUTS2_STACT
B9DQA0|RF3_STACT
B9DRS6|GLGC_STRU0
B9DSE0|LEPA_STRU0
B9DSW3|RS14Z_STRU0
B9DTU8|CLPP_STRU0
B9DUK0|DEOD_STRU0
B9DVJ6|EFP_STRU0
B9DVK7|MUTS2_STRU0
B9DW70|MUTL_STRU0
B9DZE4|Y568_CLOK1
B9DZG0|GSA_CLOK1
B9E5U7|MUTS2_CLOK1
B9E685|CLPP_CLOK1
B9E6R3|EFP_MACCJ
B9E6X5|LEPA_MACCJ
B9E740|GSA1_MACCJ
B9E9K4|RS14Z_MACCJ
B9EAG5|CLPP_MACCJ
B9EAM9|OAT_MACCJ
B9EAS8|RF3_MACCJ
B9EBI5|MUTL_MACCJ
B9IRT1|NUOB_BACCQ
B9IT46|RL34_BACCQ
B9ITF9|OAT_BACCQ
B9IV58|MUTL_BACCQ
B9IXJ1|EFP_BACCQ
B9IY86|LEPA_BACCQ
B9IZ36|GSA2_BACCQ
B9IZZ7|IOLA_BACCQ
B9J054|MUTS2_BACCQ
B9J1L9|ROCA_BACCQ
B9J2G7|GLGC_BACCQ
B9J3N2|GSA1_BACCQ
B9J3S4|COLQ1_BACCQ
B9J8G8|4HPE1_AGRRK
B9J8R4|RUTF1_AGRRK
B9JBA3|BETB_AGRRK
B9JD43|NUOB_AGRRK
B9JDI1|EFP_AGRRK
B9JEV4|ACSA_AGRRK
B9JHU6|4HPE2_AGRRK
B9JL06|NIKR_AGRRK
B9JLT5|RUTF2_AGRRK
B9JLT6|RUTD_AGRRK
B9JLT7|RUTC_AGRRK
B9JLT8|RUTB_AGRRK
B9JLT9|RUTA_AGRRK
B9JQV3|4HYPE_AGRVS
B9JV43|ACSA_AGRVS
B9JVE6|NUOB_AGRVS
B9K2E5|EFP_AGRVS
B9K2V4|DCTA_AGRVS
B9K4G4|T3HPD_AGRVS
B9K4P2|RUTA_AGRVS
B9K6N9|GLGC_THENN
B9K7B8|MUTL_THENN
B9K846|EFP_THENN
B9K937|MUTS2_THENN
B9KD01|LEPA_CAMLR
B9KD70|EFP_CAMLR
B9KDV9|NUON_CAMLR
B9KDZ6|CLPP_CAMLR
B9KEF3|RS14Z_CAMLR
B9KFS8|GSA_CAMLR
B9KHZ4|CLPP_ANAMF
B9KI91|NUOB_ANAMF
B9KIE5|LEPA_ANAMF
B9KJG2|FLGB_CERSK
B9KJI0|NUOB2_CERSK
B9KJU9|CLPP_CERSK
B9KKM5|EFP_CERSK
B9KKQ0|HYPA_CERSK
B9KND1|ADEC_CERSK
B9KNH9|LEPA_CERSK
B9KNS6|BETB_CERSK
B9KQW1|NUOB1_CERSK
B9KXV3|FTSH1_THERP
B9KYW4|MUTS2_THERP
B9L0Q2|GSA_THERP
B9L170|NUOB_THERP
B9L1J9|GLGC_THERP
B9L3S8|FTSH2_THERP
B9L6M0|RS14Z_NAUPA
B9L7K6|Y191_NAUPA
B9LAT1|EFP_CHLSY
B9LAU1|NUOB2_CHLSY
B9LGS9|NUON_CHLSY
B9LGT9|NUOB1_CHLSY
B9LJC8|EFG_CHLSY
B9LKS0|GSA_CHLSY
B9LTZ9|GSA_HALLT
B9LZL6|GSA_GEODF
B9LZL8|NUOB_GEODF
B9M0L4|MURA_GEODF
B9M0Y1|CLPP_GEODF
B9M3N0|MUTL_GEODF
B9M4U5|LEPA_GEODF
B9M6G5|RS14Z_GEODF
B9M9U5|DCTA_ACIET
B9MDP9|LEPA_ACIET
B9MEL5|NUOB_ACIET
B9MG14|CLPP_ACIET
B9MJZ5|LEPA_CALBD
B9MK78|MUTS2_CALBD
B9MKG8|RS14Z_CALBD
B9MLY0|EFP_CALBD
B9MPK5|FTSH_CALBD
B9MRJ7|GSA_CALBD
B9R4E3|4HYPE_ROSAD
C0M7M8|CLPP_STRE4
C0M8H9|LEPA_STRE4
C0M9Z1|RS14Z_STRE4
C0MAS4|MUTL_STRE4
C0MAV6|MUTS2_STRE4
C0MBK0|EFP_STRE4
C0MCC3|RS14Z_STRS7
C0MDV7|LEPA_STRS7
C0MEL3|EFP_STRS7
C0MEM8|MUTS2_STRS7
C0MGC4|MUTL_STRS7
C0MGT5|CLPP_STRS7
C0MH79|GLGC_STRS7
C0PWD2|DTPD_SALPC
C0PWN2|NORR_SALPC
C0PWN3|NORW_SALPC
C0PXF9|XNI_SALPC
C0PYG5|LEPA_SALPC
C0PYZ1|PAT_SALPC
C0PZ11|YHAM_SALPC
C0Q040|NUOB_SALPC
C0Q0J3|RTCA_SALPC
C0Q0L0|GLGC_SALPC
C0Q0P2|NAPA_SALPC
C0Q0S9|EFPL_SALPC
C0Q1F2|MDTC_SALPC
C0Q1F3|MDTB_SALPC
C0Q3L1|RHAD_SALPC
C0Q4L2|CAID_SALPC
C0Q4L3|CAIC_SALPC
C0Q4N4|ABDH_SALPC
C0Q552|ACTP_SALPC
C0Q5R5|GSA_SALPC
C0Q6A6|EFP_SALPC
C0Q6C7|MUTL_SALPC
C0Q6X7|ASTE_SALPC
C0Q6X8|ASTD_SALPC
C0Q6X9|ASTC_SALPC
C0Q708|YEAH_SALPC
C0QBX7|EFP_DESAH
C0QCR9|GSA_DESAH
C0QDM7|MURA_DESAH
C0QFK8|Y282_DESAH
C0QGT0|CLPP_DESAH
C0QQ98|GSA_PERMH
C0QQC2|EFP_PERMH
C0QQM0|EFG_PERMH
C0QR92|NUON_PERMH
C0QSY6|MUTL_PERMH
C0QW91|CLPP_BRAHW
C0QW93|EFP_BRAHW
C0R2W3|CLPP_WOLWR
C0R4M1|MURA_WOLWR
C0R4Y2|NUOB_WOLWR
C0R515|MUTL_WOLWR
C0R5S3|LEPA_WOLWR
C0REX2|EFP_BRUMB
C0RF62|ACSA_BRUMB
C0RHQ3|BETB_BRUMB
C0RIE0|NUOB_BRUMB
C0RJ81|CLPP_BRUMB
C0RKF6|MUTL_BRUMB
C0RLV7|NIKR_BRUMB
C0RMH8|LEPA_BRUMB
C0SP98|YKFD_BACSU
C0SPB2|YWTG_BACSU
C0Z772|NUOB_BREBN
C0Z9F1|MUTS2_BREBN
C0ZAH4|GSA2_BREBN
C0ZBR4|OAT_BREBN
C0ZBY1|EFP_BREBN
C0ZIJ3|RS14Z_BREBN
C0ZPK5|FTSH_RHOE4
C0ZUX9|GSA_RHOE4
C0ZW38|RS14Z_RHOE4
C0ZYJ9|NUOB_RHOE4
C0ZZC0|EFP_RHOE4
C0ZZV2|ARC_RHOE4
C1A2N3|GLGC_RHOE4
C1A4A9|MUTS2_GEMAT
C1A6Q2|EFG_GEMAT
C1A8L2|MUTL_GEMAT
C1A9H6|EFP_GEMAT
C1AA44|ACSA_GEMAT
C1AF02|EFP_MYCBT
C1AGR3|NUOB_MYCBT
C1AL51|RS14Z_MYCBT
C1AMK7|GLGC_MYCBT
C1AQ31|ARC_MYCBT
C1AQW9|LEPA_MYCBT
C1ASQ2|ARC_RHOOB
C1AUK7|HRCA_RHOOB
C1AUN7|LEPA_RHOOB
C1AYM4|NUOB_RHOOB
C1AZ30|GSA_RHOOB
C1AZL1|GLGC_RHOOB
C1B025|RS14Z_RHOOB
C1B4I4|EFP_RHOOB
C1C5E4|MUTS2_STRP7
C1C5H0|EFP_STRP7
C1C691|CLPP_STRP7
C1C7B5|GLGC_STRP7
C1C7G9|LEPA_STRP7
C1CBX8|MUTL_STRZJ
C1CCH3|MUTS2_STRZJ
C1CCJ8|EFP_STRZJ
C1CD96|CLPP_STRZJ
C1CEA8|GLGC_STRZJ
C1CEG3|LEPA_STRZJ
C1CI68|MUTL_STRZP
C1CIQ8|MUTS2_STRZP
C1CIT4|EFP_STRZP
C1CJJ5|CLPP_STRZP
C1CKI5|GLGC_STRZP
C1CKU6|LEPA_STRZP
C1CP43|MUTL_STRZT
C1CPR7|MUTS2_STRZT
C1CPU3|EFP_STRZT
C1CQK8|CLPP_STRZT
C1CR98|LEPA_STRZT
C1CRM1|GLGC_STRZT
C1CV18|GLGC_DEIDV
C1CWI8|GSA_DEIDV
C1CXF3|RS14Z_DEIDV
C1CYN7|DCTA_DEIDV
C1CZB4|EFP_DEIDV
C1CZZ4|ADEC_DEIDV
C1D0H2|NUOB_DEIDV
C1D195|TDH_DEIDV
C1D539|CLPP_LARHH
C1D6V9|ACSA_LARHH
C1D7L2|LEPA_LARHH
C1D8S5|DCTA_LARHH
C1D9B6|GSA_LARHH
C1D9G3|NAPA_LARHH
C1DCA4|NUOB_LARHH
C1DEN4|OADC_AZOVD
C1DIX4|Y4688_AZOVD
C1DL15|NUOB_AZOVD
C1DLQ0|MUTL_AZOVD
C1DMY5|GSA_AZOVD
C1DQS0|LEPA_AZOVD
C1DUY4|GSA_SULAA
C1EL61|OAT_BACC3
C1ENZ2|MUTL_BACC3
C1ER81|RL34_BACC3
C1ERR9|EFP_BACC3
C1ESL3|LEPA_BACC3
C1ET52|RS14Z_BACC3
C1ETQ7|GSA2_BACC3
C1ETZ0|MUTS2_BACC3
C1EV77|ROCA_BACC3
C1EWG6|GSA1_BACC3
C1F0M2|NUOB_BACC3
C1F2I3|LEPA_ACIC5
C1F3T7|EFP_ACIC5
C1F6W4|CLPP_ACIC5
C1F876|MUTL_ACIC5
C1F8X6|FTSH_ACIC5
C1F911|GSA_ACIC5
C1FKL4|MUTS2_CLOBJ
C1FLA6|CLPP_CLOBJ
C1FMT8|RS14Z_CLOBJ
C1FNT8|MUTL_CLOBJ
C1FPC4|EFP_CLOBJ
C1FPN9|HTPG_CLOBJ
C1FVU4|LEPA_CLOBJ
C1FW05|ORD_UNKP
C1KVC6|LEPA_LISMC
C1KVK0|GSA1_LISMC
C1KVY4|GSA2_LISMC
C1KWR9|DPO4_LISMC
C1KZ99|IOLA_LISMC
C1KZG7|RS14Z_LISMC
C1L0I0|RHAD_LISMC
C1L2D7|MUTS2_LISMC
C1L2R1|EFP_LISMC
C1L2W0|MUTL_LISMC
C3JXY4|ASTE_PSEFS
C3JXY6|ASTB_PSEFS
C3JXY7|ASTD_PSEFS
C3JY82|NUOB_PSEFS
C3JYK0|CLPP_PSEFS
C3K0P6|DCTA_PSEFS
C3K0U6|FLIE_PSEFS
C3K2K3|GSA_PSEFS
C3K332|Y5583_PSEFS
C3K3D2|BETB_PSEFS
C3K6G8|LEPA_PSEFS
C3K6N7|HTPG_PSEFS
C3KBB4|OADC_PSEFS
C3KDW1|MUTL_PSEFS
C3KTI4|MUTS2_CLOB6
C3KVN8|RS14Z_CLOB6
C3KX34|MUTL_CLOB6
C3KXD8|EFP_CLOB6
C3KXP4|HTPG_CLOB6
C3KZB6|ADEC_CLOB6
C3L3H1|LEPA_CLOB6
C3L546|ROCA_BACAC
C3L5S2|LEPA_BACAC
C3L6Z2|GSA2_BACAC
C3L808|MUTS2_BACAC
C3L823|MUTL_BACAC
C3LBX0|OAT_BACAC
C3LFH3|NUOB_BACAC
C3LGU5|RL34_BACAC
C3LHA0|GSA1_BACAC
C3LJ95|RS14Z_BACAC
C3LKM5|EFP_BACAC
C3LLQ5|EFPL_VIBCM
C3LLT8|ASTE_VIBCM
C3LNM6|CLPP_VIBCM
C3LQ59|DPO4_VIBCM
C3LR06|LEPA_VIBCM
C3LR77|MUTL_VIBCM
C3LRS7|ASTD_VIBCM
C3LS89|EFP_VIBCM
C3LSI3|FADB_VIBCM
C3LTN3|HTPG_VIBCM
C3LWF0|TDH_VIBCM
C3MAS0|ACSA_SINFN
C3MB23|Y1235_SINFN
C3MCN8|EFP_SINFN
C3MFH1|TDH_SINFN
C3MG57|ADEC_SINFN
C3MGW0|MUTL_SINFN
C3MIE5|BETB_SINFN
C3MKC1|RTCA_SULIL
C3MQ53|EF2_SULIL
C3MRF1|PAN_SULIL
C3MU91|RTCA_SULIM
C3MVH1|EF2_SULIM
C3MY47|PAN_SULIM
C3MZI6|PAN_SULIA
C3N179|RTCA_SULIA
C3N5S0|EF2_SULIA
C3N7K8|PAN_SULIY
C3N969|RTCA_SULIY
C3NED6|EF2_SULIY
C3NFW6|PAN_SULIN
C3NHB6|EF2_SULIN
C3NMT8|RTCA_SULIN
C3P1E8|NUOB_BACAA
C3P3F9|RL34_BACAA
C3P3K3|OAT_BACAA
C3P5H4|MUTL_BACAA
C3P7X5|EFP_BACAA
C3P8M5|LEPA_BACAA
C3P9E6|GSA2_BACAA
C3P9R8|RS14Z_BACAA
C3PAE0|MUTS2_BACAA
C3PBP4|ROCA_BACAA
C3PCZ3|GSA1_BACAA
C3PFJ1|GLGC_CORA7
C3PGA0|ARC_CORA7
C3PGM2|EFP_CORA7
C3PHY1|LEPA_CORA7
C3PKI4|GSA_CORA7
C3PM22|MUTL_RICAE
C3PMT5|EFP_RICAE
C3PMX3|LEPA_RICAE
C3PN71|NUOB_RICAE
C3PP14|MURA_RICAE
C4K0V3|EFP_RICPU
C4K153|LEPA_RICPU
C4K1D4|CLPP_RICPU
C4K1J4|MURA_RICPU
C4K2P3|NUOB_RICPU
C4K2Y5|MUTL_RICPU
C4K3Z1|LEPA_HAMD5
C4K4P2|CLPP_HAMD5
C4K6Y5|GSA_HAMD5
C4K7E2|EFP_HAMD5
C4KBU2|FLHC_THASP
C4KHE9|EF2_SULIK
C4KIR6|PAN_SULIK
C4KKE6|RTCA_SULIK
C4L192|MUTL_EXISA
C4L2E7|OAT_EXISA
C4L3G0|EFP_EXISA
C4L433|LEPA_EXISA
C4L4J9|GSA2_EXISA
C4L9N1|MUTL_TOLAT
C4LAK4|GSA_TOLAT
C4LB32|NUOB_TOLAT
C4LBZ6|LEPA_TOLAT
C4LHU9|GLGC_CORK4
C4LIL2|ARC_CORK4
C4LIU5|EFP_CORK4
C4PRC2|OMCA_CHLTJ
C4XGW8|NUON2_SOLM1
C4XH03|CLPP_SOLM1
C4XJB6|NIKR_SOLM1
C4XR49|MURA_SOLM1
C4XS37|MUTS2_SOLM1
C4XT92|EFP_SOLM1
C4Z157|EFP_LACE2
C4Z1T6|CLPP_LACE2
C4Z2U3|RS14Z_LACE2
C4Z417|MUTS2_LACE2
C4Z4L8|GLGC_LACE2
C4Z541|LEPA_LACE2
C4Z8W1|EFP_AGARV
C4Z9E3|LEPA_AGARV
C4ZA52|MUTL_AGARV
C4ZGF4|CLPP_AGARV
C4ZI07|MUTS2_AGARV
C4ZPW3|CAIC_ECOBW
C4ZPW4|CAIB_ECOBW
C4ZQD5|RUTF_ECOBW
C4ZQD6|RUTE_ECOBW
C4ZQD7|RUTD_ECOBW
C4ZQD8|RUTC_ECOBW
C4ZQD9|RUTB_ECOBW
C4ZQE0|RUTA_ECOBW
C4ZQY9|PAT_ECOBW
C4ZR24|YHAM_ECOBW
C4ZR55|NSRR_ECOBW
C4ZRP7|GSA_ECOBW
C4ZSG3|MDTB_ECOBW
C4ZSG4|MDTC_ECOBW
C4ZU48|NAPA_ECOBW
C4ZUD0|NUOB_ECOBW
C4ZVI3|ABDH_ECOBW
C4ZVN2|FADJ_ECOBW
C4ZVX1|RTCA_ECOBW
C4ZVY0|GLGC_ECOBW
C4ZW30|NIKR_ECOBW
C4ZW75|DCTA_ECOBW
C4ZXK8|TDH_ECOBW
C4ZXQ7|ADEC_ECOBW
C4ZYJ2|LEPA_ECOBW
C4ZYV4|NORR_ECOBW
C4ZYV6|NORW_ECOBW
C4ZYW3|IBPB_ECOBW
C4ZYW4|IBPA_ECOBW
C4ZZA0|ASTE_ECOBW
C4ZZA1|ASTB_ECOBW
C4ZZA2|ASTD_ECOBW
C4ZZA3|ASTA_ECOBW
C4ZZA4|ASTC_ECOBW
C4ZZE0|YEAH_ECOBW
C4ZZV3|XNI_ECOBW
C5A020|FADB_ECOBW
C5A070|RHAD_ECOBW
C5A160|ACTP_ECOBW
C5A1D9|EFP_ECOBW
C5A1G1|MUTL_ECOBW
C5A2A3|RTCA_THEGJ
C5A3C2|NIKR_THEGJ
C5A6N7|EF2_THEGJ
C5A6P8|PAN_THEGJ
C5B0U5|RUTF_METEA
C5B0U6|RUTD_METEA
C5B0U7|RUTC_METEA
C5B0U8|RUTB_METEA
C5B0U9|RUTA_METEA
C5B7B9|NAPA_EDWI9
C5B8I5|NUOB_EDWI9
C5B9W9|Y1636_EDWI9
C5BAI0|LEPA_EDWI9
C5BAP9|GSA_EDWI9
C5BB35|DCTA_EDWI9
C5BCE8|NIKR_EDWI9
C5BCJ6|CLPP_EDWI9
C5BDM9|MUTL_EDWI9
C5BDU0|FLHD_EDWI9
C5BF52|ADEC_EDWI9
C5BG23|EFPL_EDWI9
C5BHA5|XNI_EDWI9
C5BHN3|MDTC_EDWI9
C5BNT8|EFP_TERTT
C5BPC3|Y3150_TERTT
C5BQ92|GLGC_TERTT
C5BRN3|LEPA_TERTT
C5BSE0|FLIE_TERTT
C5BTJ0|CLPP_TERTT
C5BVA6|ARC_BEUC1
C5C0H8|RS14Z_BEUC1
C5C0R4|NUON_BEUC1
C5C0S6|NUOB_BEUC1
C5C680|EFP_BEUC1
C5CBU4|ARC_MICLC
C5CCD4|LEPA_MICLC
C5CES8|FTSH_KOSOT
C5CEY4|Y595_KOSOT
C5CF28|MUTL_KOSOT
C5CFW2|MURA_KOSOT
C5CGI9|RS14Z_KOSOT
C5CI63|ADEC_KOSOT
C5CI92|EFP_KOSOT
C5CJT4|CLPP_VARPS
C5CN79|RUTA_VARPS
C5CN80|RUTB_VARPS
C5CN81|RUTC_VARPS
C5CN82|RUTD_VARPS
C5CN84|RUTF_VARPS
C5CP58|EFG_VARPS
C5CSF2|LEPA_VARPS
C5CT19|NUOB_VARPS
C5CXR6|FLHC_VARPS
C5D3T0|RS14Z_GEOSW
C5D486|EFP_GEOSW
C5D4J5|ROCA_GEOSW
C5D5Q8|MUTS2_GEOSW
C5D6R2|OAT_GEOSW
C5D6U5|MENE_GEOSW
C5D7M9|CLPP_GEOSW
C5D987|NUOB_GEOSW
C5D9H6|MUTL_GEOSW
C5J6A7|FTSH_MESCH
C5ZMD2|4HYPE_BURPB
C6A2F6|NIKR_THESM
C6A4M0|EF2_THESM
C6A4N4|RTCA_THESM
C6A7B2|ARC_BIFLB
C6AHX0|ARC_BIFAS
C6BST2|LEPA_MARSD
C6BSW8|MUTS2_MARSD
C6BUE7|EFP_MARSD
C6BW35|MURA_MARSD
C6C0U7|NIKR_MARSD
C6CAI2|MDTB_MUSP7
C6D930|ACTP_PECCP
C6D978|FLIE_PECCP
C6D9B8|FLHD_PECCP
C6D9Q2|NORV_PECCP
C6DA45|NUOB_PECCP
C6DAH2|XNI_PECCP
C6DAL7|FADJ_PECCP
C6DBC8|MDTC_PECCP
C6DC02|LEPA_PECCP
C6DC32|GSA_PECCP
C6DD82|ABDH_PECCP
C6DE26|NSRR_PECCP
C6DEK5|EFPL_PECCP
C6DFJ9|MUTL_PECCP
C6DFP1|EFP_PECCP
C6DGL1|IBPB_PECCP
C6DGQ8|DCTA_PECCP
C6DGV2|Y1960_PECCP
C6DH09|DTPA_PECCP
C6DH77|GLGC_PECCP
C6DI66|FADA_PECCP
C6DJR1|RHAD_PECCP
C6DK59|NAPA_PECCP
C6DKY5|BETB_PECCP
C6DPU6|ARC_MYCTK
C6DZ67|LEPA_GEOSM
C6E2F4|DCTA_GEOSM
C6E2T0|CLPP_GEOSM
C6E4L2|MUTL_GEOSM
C6E4P4|RS14Z_GEOSM
C6E697|NIKR_GEOSM
C6E8N4|NUOB_GEOSM
C6EHJ5|RUTA_ECOBD
C6EHJ6|RUTB_ECOBD
C6EHJ7|RUTC_ECOBD
C6EHJ8|RUTD_ECOBD
C6EHK0|RUTF_ECOBD
C6UFB8|RUTF_ECOBR
C6UFC0|RUTD_ECOBR
C6UFC1|RUTC_ECOBR
C6UFC2|RUTB_ECOBR
C6UFC3|RUTA_ECOBR
C6UPM9|RUTF_ECO5T
C6UPN1|RUTD_ECO5T
C6UPN3|RUTB_ECO5T
C6UPN4|RUTA_ECO5T
C6V4R9|FTSH_NEORI
C6VKW6|FTSH_LACPJ
C6WIC8|ARC_ACTMD
C7CM32|RUTF_METED
C7CM33|RUTD_METED
C7CM34|RUTC_METED
C7CM35|RUTB_METED
C7CM36|RUTA_METED
C7LYP4|ARC_ACIFD
C7M0M0|FTSH_ACIFD
C7MC16|FTSH_BRAFD
C7MCZ0|ARC_BRAFD
C7MWW2|ARC_SACVD
C7N1I1|FTSH_SLAHD
C7N914|FTSH_LEPBD
C7NYH7|EF2_HALMD
C7PVU9|ARC_CATAD
C7R400|ARC_JONDD
C8BKB7|FLGB_YERRU
C8TNB7|RUTF_ECO26
C8TNB9|RUTD_ECO26
C8TNC0|RUTC_ECO26
C8TNC1|RUTB_ECO26
C8TNC2|RUTA_ECO26
C8U5G9|RUTF_ECO10
C8U5H1|RUTD_ECO10
C8U5H2|RUTC_ECO10
C8U5H3|RUTB_ECO10
C8U5H4|RUTA_ECO10
C8UMM3|RUTF_ECO1A
C8UMM5|RUTD_ECO1A
C8UMM6|RUTC_ECO1A
C8UMM7|RUTB_ECO1A
C8UMM8|RUTA_ECO1A
C8W731|FTSH_LANP1
C8WEG0|FTSH_ZYMMN
C8XAR0|ARC_NAKMY
C9QZ64|RUTA_ECOD1
C9QZ65|RUTB_ECOD1
C9QZ66|RUTC_ECOD1
C9QZ67|RUTD_ECOD1
C9QZ69|RUTF_ECOD1
C9Y0S2|RUTF_CROTZ
C9Y0S4|RUTD_CROTZ
C9Y0S5|RUTC_CROTZ
C9Y0S6|RUTB_CROTZ
C9Y0S7|RUTA_CROTZ
C9Y3M8|DTPA_CROTZ
C9Z319|ARC_STRSW
D0JNB0|MDTB_YERP1
D0KZ79|DABB1_HALNC
D0LDS6|ARC_GORB4
D0LI56|RUTB_HALO1
D0LI57|RUTC_HALO1
D0LI58|RUTA_HALO1
D0LWB8|FTSH_HALO1
D0MGU8|FTSH_RHOM4
D0Z7W2|DTPA_EDWTE
D0ZEW1|MDTB_EDWTE
D0ZGL2|DTPB_EDWTE
D0ZQC5|DTPD_SALT1
D0ZSY7|RSEB_SALT1
D0ZSY8|RSEA_SALT1
D0ZSY9|RPOE_SALT1
D0ZWU0|SSAV_SALT1
D1A2S5|ARC_THECD
D1AXT4|FTSH_STRM9
D1BHU2|ARC_SANKS
D1BLD0|FTSH_VEIPT
D1BS23|ARC_XYLCX
D1C1U7|FTSH1_SPHTD
D1C2C6|FTSH2_SPHTD
D1C4U5|FTSH3_SPHTD
D1C8C0|FTSH4_SPHTD
D1CDT8|FTSH_THET1
D2AC38|RUTF_SHIF2
D2AC40|RUTD_SHIF2
D2AC41|RUTC_SHIF2
D2AC42|RUTB_SHIF2
D2AC43|RUTA_SHIF2
D2ATX1|ARC_STRRD
D2AV87|4HYPE_STRRD
D2NGI4|RUTF_ECOS5
D2NGI6|RUTD_ECOS5
D2NGI7|RUTC_ECOS5
D2NGI8|RUTB_ECOS5
D2NGI9|RUTA_ECOS5
D2NQQ7|FTSH_ROTMD
D2NT89|ARC_ROTMD
D2Q4G5|ARC_KRIFD
D2Q9C6|ARC_BIFDB
D2QN44|4HYPE_SPILD
D2QZ34|FTSH_PIRSD
D2S6D9|ARC_GEOOG
D2TBH1|DTPA_ERWP6
D2TNL4|DTPD_CITRI
D3E3N9|EF2_METRM
D3EZK2|FTSH3_CONWI
D3F124|FTSH1_CONWI
D3FA80|FTSH2_CONWI
D3FFN2|FTSH_MYCGH
D3GS80|LFHA_ECO44
D3H120|RUTF_ECO44
D3H122|RUTD_ECO44
D3H123|RUTC_ECO44
D3H124|RUTB_ECO44
D3H125|RUTA_ECO44
D3Q568|ARC_STANL
D3QPK0|RUTF_ECOCB
D3QPK2|RUTD_ECOCB
D3QPK3|RUTC_ECOCB
D3QPK4|RUTB_ECOCB
D3QPK5|RUTA_ECOCB
D3R4I7|ARC_BIFAB
D3RKL0|RUTA_KLEVT
D3RKL1|RUTB_KLEVT
D3RKL2|RUTC_KLEVT
D3RKL3|RUTD_KLEVT
D3RKL5|RUTF_KLEVT
D3RNN7|SOEB_ALLVD
D3V3D1|DTPB_XENBS
D3V7P3|MDTB_XENBS
D3V7P4|MDTC_XENBS
D4GEU4|RUTA_PANAM
D4GEU5|RUTB_PANAM
D4GEU6|RUTC_PANAM
D4GEU7|RUTD_PANAM
D4GEU9|RUTF_PANAM
D4GGV4|FLHD_PANAM
D4GP38|XACJ_HALVD
D4GP39|XACK_HALVD
D4GP41|KGSDH_HALVD
D4GS06|CISY_HALVD
D4GST8|6PGD_HALVD
D4GSY7|ANTRA_HALVD
D4GSY9|ANTRB_HALVD
D4GUJ7|PAN1_HALVD
D4GVF7|NUOCD_HALVD
D4HA34|FTSH_CUTAS
D4HVG6|FLHD_ERWAC
D4I6V4|MDTC_ERWAE
D5AKY0|TPA_RHOCB
D5AQY6|NIKO_RHOCB
D5ARH0|BIOM_RHOCB
D5ARW9|NIFA_RHOCB
D5CE32|RUTA_ENTCC
D5CE33|RUTB_ENTCC
D5CE34|RUTC_ENTCC
D5CE35|RUTD_ENTCC
D5CE37|RUTF_ENTCC
D5CIL6|FLHC_ENTCC
D5CZG7|RUTF_ECOKI
D5CZG9|RUTD_ECOKI
D5CZH0|RUTC_ECOKI
D5CZH1|RUTB_ECOKI
D5CZH2|RUTA_ECOKI
D5D8E3|FTSH_SULMD
D5H7Z5|FTSH1_SALRM
D5HA94|FTSH2_SALRM
D5SQS4|4HYPE_PLAL2
D5VGV1|RUTB_CAUST
D5VGV2|RUTC_CAUST
D5VGV3|RUTD_CAUST
D5VGV4|RUTA_CAUST
D5W6H7|FLHC_PARAM
D5ZT17|MIAB_STRV1
D6R8X8|HYUP_MICLQ
D7A0Y1|T3HPD_STAND
D7A0Y3|4HYPE_STAND
D7A989|RUTF_STAND
D7AF64|SFRB_GEOSK
D7REY3|CDHA_PSEU3
D7REY5|CDHC_PSEU3
D8KFN1|METN_LACLN
D9SEU0|FLHC_GALCS
E0J1Q3|CSPE_ECOLW
E0J500|CSPC_ECOLW
E0SCY1|OUSV_DICD3
E0X9C7|TODS_PSEPT
E1V7V8|DOEC_HALED
E1V8I0|GLTD_HALED
E1W874|GSA_SALTS
E1WAA4|FHLA_SALTS
E1WF94|POTB_SALTS
E1WGN1|CSPJ_SALTS
E1WNR6|HTPG_BACF6
E1WTS4|BIOAB_BACF6
E3PRJ8|KAMA_ACESD
E3PTZ4|PRAC_ACESD
E3PY99|ORD_ACESD
E6SRG2|BIOAB_BACT6
F0T376|OMCA_CHLP6
F1CYZ5|CARA_ACEWO
F1SVH7|FPOB_METMA
F1SVH9|FPOM_METMA
F1SVK0|FPOL_METMA
F2EYE0|MDTC_PANAA
F2Z610|DHE_HALSI
F2Z6D2|CDVC_SULAC
F5RH07|GMAS_METUF
F5ZTT9|RPOS_SALTU
F8DT93|LOLD_ZYMMA
F8JX40|FLUDE_STREN
G2JZ44|OPUCA_LISM4
G3XCV0|FLEQ_PSEAE
G3XD47|ARGBP_PSEAE
G4V4T7|DPGD_AMYOR
G5EBD7|6PGDH_GLUOX
H1ZV37|GEOB_CASDE
H1ZV38|GEOA_CASDE
H2IFE7|AHGD_VIBSJ
H8F0D7|PRPC_MYCTE
H8ZPX2|SAPD_PSESP
H9L427|BIPA_SALTY
I3R0S7|AMT1_HALMT
I3R176|GLNA3_HALMT
I3R634|NASA_HALMT
I6XHI4|FADA5_MYCTU
I6XHJ3|FADA6_MYCTU
I6Y3U6|ECH20_MYCTU
I6Y9Q3|PRPC_MYCTU
K9UV87|VDH_AMYS7
M1GRN3|ILE2E_LENBU
O05209|VAT_THEAC
O05272|ASNO_BACSU
O05385|RPOH_BUCAI
O05399|YRHG_BACSU
O05505|PTEB_BACSU
O05507|PTEC_BACSU
O05619|VDH_PSEUH
O05668|Y1370_MYCLE
O05779|FTSE_MYCTU
O05949|DPO1_RICPR
O06060|ECTB_MARHA
O06159|BKDC_MYCTU
O06478|ALDH5_BACSU
O06758|FLHA_HELPY
O06837|STYD_PSEFL
O07137|ECHA8_MYCLE
O07310|NUOD_RHOCA
O07451|HYPF2_CUPNH
O07550|YHEI_BACSU
O07605|GLTT_BACSU
O07610|LCFB_BACSU
O07618|YHFS_BACSU
O07631|BIPA_BACSU
O08307|DPO1_CHLAA
O08321|ARGD_LACPL
O08326|GLGC_GEOSE
O08340|GLTD_CERSP
O08368|GPWA_PSEWI
O08444|UDP_KLEAE
O08467|GLNA_THEKO
O24744|RPOD_SHEVD
O24855|CYNT_HELPY
O25122|LEPA_HELPY
O25225|BIPA_HELPY
O25408|FLGR_HELPY
O25502|COAE_HELPY
O25560|HYPB_HELPY
O25627|BIOA_HELPY
O25679|FLHF_HELPY
O25681|AMPEP_HELPY
O25686|ACSA_HELPY
O25851|NUOB_HELPY
O25853|NUOD_HELPY
O26096|METN_HELPY
O26236|Y133_METTH
O26330|GSA_METTH
O26757|Y661_METTH
O26758|GLNB1_METTH
O26759|Y663_METTH
O26760|GLNB2_METTH
O26824|PAN_METTH
O26952|ADEC_METTH
O27131|EF2_METTH
O27390|DCDA_METTH
O27392|ARGD_METTH
O27404|FPRA_METTH
O27612|GLNA_METTH
O27634|RTCB_METTH
O27661|TOP1_METTH
O27739|ECFA_METTH
O27764|PSTB_METTH
O28303|PAN_ARCFU
O28385|EF2_ARCFU
O28437|Y1841_ARCFU
O28524|GLNK3_ARCFU
O28525|AMT3_ARCFU
O28527|GLNK2_ARCFU
O28528|AMT2_ARCFU
O28837|RTCA_ARCFU
O28882|LIVF_ARCFU
O28912|PSTB_ARCFU
O28972|Y1297_ARCFU
O29021|AMTAB_ARCFU
O29238|RGYR_ARCFU
O29284|GLNK1_ARCFU
O29285|AMT1_ARCFU
O29313|GLNA_ARCFU
O29325|EF1A_ARCFU
O29399|RTCB_ARCFU
O29527|Y731_ARCFU
O29999|ADEC_ARCFU
O30144|WTPC_ARCFU
O30156|ARGD_ARCFU
O30405|GLPQ_TREPA
O30506|AOTP_PSEAE
O30508|ARUC_PSEAE
O30601|YOSP_BACSU
O30612|CLPP2_MYXXD
O30794|GLNB_NOSP7
O30875|CSPA_MICLC
O31038|MSUE_PSEAE
O31100|SRPB_PSEPU
O31339|CYSA_BACC1
O31404|ACOA_BACSU
O31501|SWRC_BACSU
O31550|ACOC_BACSU
O31551|ACOR_BACSU
O31616|GLYOX_BACSU
O31661|KINE_BACSU
O31689|YKVY_BACSU
O31707|YKNU_BACSU
O31711|YKNY_BACSU
O31776|TDH_BACSU
O31778|MIAB_BACSU
O32068|YTZG_BACSU
O32139|PUCJ_BACSU
O32140|PUCK_BACSU
O32143|XDHE_BACSU
O32151|YURJ_BACSU
O32169|METN_BACSU
O32177|FADA_BACSU
O32188|YUSV_BACSU
O32487|PSTB_ENTCL
O32617|FTSH_HELFC
O32770|GPO_LACLM
O32801|DPO1_LACLM
O32849|MURA_MYCA9
O32996|RS14Z_MYCLE
O33012|HTPG_MYCLE
O33341|Y2859_MYCTU
O33662|SIGA_STRMU
O33732|NARB_SHEFN
O33818|HCRC_THAAR
O33819|HCRA_THAAR
O33854|NART_STACT
O34002|PRPC_ABDS2
O34098|SPOT_SPICI
O34125|CLPP2_SYNE7
O34201|FLHD_PROMI
O34202|FLHC_PROMI
O34204|TOP1_FERIS
O34314|YTLC_BACSU
O34317|YODS_BACSU
O34392|YTRE_BACSU
O34466|YODR_BACSU
O34510|YFMF_BACSU
O34525|SPPA_BACSU
O34563|GLNH_BACSU
O34606|GLNP_BACSU
O34631|YVRA_BACSU
O34660|ALDH4_BACSU
O34662|YODT_BACSU
O34671|GLNM_BACSU
O34676|KAMA_BACSU
O34677|GLNQ_BACSU
O34691|NAIP_BACSU
O34697|BCEA_BACSU
O34718|IOLT_BACSU
O34739|STET_BACSU
O34756|YJKB_BACSU
O34788|BDHA_BACSU
O34814|FTSE_BACSU
O34893|YNGF_BACSU
O34900|TCYN_BACSU
O34909|YERA_BACSU
O34931|TCYM_BACSU
O34932|COAE_BACSU
O34946|ZNUC_BACSU
O34978|PBUO_BACSU
O34987|PBUG_BACSU
O34992|OPUCA_BACSU
O34996|DPO1_BACSU
O50174|ASTD_PSEAE
O50175|ASTB_PSEAE
O50177|ASTE_PSEAE
O50202|ARC_RHOER
O50821|ADEC_BORBU
O51115|LEPA_BORBU
O51125|MUTS2_BORBU
O51216|SPOT_BORBU
O51229|MUTL_BORBU
O51498|DPO1_BORBU
O51556|CLPP1_BORBU
O51587|POTA_BORBU
O51698|CLPP2_BORBU
O51768|TOP1_BORBU
O51798|MMLH_CUPPJ
O51804|RPOS_VIBCH
O51834|EFP_BUCMP
O51934|RGYR_THEMA
O51941|FLAB_LEPIN
O52049|GLGC_THECA
O52177|RELA_MYXXA
O52222|FLHC_SALTY
O52225|DPO1_THEFI
O52248|TTGB_PSEPT
O52250|ECTB_HALED
O52256|FLHF_PSEPU
O52345|RS14Z_MYCGA
O52485|PUTA_KLEAE
O52618|NODI_RHIME
O52908|FLHF_CAMJE
O52959|FLIC_SALNA
O53379|Y3329_MYCTU
O53645|MDREP_MYCTU
O53871|Y0859_MYCTU
O54053|GLNB_RHIEC
O54187|Y5958_STRCO
O54310|CSP_THEMA
O54312|MURA_TREPA
O54408|RELA_BACSU
O54426|TYRR_CITBR
O57693|GAPN_THETE
O57872|Y132_PYRHO
O57878|BARAC_PYRHO
O57896|WTPC_PYRHO
O57940|PAN_PYRHO
O58097|GLNA_PYRHO
O58316|NIKR_PYRHO
O58356|TOP1_PYRHO
O58389|TDH_PYRHO
O58478|ASRAC_PYRHO
O58530|RGYR_PYRHO
O58885|PEPQ_PYRHO
O59010|GLT_PYRHO
O59198|RTCA_PYRHO
O59401|LYSJ_PYRHO
O59479|Y1815_PYRHO
O59521|EF2_PYRHO
O59545|AMTAB_PYRHO
O59648|GLNA_METMP
O59650|DHE3_THEKO
O64174|BNRDF_BPSPB
O64235|DPOL_BPMD2
O66119|ODP2_ZYMMO
O66381|SIGA_HALH5
O66442|ARGD_AQUAE
O66513|GLNB_AQUAE
O66514|GLN1B_AQUAE
O66515|AMT_AQUAE
O66638|MIAB_AQUAE
O66646|LOLD_AQUAE
O66761|Y454_AQUAE
O66772|MTAB_AQUAE
O66829|Y554_AQUAE
O66884|RTCA_AQUAE
O66893|TOP1_AQUAE
O67012|SPOT_AQUAE
O67016|RIMO_AQUAE
O67037|RGYR1_AQUAE
O67077|FTSH_AQUAE
O67154|PSTB_AQUAE
O67226|RGYR2_AQUAE
O67265|FLHA_AQUAE
O67266|FLHF_AQUAE
O67287|MUTS2_AQUAE
O67315|MURA_AQUAE
O67327|CSP_AQUAE
O67334|NUOB_AQUAE
O67335|NUCD2_AQUAE
O67357|CLPP_AQUAE
O67376|EFP_AQUAE
O67444|Y1464_AQUAE
O67518|MUTL_AQUAE
O67550|EX53_AQUAE
O67554|Y1632_AQUAE
O67618|LEPA_AQUAE
O67779|DPO1_AQUAE
O68040|ACSA_RHOCB
O68106|CBIO_RHOCB
O68853|NUOB1_RHIME
O69051|PTXA_STUST
O69076|FTSH_STRPN
O69082|COAE_PSEPG
O69241|HSPD_BRADU
O69242|HSPE_BRADU
O69406|GRDI_PEPAC
O69497|GABD1_MYCLE
O69548|TOP1_MYCLE
O69763|VDH_PSEFL
O69963|MIAB_STRCO
O70014|HMUV_SHIDY
O73954|TOP1_PYRFU
O74024|DHE3_THEPR
O74038|GSA2_CENSY
O83325|MUTL_TREPA
O83351|6PGD_TREPA
O83409|TOP1_TREPA
O83520|CLPP1_TREPA
O83523|LEPA_TREPA
O83590|LOLD_TREPA
O83658|POTA_TREPA
O83735|MIAB_TREPA
O83746|FTSH_TREPA
O83949|HTPG_TREPA
O83990|UDP_TREPA
O84003|CLPP2_TREPA
O84008|Y005_CHLTR
O84066|6PGD_CHLTR
O84067|LEPA_CHLTR
O84071|Y068_CHLTR
O84385|ARTJ_CHLTR
O84421|Y416_CHLTR
O84461|MURA_CHLTR
O84579|MUTL_CHLTR
O84640|Y635_CHLTR
O84712|CLPP2_CHLTR
O84757|EFP2_CHLTR
O84883|Y875_CHLTR
O84913|PEPQ_LACHE
O84970|NUOB_RHOCA
O85057|LIHY_GEOSE
O85274|NUOB_PECCC
O85709|RELA_STRAT
O85806|FLHD_SERMA
O85807|FLHC_SERMA
O85818|POTA_AGGAC
O86046|FLHD_YEREN
O86047|FLHC_YEREN
O86185|GRDG_PEPAC
O86311|MEATP_MYCTU
O86447|CALB_PSEUH
O86490|RF3_STAAC
O86751|FBPC_STRCO
O87008|TFTC_BURCE
O87081|FLAF_VIBPA
O87331|RELA_CORGL
O87455|LUXO_VIBC3
O87682|KDHB_PAENI
O93632|EF2_METBU
O93637|EF2_METMT
O93640|EF2_METTE
O93729|EF1A_PYRAE
O93730|ACSA_PYRAE
P00370|DHE4_ECOLI
P00582|DPO1_ECOLI
P00964|GLN1B_NOSS1
P02910|HISJ_SALTY
P02911|ARGT_SALTY
P02915|HISP_SALTY
P02930|TOLC_ECOLI
P02968|FLA_BACSU
P03027|NIFA_KLEPN
P03028|NIFA_RHIME
P03029|NTRC_KLEPN
P03031|NODD1_RHIME
P03772|PP_LAMBD
P04285|OPPD_SALTY
P04680|NODD_RHILT
P04681|NODD_RHILV
P04682|NODD_BRASP
P04816|LIVK_ECOLI
P04949|FLIC_ECOLI
P05407|NIFA_BRADU
P05415|GLGC_SALTY
P05457|GLN1B_BRADU
P06109|XP55_STRLI
P06131|FDHA_METFO
P06175|FLIC_SALRU
P06176|FLIC_SALCH
P06177|FLIC_SALMU
P06178|FLIC_SALPA
P06179|FLIC_SALTY
P06202|OPPA_SALTY
P06218|NTRB_KLEOX
P06224|SIGA_BACSU
P06519|XYLR_PSEPU
P06610|BTUE_ECOLI
P06612|TOP1_ECOLI
P06628|SP0F_BACSU
P07097|THIL_SHIZO
P07109|HISP_ECOLI
P07168|VIRAW_RHIRD
P07604|TYRR_ECOLI
P07658|FDHF_ECOLI
P07661|CITA_ECOLX
P07804|GLN1B_ACIFR
P07913|TDH_ECOLI
P08005|OPPB_SALTY
P08007|OPPF_SALTY
P08087|BNZD_PSEPU
P08201|NIRB_ECOLI
P08395|SPPA_ECOLI
P08716|HLYBP_ECOLX
P08719|NODD2_RHIME
P08720|NODI_RHILV
P09062|ODB2_PSEPU
P09133|NIFA_AZOC5
P09394|GLPQ_ECOLI
P09431|NTRB_RHOCB
P09432|NTRC_RHOCB
P09546|PUTA_ECOLI
P09551|ARGT_ECOLI
P09570|NIFA_AZOVI
P09604|EF2_METVS
P09826|GLN1B_RHILV
P09827|GLNB_RHILV
P09828|NIFA_RHILE
P09832|GLTD_ECOLI
P09833|MODC_ECOLI
P09948|CISY_RICPR
P0A039|GLN1A_STAAW
P0A040|GLN1A_STAAU
P0A0E9|RELA_STAAW
P0A0F0|RELA_STAAU
P0A0I8|SIGA_STAAM
P0A0I9|SIGA_STAAW
P0A0J0|SIGA_STAA8
P0A0S1|FLAA_HELPY
P0A0S2|FLAA_HELPJ
P0A0T4|GPXA_NEIMA
P0A0T5|GPXA_NEIMB
P0A101|PCAJ_PSEPK
P0A102|PCAJ_PSEPU
P0A105|CAPB_PSESM
P0A106|CAPB_PSEFR
P0A191|LIVF_SALTY
P0A192|LIVF_SALTI
P0A193|LIVG_SALTY
P0A194|LIVG_SALTI
P0A1D7|CLPP_SALTY
P0A1D8|CLPP_SALTI
P0A1F6|UDP_SALTY
P0A1F7|UDP_SALTI
P0A1I3|INVA_SALTY
P0A1I4|INVA_SALTI
P0A1I5|MXIA_SHIFL
P0A1I6|MXIA_SHISO
P0A1J5|FLGK_SALTY
P0A1J6|FLGK_SALTI
P0A1P6|GLN1B_SALTY
P0A1P7|GLN1B_SALTI
P0A1W4|LEPA_SALTY
P0A1W5|LEPA_SALTI
P0A1W6|LIVK_SALTY
P0A1W7|LIVK_SALTI
P0A2C7|POTD_SALTY
P0A2C8|POTD_SALTI
P0A2D7|TYRR_SALTY
P0A2D8|TYRR_SALTI
P0A2D9|NTRB_SALTY
P0A2E0|NTRB_SALTI
P0A2E6|RPOS_SALTI
P0A2E7|RPOS_SALDU
P0A2F0|RPOE_SALTY
P0A2F1|RPOE_SALTI
P0A2G3|CITA_SALTY
P0A2G4|CITA_SALTI
P0A2H7|FADA_SALTY
P0A2H8|FADA_SALTI
P0A2I1|TOP1_SALTY
P0A2I2|TOP1_SALTI
P0A2I7|HISM_SALTY
P0A2I8|HISM_SALTI
P0A2I9|HISQ_SALTY
P0A2J0|HISQ_SALTI
P0A2J5|SAPC_SALTY
P0A2J6|SAPC_SALTI
P0A2J8|POTB_SALTI
P0A2L1|YJBQ_SALTY
P0A2L2|YJBQ_SALTI
P0A2R2|FLHD_SALTY
P0A2R3|FLHD_SALTI
P0A2U8|AMIE_STRPN
P0A2U9|AMIE_STRR6
P0A2V2|OCCP_RHIRD
P0A2V3|OCCP_AGRT4
P0A2V4|OPPF_LACLA
P0A2V5|OPPF_LACLS
P0A2V6|OPPF_STRP1
P0A2V8|PSTB3_STRPN
P0A2V9|PSTB3_STRR6
P0A352|CSPA_BORPE
P0A353|CSPA_BORBR
P0A354|CSPA_BORPA
P0A355|CSPA_LISMO
P0A356|CSPA_LISIN
P0A357|CSPB_LISMO
P0A358|CSPB_LISIN
P0A361|CSPA_STRP8
P0A362|CSPB_YERPE
P0A363|CSPB_YEREN
P0A390|NAHF_PSEU8
P0A391|NAHF_PSEPU
P0A3B1|BIPA_ECOL6
P0A3B2|BIPA_ECO27
P0A3B3|BIPA_ECO57
P0A3B4|BIPA_SHIFL
P0A3B5|EFP_AGRFC
P0A3B6|EFP_RHIRD
P0A3F4|GLNB_SYNE7
P0A3F5|GLNB_SYNP6
P0A3R1|HEXB_STRPN
P0A3R2|HEXB_STRR6
P0A3Z1|AMPP1_STRCO
P0A3Z2|AMPP1_STRLI
P0A3Z3|AMPP2_STRCO
P0A3Z4|AMPP2_STRLI
P0A4F8|OCCT_RHIRD
P0A4F9|OCCT_AGRT4
P0A4I9|SIGA_STRPN
P0A4J0|SIGA_STRR6
P0A4N5|OCCQ_RHIRD
P0A4N6|OCCQ_AGRT4
P0A4N7|OPPB_LACLA
P0A4N8|OPPB_LACLS
P0A4V9|FTSH_MYCBO
P0A4W3|CYSA_MYCBO
P0A4X7|BIOA_MYCBO
P0A527|CLPP1_MYCBO
P0A551|DPO1_MYCBO
P0A591|GLN1B_MYCBO
P0A5L3|MURA_MYCBO
P0A5M5|DCDA_MYCBO
P0A5X3|RS14Z_MYCBO
P0A603|SIGA_MYCBO
P0A621|TOP1_MYCBO
P0A6G7|CLPP_ECOLI
P0A6G8|CLPP_ECOL6
P0A6G9|CLPP_ECO57
P0A6H0|CLPP_SHIFL
P0A6N4|EFP_ECOLI
P0A6N5|EFP_ECOL6
P0A6N6|EFP_ECO57
P0A6N7|EFP_SHIFL
P0A6N8|EFPL_ECOLI
P0A6N9|EFPL_ECOL6
P0A6P0|EFPL_ECO57
P0A6V1|GLGC_ECOLI
P0A6V2|GLGC_ECOL6
P0A6V3|GLGC_ECO57
P0A6V4|GLGC_SHIFL
P0A6Z3|HTPG_ECOLI
P0A6Z4|HTPG_ECOL6
P0A6Z5|HTPG_ECO57
P0A6Z6|NIKR_ECOLI
P0A6Z7|NIKR_ECOL6
P0A6Z8|NIKR_ECO57
P0A6Z9|NIKR_SHIFL
P0A700|HYPA_ECOLI
P0A701|HYPA_ECO57
P0A702|HYPA_SHIFL
P0A703|HYBF_ECOLI
P0A704|HYBF_SHIFL
P0A830|DCTA_ECOLI
P0A831|DCTA_ECOL6
P0A8S9|FLHD_ECOLI
P0A8T0|FLHD_ECOL6
P0A972|CSPE_ECOLI
P0A973|CSPE_ECOL6
P0A974|CSPE_ECO57
P0A975|CSPE_SHIFL
P0A978|CSPG_ECOLI
P0A979|CSPG_ECOL6
P0A980|CSPG_ECO57
P0A981|CSPG_SHIFL
P0A986|CSPI_ECOLI
P0A987|CSPI_ECOL6
P0A9C5|GLN1B_ECOLI
P0A9C6|GLN1B_ECOL6
P0A9C7|GLN1B_ECO57
P0A9C8|GLN1B_SHIFL
P0A9R7|FTSE_ECOLI
P0A9R8|FTSE_ECOL6
P0A9R9|FTSE_ECO57
P0A9S0|FTSE_SHIFL
P0A9S7|LIVG_ECOLI
P0A9S8|LIVG_ECO57
P0A9S9|LIVG_SHIFL
P0A9T8|YBBA_ECOLI
P0A9T9|YBBA_ECO57
P0A9U0|YBBA_SHIFL
P0A9U1|YBHF_ECOLI
P0A9U2|YBHF_SHIFL
P0A9V1|LPTB_ECOLI
P0A9V2|LPTB_ECOL6
P0A9V3|LPTB_ECO57
P0A9V4|LPTB_SHIFL
P0A9X1|ZNUC_ECOLI
P0A9X2|ZNUC_ECOL6
P0A9X3|ZNUC_ECO57
P0A9X9|CSPA_ECOLI
P0A9Y0|CSPA_ECOL6
P0A9Y1|CSPA_ECO57
P0A9Y2|CSPA_SALTY
P0A9Y3|CSPA_SALTI
P0A9Y4|CSPA_SHIFL
P0A9Y5|CSPA_SALEN
P0A9Y6|CSPC_ECOLI
P0A9Y7|CSPC_ECOL6
P0A9Y8|CSPC_ECO57
P0A9Y9|CSPC_SALTY
P0A9Z0|CSPC_SALTI
P0A9Z1|GLNB_ECOLI
P0A9Z2|GLNB_ECOL6
P0A9Z3|GLNB_ECO57
P0A9Z4|GLNB_SALTY
P0A9Z5|GLNB_SALTI
P0A9Z6|GLNB_SHIFL
P0AA43|RSUA_ECOLI
P0AA44|RSUA_ECOL6
P0AA45|RSUA_ECO57
P0AA46|RSUA_SHIFL
P0AA47|PLAP_ECOLI
P0AA48|PLAP_ECO57
P0AAA9|ZRAP_ECOLI
P0AAB0|ZRAP_ECO57
P0AAB1|ZRAP_SHIFL
P0AAF6|ARTP_ECOLI
P0AAF7|ARTP_ECOL6
P0AAF8|ARTP_ECO57
P0AAF9|ARTP_SHIFL
P0AAG0|DPPD_ECOLI
P0AAG1|DPPD_ECO57
P0AAG2|DPPD_SHIFL
P0AAG3|GLTL_ECOLI
P0AAG4|GLTL_ECO57
P0AAG8|MGLA_ECOLI
P0AAG9|MGLA_SHIFL
P0AAH0|PSTB_ECOLI
P0AAH1|PSTB_ECOL6
P0AAH2|PSTB_ECO57
P0AAH3|PSTB_SHIFL
P0AAH4|SAPD_ECOLI
P0AAH5|SAPD_ECOL6
P0AAH6|SAPD_ECO57
P0AAH7|SAPD_SHIFL
P0AAH8|SAPF_ECOLI
P0AAH9|SAPF_ECOL6
P0AAI0|SAPF_SHIFL
P0AAI1|SSUB_ECOLI
P0AAI2|SSUB_ECO57
P0AAI3|FTSH_ECOLI
P0AAI4|FTSH_SHIFL
P0AAK1|HYCB_ECOLI
P0AAK2|HYCB_ECOL6
P0AAK3|HYCB_SHIFL
P0AAK4|HYDN_ECOLI
P0AAK5|HYDN_ECOL6
P0AAK6|HYDN_ECO57
P0AAM3|HYPC_ECOLI
P0AAM4|HYPC_ECOL6
P0AAM5|HYPC_ECO57
P0AAM6|HYPC_SHIFL
P0AAM7|HYBG_ECOLI
P0AAM8|HYBG_ECOL6
P0AAM9|HYBG_ECO57
P0AAN0|HYBG_SHIFL
P0AAN3|HYPB_ECOLI
P0AAN4|HYPB_ECOL6
P0AB06|YCBK_ECOLI
P0AB07|YCBK_ECOL6
P0AB08|YCBK_ECO57
P0AB09|YCBK_SHIFL
P0AB35|YCFJ_ECOLI
P0AB36|YCFJ_ECOL6
P0AB37|YCFJ_SHIFL
P0ABE9|CYNT_ECOLI
P0ABF0|CYNT_ECO57
P0ABP3|DCUC_ECOLI
P0ABP4|DCUC_ECO57
P0ABP5|DCUC_SHIFL
P0ABW9|FLGB_ECOLI
P0ABX0|FLGB_ECOL6
P0ABX1|FLGB_SHIFL
P0ABY7|FLHC_ECOLI
P0ABY8|FLHC_ECOL6
P0ABY9|FLHC_ECO57
P0ABZ0|FLHC_SHIFL
P0AC23|FOCA_ECOLI
P0AC24|FOCA_ECOL6
P0AC25|FOCA_ECO57
P0AC55|GLNK_ECOLI
P0AC56|GLNK_ECOL6
P0AC57|GLNK_ECO57
P0AC58|GLNK_SHIFL
P0AC92|GNSA_ECOLI
P0AC93|GNSA_ECOL6
P0ACY3|YEAG_ECOLI
P0ACY4|YEAG_ECOL6
P0ACY5|YEAG_ECO57
P0AD44|YFHG_ECOLI
P0AD45|QSEG_ECO57
P0AD46|YFHG_SHIFL
P0AD96|LIVJ_ECOLI
P0AD97|LIVJ_ECOL6
P0AD98|LIVJ_ECO57
P0AE30|ARTM_ECOLI
P0AE31|ARTM_ECOL6
P0AE32|ARTM_ECO57
P0AE33|ARTM_SHIFL
P0AE34|ARTQ_ECOLI
P0AE35|ARTQ_ECOL6
P0AE36|ARTQ_SHIFL
P0AE37|ASTA_ECOLI
P0AE38|ASTA_ECO57
P0AEF8|DPPB_ECOLI
P0AEF9|DPPB_ECOL6
P0AEG0|DPPB_ECO57
P0AEG1|DPPC_ECOLI
P0AEG2|DPPC_ECOL6
P0AEG3|DPPC_ECO57
P0AEI1|MIAB_ECOLI
P0AEI2|MIAB_ECOL6
P0AEI3|MIAB_ECO57
P0AEI4|RIMO_ECOLI
P0AEI5|RIMO_ECO57
P0AEP1|GALP_ECOLI
P0AEP2|GALP_ECOL6
P0AEQ3|GLNH_ECOLI
P0AEQ4|GLNH_ECOL6
P0AEQ5|GLNH_ECO57
P0AEQ6|GLNP_ECOLI
P0AEQ7|GLNP_ECOL6
P0AEQ8|GLNP_ECO57
P0AEQ9|GLNP_SHIFL
P0AER3|GLTJ_ECOLI
P0AER4|GLTJ_ECOL6
P0AER5|GLTK_ECOLI
P0AER6|GLTK_ECOL6
P0AER7|GLTK_ECO57
P0AER8|GLTS_ECOLI
P0AER9|GLTS_SHIFL
P0AEU0|HISJ_ECOLI
P0AEU1|HISJ_ECOL6
P0AEU2|HISJ_ECO57
P0AEU3|HISM_ECOLI
P0AEU4|HISM_ECOL6
P0AEU5|HISM_ECO57
P0AEU6|HISM_SHIFL
P0AEV4|HYCA_ECOLI
P0AEV5|HYCA_ECO57
P0AEV6|HYCA_SHIFL
P0AEV7|HYCH_ECOLI
P0AEV8|HYCH_ECO57
P0AEV9|HYCI_ECOLI
P0AEW0|HYCI_ECO57
P0AEW1|HYFE_ECOLI
P0AEW2|HYFE_ECO57
P0AEW3|HYFE_SHIFL
P0AEX3|KGTP_ECOLI
P0AEX4|KGTP_SHIFL
P0AF48|YJBQ_ECOLI
P0AF49|YJBQ_ECO57
P0AF52|GHXP_ECOLI
P0AF53|GHXP_ECO57
P0AF63|NSRR_ECOLI
P0AF64|NSRR_ECOL6
P0AF65|NSRR_ECO57
P0AF66|NSRR_SHIFL
P0AFA9|NIKC_ECOLI
P0AFB0|NIKC_ECO57
P0AFB5|NTRB_ECOLI
P0AFB6|NTRB_ECO57
P0AFB7|NTRB_SHIFL
P0AFB8|NTRC_ECOLI
P0AFB9|NTRC_ECO57
P0AFC7|NUOB_ECOLI
P0AFC8|NUOB_ECOL6
P0AFC9|NUOB_ECO57
P0AFD0|NUOB_SHIFL
P0AFE8|NUOM_ECOLI
P0AFE9|NUOM_ECO57
P0AFF4|NUPG_ECOLI
P0AFF5|NUPG_SHIFL
P0AFG6|ODO2_ECOLI
P0AFG7|ODO2_ECO57
P0AFH2|OPPB_ECOLI
P0AFH3|OPPB_ECOL6
P0AFH4|OPPB_ECO57
P0AFH5|OPPB_SHIFL
P0AFK4|POTB_ECOLI
P0AFK5|POTB_SHIFL
P0AFK6|POTC_ECOLI
P0AFK7|POTC_ECOL6
P0AFK8|POTC_ECO57
P0AFK9|POTD_ECOLI
P0AFL0|POTD_SHIFL
P0AFL1|POTI_ECOLI
P0AFL2|POTI_ECOL6
P0AFM6|PSPA_ECOLI
P0AFM7|PSPA_ECO57
P0AFM8|PSPA_SHIFL
P0AFM9|PSPB_ECOLI
P0AFN0|PSPB_ECOL6
P0AFN1|PSPB_ECO57
P0AFN2|PSPC_ECOLI
P0AFN3|PSPC_ECOL6
P0AFN4|PSPC_ECO57
P0AFN5|PSPC_SHIFL
P0AFQ5|RUTC_ECOLI
P0AFQ6|RUTC_ECOL6
P0AFU0|YEJB_ECOLI
P0AFU1|YEJB_ECO57
P0AFU2|YFBS_ECOLI
P0AFU3|YFBS_ECO57
P0AFU4|GLRR_ECOLI
P0AFU5|QSEF_ECO57
P0AFV8|PSPD_ECOLI
P0AFV9|PSPD_ECO57
P0AFX7|RSEA_ECOLI
P0AFX8|RSEA_ECOL6
P0AFX9|RSEB_ECOLI
P0AFY0|RSEB_ECO57
P0AFY1|RSEB_SHIFL
P0AG20|RELA_ECOLI
P0AG21|RELA_ECOL6
P0AG22|RELA_ECO57
P0AG23|RELA_SHIFL
P0AG24|SPOT_ECOLI
P0AG25|SPOT_ECO57
P0AG26|SPOT_SHIFL
P0AGB3|RPOH_ECOLI
P0AGB4|RPOH_ECOL6
P0AGB5|RPOH_ECO57
P0AGB6|RPOE_ECOLI
P0AGB7|RPOE_ECOL6
P0AGB8|RPOE_ECO57
P0AGB9|RPOE_SHIFL
P0AGF4|XYLE_ECOLI
P0AGF5|XYLE_ECO57
P0AGH5|SAPC_ECOLI
P0AGH6|SAPC_ECOL6
P0AGH7|SAPC_SHIFL
P0AGM7|URAA_ECOLI
P0AGM8|URAA_ECO57
P0AGM9|XANP_ECOLI
P0AGN0|XANP_ECOL6
P0AGN1|XANP_ECO57
P0AGN2|XANP_SHIFL
P0C054|IBPA_ECOLI
P0C055|IBPA_ECO57
P0C056|IBPA_ECOL6
P0C057|IBPA_SHIFL
P0C058|IBPB_ECOLI
P0C059|IBPB_ECOL6
P0C060|IBPB_SHIFL
P0C070|MEPB_PSEPU
P0C086|LKTB7_MANHA
P0C087|LKB14_MANHA
P0C099|EFP_LEPIC
P0C0E8|ECFA1_STRP1
P0C0E9|ECFA_STRPY
P0C0F1|CSPA_STRP1
P0C0L7|PROP_ECOLI
P0C0L8|PROP_ECO57
P0C103|EFP_BRUAB
P0C1P8|GSA1_STAAU
P0C2H2|MACB_ECOLX
P0C2H3|MACB2_ECOK1
P0C2L2|GSID_SHIF8
P0C2T0|GPXA_NEIMC
P0C2U2|DTPT_LACLA
P0C2U3|DTPT_LACLC
P0C2V3|LCRD_YEREN
P0C560|PSTB_MYCSM
P0C5S5|LUXO_VIBHA
P0C621|TODA_PSEPU
P0C6C3|FLAA_VIBCH
P0C6C4|FLAB_VIBCH
P0C6C5|FLAC_VIBCH
P0C6C6|FLAD_VIBCH
P0C6C7|FLAE_VIBCH
P0C6D7|ALDH_VIBCH
P0C7I7|SCOA_XANCP
P0C7I8|SCOB_XANCP
P0C7L2|PAAJ_ECOLI
P0C7L3|PAAJ_ECOLX
P0C934|DHE2_PORGI
P0C938|HTPG_PORGI
P0CAT6|PSTB_CAUVC
P0CAU1|CLPP_CAUVC
P0CAV5|MUTL_CAUVC
P0CAW9|RPOH_CAUVC
P0CC05|OMCA_CHLTR
P0CI33|METN_LACLM
P0CJ84|HTPG_BACFR
P0CL01|CSPJ_SALTY
P0CL07|GSA_SALTY
P0CL46|FHLA_SALTY
P0CL49|POTB_SALTY
P0CL72|DHE3_PYRHR
P0CL73|DHE3_PYRHO
P0CW44|GLNB1_METMI
P0CW45|GLNB1_METMP
P0CY94|NIFA_RHOCA
P0CZ19|OMCA_CHLPS
P0CZ26|ECFA2_STRP3
P0CZ27|ECFA2_STRPQ
P0CZ28|ECFA1_STRP3
P0CZ29|ECFA1_STRPQ
P0CZ30|METN_STRP3
P0CZ31|METN_STRPQ
P0CZ32|OPPF_STRP3
P0CZ33|OPPF_STRPQ
P0CZ34|POTA_STRP3
P0CZ35|POTA_STRPQ
P0CZ38|PSTB2_STRP3
P0CZ39|PSTB2_STRPQ
P0DA34|CLPP_STRP3
P0DA35|CLPP_STRPQ
P0DA44|COAE_STRP3
P0DA45|COAE_STRPQ
P0DA48|CSPA_STRP3
P0DA49|CSPA_STRPQ
P0DA78|DPO4_STRP3
P0DA79|DPO4_STRPQ
P0DA86|EFP_STRP3
P0DA87|EFP_STRPQ
P0DC22|LEPA_STRP3
P0DC23|LEPA_STRPQ
P0DC44|MURA1_STRP3
P0DC45|MURA1_STRPQ
P0DC58|MUTL_STRP3
P0DC59|MUTL_STRPQ
P0DE72|RS14Z_STRP3
P0DE73|RS14Z_STRPQ
P0DJA1|LOLD_ZYMMO
P0DJI1|OMCA_CHLTH
P0DMG3|DHEB_HALSI
P0DMG4|DHEB_HALSA
P0DOV9|SLAD_PSEPU
P0DOY6|RS14Z_THET8
P0DPR5|ABAF_ACIBT
P0DTT0|BIPA_ECOLI
P0DTT6|XYLG_SULAC
P10046|DCTD_RHILE
P10047|DCTB_RHILE
P10089|HLYBC_ECOLX
P10130|RS14Z_MYCCT
P10346|GLNQ_ECOLI
P10503|PUTA_SALTY
P10576|NTRC_BRASR
P10577|NTRC_RHIME
P10578|NTRB_BRASR
P10583|GLN1B_AZOBR
P10656|GLN1A_CLOSA
P10799|VIRA_AGRT9
P10903|NARK_ECOLI
P10907|UGPC_ECOLI
P11089|FLA1_BORBU
P11162|PTLCB_STAAU
P11435|CPPM_STRHY
P11539|RPOH_CITFR
P11599|HLYB_PROVU
P11671|GLNB_KLEOX
P11797|CHIB_SERMA
P11961|ODP2_GEOSE
P12013|6PGDH_BACSU
P12232|NODD1_BRAJP
P12233|NODD2_BRAJP
P12311|ADH1_GEOSE
P12425|GLN1A_BACSU
P12626|ANFA_AZOVI
P12627|VNFA_AZOVI
P12677|BIOA_SALTY
P12693|ALDH_PSEOL
P12758|UDP_ECOLI
P12878|RS14_BACSU
P12995|BIOA_ECOLI
P13445|RPOS_ECOLI
P13499|GLN1B_RHOCA
P13556|GLNB_RHOCA
P13632|DCTD_RHIME
P13633|DCTB_RHIME
P13713|FLIC_SERMA
P13799|DEGS_BACSU
P14062|6PGD_SALTY
P14161|MUTL_SALTY
P14175|PROV_ECOLI
P14179|GLNB_BRADU
P14375|ZRAR_ECOLI
P14377|ZRAS_ECOLI
P14611|THIL_CUPNH
P14657|DHE4_UNKP
P14788|CYSA_SYNE7
P14941|ADH_THEBR
P15034|AMPP_ECOLI
P15106|GLN1B_STRCO
P15111|DHE4_SALTY
P15124|GLN1B_METCA
P16018|EF1A_HALMA
P16263|ODO2_BACSU
P16323|FLGF_SALTY
P16429|HYCC_ECOLI
P16430|HYCD_ECOLI
P16431|HYCE_ECOLI
P16432|HYCF_ECOLI
P16433|HYCG_ECOLI
P16437|FLGB_SALTY
P16482|CITH_KLEPN
P16497|KINA_BACSU
P16532|LKB1A_MANHA
P16556|NODD_RHILE
P16640|CAMA_PSEPU
P16676|CYSA_ECOLI
P16678|PHNK_ECOLI
P16679|PHNL_ECOLI
P16932|DGDA_BURCE
P16966|TTR_PSEAJ
P17052|RURE_PSEOL
P17062|NDHK2_SYNY3
P17215|LIVJ_SALTY
P17328|PROV_SALTY
P17334|PTQC_ECOLI
P17424|RIR4_SALTY
P17445|BETB_ECOLI
P17899|FLBD_CAUVC
P18183|SIGA_STRCO
P18245|FLAB_CAMCO
P18333|SIGA_CHLTR
P18335|ARGD_ECOLI
P18540|VIRA_AGRFC
P18667|EFG_SYNP6
P18766|AMIF_STRPN
P18789|CISY_COXBU
P18813|MALK_KLEAE
P19050|NDHK1_SYNY3
P19059|DMPC_PSEUF
P19064|GLN1A_BACCE
P19213|CREA_FLASU
P19323|FHLA_ECOLI
P19433|RPSB_MYXXA
P19486|EF1A_THEAC
P19566|MALK_SALTY
P19670|MURA2_BACSU
P19821|DPO1_THEAQ
P19844|NOSF_STUST
P19904|GLN1B_VIBAL
P19906|NTRB_VIBAL
P19913|DCML_HYDPS
P19915|DCMS_HYDPS
P19919|DCML_AFIC5
P19921|DCMS_AFIC5
P20368|ADH1_ZYMMO
P20533|CHIA1_NIACI
P20669|NODD_AZOC5
P20672|DCTA_RHIME
P20708|ODO2_AZOVI
P20714|ANSME_KLEAE
P20902|CISY_ACIAN
P20925|YFRA_PROVU
P20926|HYBF_PROVU
P20927|YFRC_PROVU
P21151|FADA_ECOLI
P21154|GLNA_METVO
P21175|BRAC_PSEAE
P21177|FADB_ECOLI
P21184|FLICA_PSEAI
P21193|GLNB_AZOBR
P21345|GLTP_ECOLI
P21410|FBPC_SERMA
P21577|6PGD_SYNE7
P21630|BRAG_PSEAE
P21883|ODP2_BACSU
P21989|FLA2_TREPH
P21990|FLAB1_TREPA
P21991|FLAB2_TREPA
P21992|FLAB3_TREPA
P22040|Y415_SYNY3
P22106|ASNB_ECOLI
P22248|GLN1B_AZOVI
P22251|FLA_CAMJ8
P22252|FLB_CAMJ8
P22256|GABT_ECOLI
P22347|YVDE_LACLC
P22359|HTPG_VIBCH
P22731|LIVF_ECOLI
P23105|XYLG_PSEPU
P23112|EF2_SULAC
P23190|NODD3_RHIME
P23221|FIXJ_BRADU
P23367|MUTL_ECOLI
P23481|HYFA_ECOLI
P23482|HYFB_ECOLI
P23531|PTLCB_LACLL
P23545|PHOR_BACSU
P23598|PRTF_DICCH
P23673|CTFB_CLOAB
P23702|LTXB_AGGAC
P23703|NODI_RHILO
P23718|NODD1_RHILP
P23719|NODD2_RHILP
P23720|NODD3_RHILP
P23747|ALGB_PSEAE
P23794|GLNA_SACS2
P23843|OPPA_ECOLI
P23847|DPPA_ECOLI
P23857|PSPE_ECOLI
P23883|PUUC_ECOLI
P23886|CYDC_ECOLI
P23893|GSA_ECOLI
P23924|MGLA_SALTY
P23971|MENE_BACSU
P24087|ARGD_LEPIN
P24136|OPPD_BACSU
P24137|OPPF_BACSU
P24139|OPPC_BACSU
P24141|OPPA_BACSU
P24162|ECHH_RHOCB
P24177|ACRD_ECOLI
P24181|ACRF_ECOLI
P24183|FDNG_ECOLI
P24192|HYPD_ECOLI
P24193|HYPE_ECOLI
P24320|RS14Z_THETH
P24400|PTLCB_LACCA
P24426|NIFA_RHILT
P24630|GSA_SYNP6
P24693|LPTB_ACIFI
P24943|GLTT_GEOSE
P24944|GLTT_BACCA
P25197|NOLG_RHIME
P25399|LIVJ_CITFR
P25437|FRMA_ECOLI
P25526|GABD_ECOLI
P25550|ASLB_ECOLI
P25553|ALDA_ECOLI
P25821|GLN1B_NEIGO
P25852|ZRAR_SALTY
P26047|STC_CLOBE
P26050|NODI_BRADU
P26316|HRPS_PSESH
P26379|PTFA_BACSU
P26380|PTFB_BACSU
P26408|HUPR_RHOCA
P26409|HYPA_RHOCA
P26410|HYPB_RHOCA
P26411|HYPD_RHOCA
P26412|HYPE_RHOCA
P26487|FIXJ_AZOC5
P26491|CISY_MYCSM
P26752|EF2_THEAC
P26760|RTX1B_ACTPL
P26903|DPPB_BACSU
P26904|DPPC_BACSU
P26905|DPPD_BACSU
P26906|DPPE_BACSU
P27053|FLAA_CAMCO
P27095|ACSA_METSH
P27097|YAC2_METSH
P27134|CYNT_SYNE7
P27346|DHE2_CLODI
P27550|ACSA_ECOLI
P27675|GLNQ_GEOSE
P27713|NIFA_HERSE
P27724|NDHH_SYNY3
P27745|ACOA_CUPNH
P27748|ACOX_CUPNH
P27785|SIGA_KITAU
P28155|HYPB_RHILV
P28156|HYPF_RHILV
P28269|OAPT_PSEPU
P28605|GLN1B_SYNP2
P28614|ACOR_CUPNH
P28786|GLN1B_PROHU
P28787|NTRC_PROHU
P28788|NTRB_PROHU
P28790|FADA_PSEFR
P28793|FADB_PSEFR
P28812|Y3568_PSEAE
P28997|DHE2_PEPAS
P29051|DHE2_HALSI
P29247|PEPM_STRHY
P29267|HOXA_CUPNH
P29801|NU2C_SYNE7
P29916|NQO4_PARDE
P29918|NQO6_PARDE
P29924|NQO12_PARDE
P29925|NQO13_PARDE
P30131|HYPF_ECOLI
P30268|Y2045_ALKPO
P30313|DPO1F_THETH
P30314|DPOL_BPSP1
P30521|GLGC_NOSS1
P30522|GLGC_BACCL
P30667|NIFA_AZOBR
P30750|METN_ECOLI
P30769|MKL_MYCLE
P30859|ARTI_ECOLI
P30860|ARTJ_ECOLI
P30900|ARGD_RHOCB
P30925|EF2_SACS2
P30949|GSA_BACSU
P31026|DHE4_CORGL
P31133|POTF_ECOLI
P31134|POTG_ECOLI
P31135|POTH_ECOLI
P31224|ACRB_ECOLI
P31440|ADEQ_ECOLI
P31441|ADEC_ECOLI
P31442|EMRD_ECOLI
P31466|ADEP_ECOLI
P31548|THIQ_ECOLI
P31551|CAID_ECOLI
P31552|CAIC_ECOLI
P31572|CAIB_ECOLI
P31601|DCTA_SINFN
P31638|ACSA_CUPNH
P31640|Y2524_CUPNH
P31660|PRPC_ECOLI
P31679|YAAU_ECOLI
P31851|TABA_PSEAJ
P31879|HYPA_AZOVI
P31880|HYPB_AZOVI
P31882|HYPD_AZOVI
P31894|COOF_RHORU
P31895|COOH_RHORU
P31902|HYPB_CUPNH
P31903|HYPD_CUPNH
P31904|HYPD2_BRADU
P31905|HYPE_CUPNH
P31906|HYPE_BRADU
P31908|HOXA_BRADU
P31971|NU5C_SYNP2
P32001|RPOD_BUCAP
P32008|NODD2_RHITR
P32081|CSPB_BACSU
P32169|RHAD_ECOLI
P32176|FDOG_ECOLI
P32421|NU4C1_SYNY3
P32482|CMLA_PSEAI
P32684|RLUF_ECOLI
P32696|PSPG_ECOLI
P32705|ACTP_ECOLI
P32721|ALSA_ECOLI
P33009|TERPA_PSESP
P33010|TERPD_PSESP
P33035|GLN1B_MICDP
P33116|SPAT_BACIU
P33118|RPSB_CORDI
P33159|EF2_DESMO
P33189|YHXA_BACSU
P33360|YEHX_ECOLI
P33451|RPOD_RICPR
P33590|NIKA_ECOLI
P33591|NIKB_ECOLI
P33593|NIKD_ECOLI
P33594|NIKE_ECOLI
P33607|NUOL_ECOLI
P33656|SIGA_CLOAB
P33752|CTFA_CLOAB
P33916|YEJF_ECOLI
P33937|NAPA_ECOLI
P33950|HBPA_HAEIN
P34185|TOP1_SYNE7
P35021|EF1A_SACS2
P35113|NOCM_AGRFC
P35114|OCCM_RHIRD
P35116|NOCP_AGRFC
P35118|NOCQ_AGRFC
P35120|NOCT_AGRFC
P35159|RLUB_BACSU
P35485|ODPA_ACHLA
P35489|ODP2_ACHLA
P35540|RPOS_SHIFL
P35620|FLHA_BACSU
P35654|HRPI_ERWAM
P35655|HRPI_PSESY
P35656|HRCV_RALSO
P36205|GLN1A_THEMA
P36219|WTSA_PANSE
P36398|CLPP_STRSL
P36426|HRCA_CHLTR
P36568|BIOA_SERMA
P36634|SAPA_SALTY
P36636|SAPD_SALTY
P36638|SAPF_SALTY
P36687|GLNA_PYRWO
P36837|DTPB_ECOLI
P36839|ARGD_BACSU
P36879|YADG_ECOLI
P36947|RBSA_BACSU
P36995|CSPB_ECOLI
P37009|FBPC_ECOLI
P37013|NORR_ECOLI
P37061|NAOX_ENTFA
P37081|PTRB_KLEPN
P37103|PLAP_KLEPN
P37127|AEGA_ECOLI
P37146|RIR4_ECOLI
P37313|DPPF_ECOLI
P37344|PSPF_ECOLI
P37461|ZRAS_SALTY
P37476|FTSH_BACSU
P37494|YYBJ_BACSU
P37514|YYAJ_BACSU
P37596|NORW_ECOLI
P37597|YDHC_ECOLI
P37624|RBBA_ECOLI
P37637|MDTF_ECOLI
P37643|YHJE_ECOLI
P37648|YHJJ_ECOLI
P37685|ALDB_ECOLI
P37732|MODC1_AZOVI
P37754|6PGD9_ECOLX
P37756|6PGD_SHIFL
P37766|YDIF_ECOLI
P37774|TCYN_ECOLI
P37894|PLEC_CAUVC
P37902|GLTI_ECOLI
P37930|HRPR_PSESY
P37931|HRPS_PSESY
P37949|LEPA_BACSU
P37965|GLPQ_BACSU
P38002|CLPP1_CHLTR
P38021|OAT_BACSU
P38022|ROCR_BACSU
P38035|RTCR_ECOLI
P38043|NRTA_SYNE7
P38045|NRTC_SYNE7
P38046|NRTD_SYNE7
P38054|CUSA_ECOLI
P38105|RSPB_ECOLI
P38487|CREA_BACB0
P38488|CREA_PSEPU
P38506|XNI_ECOLI
P39062|ACSA_BACSU
P39120|CISY2_BACSU
P39122|GLGC_BACSU
P39134|PRKA_BACSU
P39158|CSPC_BACSU
P39163|CHAC_ECOLI
P39187|YTFJ_ECOLI
P39276|DTPC_ECOLI
P39346|IDND_ECOLI
P39379|YJIH_ECOLI
P39450|FRMA_PHODP
P39451|ADHP_ECOLI
P39456|TCYC_BACSU
P39458|NARB_SYNE7
P39459|NASD_KLEOX
P39462|ADH_SACS2
P39475|DHE4_SACSH
P39584|YWBA_BACSU
P39599|YWCA_BACSU
P39616|ALDH2_BACSU
P39633|DHE2_BACSU
P39634|ROCA_BACSU
P39761|ADEC_BACSU
P39764|KINC_BACSU
P39766|PYRP_BACSU
P39814|TOP1_BACSU
P39817|GLTP_BACSU
P39849|XYLB_PSEPU
P40595|HYPE_AZOVI
P40596|HYPF_AZOVI
P40598|HYPD_RHILV
P40599|HYPE_RHILV
P40610|NSRR_VIBPA
P40729|FLHA_SALTY
P40732|ARGD_SALTY
P40735|ECFA1_BACSU
P40790|POTA_SALTY
P40829|GABT_MYCLE
P40860|CYSA_SALTY
P40862|PROP_SALTY
P41006|PYRP_BACCL
P41016|CSPB_BACCL
P41018|CSPB_SPOGL
P41083|GLNP_RICPR
P41503|NTRB_RHILP
P41574|6PGD_PSEVU
P41575|6PGD_RAOPL
P41576|6PGD_KLEPN
P41577|6PGD_RAOTE
P41578|6PGD_SHIBO
P41579|6PGD_SHIDY
P41580|6PGD_SHISO
P41581|6PGD_CITAM
P41582|6PGD_CITKO
P41583|6PGD_CITFR
P41789|NTRC_SALTY
P42016|CSPB_GEOSE
P42033|HUPD_AZOCH
P42034|HUPE_AZOCH
P42062|APPB_BACSU
P42063|APPC_BACSU
P42064|APPD_BACSU
P42065|APPF_BACSU
P42086|PBUX_BACSU
P42113|ASNH_BACSU
P42199|TCYA_BACSU
P42200|TCYB_BACSU
P42236|KGSDH_BACSU
P42246|YCBN_BACSU
P42269|HPCC_ECOLX
P42272|FLIC1_PROMI
P42273|FLIC2_PROMI
P42315|SCOA_BACSU
P42316|SCOB_BACSU
P42327|ADH2_GEOSE
P42328|ADH3_GEOSE
P42329|ALDH_GEOSE
P42332|BCRA_BACLI
P42360|MTSC_STRGN
P42378|RPOH_PSEAE
P42395|RLUB_BUCAP
P42399|YCKA_BACSU
P42412|IOLA_BACSU
P42423|YXDL_BACSU
P42432|NASA_BACSU
P42433|NASB_BACSU
P42434|NASC_BACSU
P42454|RURE_ACIAD
P42457|CISY_CORGL
P42555|HTPG_BORBU
P42588|PAT_ECOLI
P42626|YHAM_ECOLI
P43012|TOP1_HAEIN
P43153|COLA_CLOPE
P43386|GLNA_HALVD
P43503|XYLC_PSEPU
P43518|GLN1B_CERSP
P43519|GLNB_CERSP
P43729|LEPA_HAEIN
P43741|DPO1_HAEIN
P43756|FOCA_HAEIN
P43766|RPOD_HAEIN
P43770|UDP_HAEIN
P43771|EFP_HAEIN
P43774|6PGD_HAEIN
P43793|DHE4_HAEIN
P43794|GLN1B_HAEIN
P43795|GLNB_HAEIN
P43796|GLGC_HAEIN
P43811|SPOT_HAEIN
P43867|CLPP_HAEIN
P44051|ATOE_HAEIN
P44060|Y850_HAEIN
P44404|RPOH_HAEIN
P44426|BIOA_HAEIN
P44478|Y045_HAEIN
P44494|MUTL_HAEIN
P44513|FBPC2_HAEIN
P44516|HTPG_HAEIN
P44530|Y125_HAEIN
P44531|FBPC1_HAEIN
P44557|FRMA_HAEIN
P44572|Y213_HAEIN
P44610|Y281_HAEIN
P44644|RELA_HAEIN
P44656|Y354_HAEIN
P44662|Y361_HAEIN
P44692|ZNUC_HAEIN
P44694|TYRR_HAEIN
P44731|POTD2_HAEIN
P44785|METN_HAEIN
P44790|RPOE_HAEIN
P44791|RSEA_HAEIN
P44792|RSEB_HAEIN
P44827|RLUE_HAEIN
P44871|FTSE_HAEIN
P44873|ATOB_HAEIN
P44874|ATOA_HAEIN
P44875|ATOD_HAEIN
P44881|AMPP_HAEIN
P44884|MGLA_HAEIN
P44910|BIPA_HAEIN
P44920|COAE_HAEIN
P44951|DAT_HAEIN
P44986|THIQ_HAEIN
P45022|Y1078_HAEIN
P45023|Y1079_HAEIN
P45031|MLAF_HAEIN
P45046|XYLG_HAEIN
P45051|OPPF_HAEIN
P45052|OPPD_HAEIN
P45054|OPPB_HAEIN
P45073|LPTB_HAEIN
P45089|ARTM_HAEIN
P45090|ARTQ_HAEIN
P45091|ARTI_HAEIN
P45092|ARTP_HAEIN
P45094|DPPF_HAEIN
P45095|DPPD_HAEIN
P45096|DPPB_HAEIN
P45117|URAA_HAEIN
P45124|RSUA_HAEIN
P45169|POTC_HAEIN
P45170|POTB_HAEIN
P45171|POTA_HAEIN
P45181|PQQL_HAEIN
P45219|FTSHL_HAEIN
P45240|GLTS_HAEIN
P45243|SPPA_HAEIN
P45247|LOLD_HAEIN
P45287|SAPC_HAEIN
P45288|SAPD_HAEIN
P45289|SAPF_HAEIN
P45302|ODO2_HAEIN
P45321|MODC_HAEIN
P45359|THLA_CLOAB
P45361|CRT_CLODI
P45362|THLA_CLODI
P45363|THIL_THIVI
P45369|THIL_ALLVD
P45428|DCUD_ECOLI
P45488|BIOA_MYCLE
P45562|XAPB_ECOLI
P45627|GLN1A_LACDE
P45670|NTRB_AZOBR
P45671|NTRC_AZOBR
P45684|RPOS_PSEAE
P45766|YHDW_ECOLI
P45767|YHDX_ECOLI
P45768|YHDY_ECOLI
P45769|YHDZ_ECOLI
P45805|HYPF1_CUPNH
P45821|MURA_MYCLE
P45855|THL_BACSU
P45858|MMGD_BACSU
P45859|MMGE_BACSU
P45959|ALDH2_GEOSE
P46033|GLN1B_FRAAL
P46187|RSEC_ECOLI
P46208|HTPG_BACSU
P46317|PTJC_BACSU
P46318|PTJB_BACSU
P46329|ALDH3_BACSU
P46333|CSBC_BACSU
P46336|IOLS_BACSU
P46341|PSTB2_BACSU
P46342|PSTB1_BACSU
P46368|DHA2_CUPNH
P46369|THCA_RHOER
P46395|BIOA_CORGL
P46469|FTSH_LACLA
P46509|ARC_MYCLE
P46545|PEPQ_LACDL
P46707|FADA4_MYCLE
P46716|GSA_MYCLE
P46799|TOP1_THEMA
P46835|DPO1_MYCLE
P46849|RTCA_ECOLI
P46850|RTCB_ECOLI
P46903|NATA_BACSU
P46905|YCCK_BACSU
P46920|OPUAA_BACSU
P47272|EFP_MYCGE
P47288|POTA_MYCGE
P47311|Y065_MYCGE
P47325|OPPD_MYCGE
P47326|OPPF_MYCGE
P47368|TOP1_MYCGE
P47384|LEPA_MYCGE
P47410|RS14Z_MYCGE
P47425|ECFA1_MYCGE
P47433|Y187_MYCGE
P47471|RIR2_MYCGE
P47516|ODPA_MYCGE
P47520|SPOT_MYCGE
P47566|AMPP_MYCGE
P47650|PSTB_MYCGE
P47695|FTSH_MYCGE
P47705|Y467_MYCGE
P47765|RPOS_YEREN
P48243|GLUA_CORGL
P48247|GSA_PSEAE
P48859|CSPF_STRCO
P49778|EFP_BACSU
P49850|MUTL_BACSU
P49865|NTPR_ENTHA
P50174|THIL_RHIME
P50323|NODD1_BRAEL
P50324|NODD2_BRAEL
P50327|NODD1_BRASN
P50328|NODD2_BRASN
P50331|NODD1_NEOGA
P50332|NODI_NEOGA
P50334|DCTA_SALTY
P50335|YHJJ_SALTY
P50381|ADH_SULSR
P50457|PUUE_ECOLI
P50487|Y397_CLOPE
P50507|RPOH_RHIRD
P50508|RPOH_ENTCL
P50509|RPOH_PROMI
P50510|RPOH_SERMA
P50511|RPOH_VIBCH
P50512|RPOH_ZYMMO
P50612|FLAA_HELMU
P50621|RIR2_BACSU
P50735|GUDB_BACSU
P50939|NUOL_RHOCA
P50974|NUOM_RHOCA
P50976|PTLCB_STRMU
P50980|OPPD_LACLS
P51000|DPPC_HAEIN
P51039|CISY_RICAU
P51040|CISY_RICFE
P51041|CISY_RICCA
P51042|CISY_RICCN
P51043|CISY_RICTY
P51120|GLN1B_TRITH
P51777|CSPD_BACSU
P52002|MEXB_PSEAE
P52026|DPO1_GEOSE
P52027|DPO1_DEIRA
P52028|DPO1T_THET8
P52035|BSAA_BACSU
P52046|CRT_CLOAB
P52094|HISQ_ECOLI
P52101|GLRK_ECOLI
P52207|6PGD_BACLI
P52208|6PGD_SYNY3
P52328|SIGA_BACSP
P52329|SIGA_ENTFA
P52331|SIGA_LISMO
P52415|GLGC_SYNY3
P52560|RELA_STRCO
P52615|FLJB_SALAE
P52616|FLJB_SALTY
P52626|PATH_VIBHA
P52671|UDP_KLEPN
P52698|PHCA_RALSO
P52993|ODO2_CUPNH
P53526|ECH12_MYCLE
P53530|LEPA_MYCLE
P53555|BIOK_BACSU
P53606|FLA_TATMI
P53656|BIOA_PSEVU
P54147|Y108_SYNY3
P54148|Y537_SYNY3
P54156|YPLP_BACSU
P54161|EX53_BACSU
P54222|BETB1_RHIME
P54306|HRCA_CHLMU
P54386|DHE4_SYNY3
P54413|CLPP_CAMJE
P54414|CLPP_PARDE
P54415|CLPP1_SYNE7
P54416|CLPP1_SYNY3
P54420|ASNB_BACSU
P54448|YQEC_BACSU
P54462|MTAB_BACSU
P54518|YQHT_BACSU
P54528|MMGF_BACSU
P54529|YQIR_BACSU
P54530|PTB_BACSU
P54535|ARTP_BACSU
P54536|ARTQ_BACSU
P54537|ARTM_BACSU
P54545|DPO41_BACSU
P54584|CSP_ARTGO
P54591|YHCG_BACSU
P54592|YHCH_BACSU
P54649|HTPG_AGGAC
P54650|HTPG_ALIFS
P54663|DEGS_BREBE
P54752|ARGD_NOSS1
P54798|RS14Z_GEOSE
P54810|THIL_PARDE
P54929|NIFA_AZOLI
P54930|NIFA_ENTAG
P54931|NIFA_RHIEC
P54933|SMOK_CERSP
P54952|YXEM_BACSU
P54953|YXEN_BACSU
P54954|YXEO_BACSU
P55122|LKTB_PASSP
P55133|RELA_PHOAS
P55359|NODD1_SINFN
P55453|Y4FO_SINFN
P55476|NODI_SINFN
P55604|Y4OS_SINFN
P55610|Y4PA_SINFN
P55619|SYRM1_SINFN
P55628|Y4QG_SINFN
P55653|GABD_SINFN
P55660|Y4TF_SINFN
P55661|Y4TG_SINFN
P55662|Y4TH_SINFN
P55700|NODD2_SINFN
P55726|Y4YR_SINFN
P55798|PRP1_ECOLI
P55799|PRP2_ECOLI
P55912|PRPE_SALTY
P55990|DHE4_HELPY
P55991|TOP1_HELPY
P55993|RPOD_HELPY
P56004|EFP_HELPY
P56006|SCOA_HELPY
P56007|SCOB_HELPY
P56021|RS14Z_HELPY
P56105|DPO1_HELPY
P56115|GSA_HELPY
P56116|HTPG_HELPY
P56131|MIAB_HELPY
P56156|CLPP_HELPY
P56256|YSAA_ECOLI
P56262|DLHH_ECOLI
P56266|NIFA_KLEOX
P56744|DAT_ACIBA
P56835|SIGA_CHLMU
P56865|LEPA_BORPE
P56897|NUOB2_RHIME
P56963|FLA1_CAMJE
P56964|FLB1_CAMJE
P56969|Y1815_ARCFU
P57030|LOLD_NEIMA
P57031|LOLD_NEIMB
P57066|LOLD_VIBCH
P57163|RPOD_BUCAI
P57208|6PGD_BUCAI
P57253|NUOB_BUCAI
P57262|NUOL_BUCAI
P57335|FLHA_BUCAI
P57348|LEPA_BUCAI
P57369|RLUB_BUCAI
P57371|TOP1_BUCAI
P57379|BIOA_BUCAI
P57383|LOLD_BUCAI
P57389|ODO2_BUCAI
P57407|CSPC_BUCAI
P57419|FLGB_BUCAI
P57423|FLGF_BUCAI
P57462|FTSH_BUCAI
P57506|EX53_BUCAI
P57508|BIPA_BUCAI
P57513|DCDA_BUCAI
P57516|MIAB_BUCAI
P57547|CLPP_BUCAI
P57555|HTPG_BUCAI
P57600|ARGD_BUCAI
P57633|MUTL_BUCAI
P57806|LEPA_PASMU
P57811|EFP_PASMU
P57821|MURA_PASMU
P57886|MUTL_PASMU
P58068|YHDW_ECO57
P58100|COAE_CAUVC
P58102|COAE_STRP1
P58127|RTCA_ECO57
P58255|PTB_CLOAB
P58276|CLPP_CLOAB
P58277|CLPP1_RHIME
P58278|CLPP2_RHIME
P58290|SIGA_LACLC
P58477|HTPG_RHIME
P58478|HTPG_RICCN
P58479|HTPG_SALTI
P58480|HTPG_SALTY
P58481|HTPG_STRCO
P58482|HTPG_YERPE
P58726|CSPJ_SALTI
P58730|MENE_LISMO
P58734|DCTA_AGRFC
P58744|DKGA_SALTI
P58759|RUTA_AGRFC
P58760|RUTB_AGRFC
P58767|YMGE_ECO27
P58792|Y2496_AGRFC
P58963|DPO4_ESCFE
P58964|DPO4_STAAW
P58965|DPO4_CALS4
P59086|ARGD_BUCAP
P59117|RPOD_LEPIN
P59199|DPO1_STRPN
P59200|DPO1_STRR6
P59315|ARGD_BIFLO
P59316|ARGD_CHLTE
P59317|ARGD_ECOL6
P59318|ARGD_MYXXA
P59319|ARGD_PSEPK
P59320|ARGD_SHEON
P59321|ARGD_SHIFL
P59322|ARGD_THEVB
P59323|ARGD_VIBVU
P59324|ARGD_YERPE
P59348|Y6755_BRADU
P59349|YEAH_ECOL6
P59351|Y396_PSEPK
P59352|Y2883_SHEON
P59353|Y2091_VIBVU
P59394|CAIB_SHIFL
P59395|CAID_SHIFL
P59402|NORR_SHIFL
P59403|NORW_SHIFL
P59404|NORV_ECOL6
P59405|NORV_SHIFL
P59409|TDH_SHIFL
P59477|DPO4_ECOL6
P59652|FTSH_STRR6
P59738|MODC_SHIFL
P59852|LAGD_LACLL
P59871|ACSA_MYCBO
P59872|ACSA_RHOBA
P59992|FLHD_PHOLL
P59993|FLHD_SALPU
P60089|ODPA_STAAM
P60090|ODPA_STAAW
P60295|OAT1_STAAM
P60296|OAT1_STAAN
P60297|OAT2_STAAM
P60298|OAT2_STAAN
P60299|OAT2_STAAW
P60674|MNHA1_STAAM
P60675|MNHA1_STAAN
P60785|LEPA_ECOLI
P60786|LEPA_ECOL6
P60787|LEPA_ECO57
P60788|LEPA_SHIFL
P60789|LEPA_GEOSL
P60790|LEPA_LACJO
P60791|LEPA_MYCPA
P60792|LEPA_ONYPE
P60793|LEPA_RHOPA
P60794|LEPA_TREDE
P60890|GLN1A_STAAM
P60930|LEPA_BDEBA
P60931|LEPA_CORDI
P61159|FDHA_METJA
P61184|HTPG_BDEBA
P61185|HTPG_GEOSL
P61186|HTPG_MYCPA
P61187|HTPG_RHOPA
P61188|HTPG_TREDE
P61189|HTPG_WOLPM
P61540|RPOD_LEPIC
P61877|EF2_PYRFU
P61878|EF2_PYRWO
P62028|ROCA_BACC1
P62169|CSPC_BACAN
P62170|CSPC_BACCE
P62171|CSPC_BACCR
P62656|RS14Z_THET2
P63237|CSPE_BUCAI
P63238|CSPE_BUCAP
P63334|6PGD_STAAN
P63335|6PGD_STAAW
P63343|FTSH_SALTY
P63344|FTSH_SALTI
P63346|ARC_MYCBO
P63353|CYSA_BRUME
P63354|CYSA_BRUSU
P63355|METN_ECOL6
P63356|METN_ECO57
P63358|MKL_MYCBO
P63361|PSTB_BRUME
P63362|PSTB_BRUSU
P63363|PSTB1_LISMO
P63364|PSTB1_LISIN
P63365|PSTB_SALTY
P63366|PSTB_SALTI
P63367|PSTB1_STRA3
P63368|PSTB1_STRA5
P63369|PSTB2_STRA3
P63370|PSTB2_STRA5
P63371|PSTB3_STRA3
P63372|PSTB3_STRA5
P63378|PSTB2_STRP1
P63386|MLAF_ECOLI
P63387|MLAF_ECOL6
P63388|MLAF_ECO57
P63394|IRTB_MYCBO
P63396|Y1312_MYCBO
P63402|Y2593_MYCBO
P63505|GABT_MYCBO
P63508|GSA1_STAAM
P63510|LAT_MYCBO
P63520|AMT_MYCBO
P63566|ARGD_BRUME
P63567|ARGD_BRUSU
P63569|ARGD_MYCBO
P63649|SCOA_MYCBO
P63651|SCOB_MYCBO
P63784|CLPP2_MYCBO
P63785|CLPP_STAAM
P63786|CLPP_STAAW
P63787|CLPP_STRPN
P63788|CLPP_STRR6
P63830|COAE_STAAM
P63831|COAE_STAAN
P63832|COAE_STAAW
P63834|COAE_STRP8
P63849|CSPA_MYCBO
P63938|ALDH_MYCBO
P63939|ROCA_STAAM
P63989|DPO4_SALTY
P63990|DPO4_SALTI
P63991|DPO4_STAAM
P63992|DPO4_STAAN
P64017|ECHA8_MYCBO
P64032|EFP_LISMO
P64033|EFP_LISIN
P64035|EFP_MYCBO
P64036|EFP_SALTY
P64037|EFP_SALTI
P64038|EFP_STAAM
P64039|EFP_STAAW
P64040|EFP_STRA3
P64041|EFP_STRA5
P64042|EFP_STRPN
P64043|EFP_STRR6
P64046|EFPL_SALTY
P64047|EFPL_SALTI
P64242|GLGC_MYCBO
P64246|GLN1A_MYCBO
P64248|ASNH_MYCBO
P64250|GLNB_MYCBO
P64290|BSAA_STAAM
P64291|BSAA_STAAW
P64412|HTPG_MYCBO
P64413|NIKR_SALTY
P64414|NIKR_SALTI
P64419|HYPA_SALTY
P64420|HYPA_SALTI
P64421|HYBF_SALTY
P64422|HYBF_SALTI
P64485|YEAQ_ECOLI
P64486|YEAQ_ECOL6
P64487|YEAQ_ECO57
P64574|YGHW_ECOLI
P64575|YGHW_ECOL6
P64576|YGHW_ECO57
P64577|YGHW_SHIFL
P65270|LEPA_MYCBO
P65271|LEPA_STAAM
P65272|LEPA_STAAN
P65273|LEPA_STRA3
P65274|LEPA_STRA5
P65458|MURA1_STRP1
P65459|MURA1_STRP8
P65489|MUTL_BRUME
P65490|MUTL_BRUSU
P65491|MUTL_STAAM
P65492|MUTL_STAAN
P65495|MUTS2_STAAM
P65496|MUTS2_STAAN
P65570|NUOD_MYCBO
P65576|NUOB_MYCBO
P65635|ODP2_STAAM
P65636|ODP2_STAAN
P65811|PEPE_MYCBO
P65840|RSUA_SALTY
P65841|RSUA_SALTI
P65843|Y1738_MYCBO
P66015|RELA_MYCBO
P66401|RS14Z_LISMO
P66402|RS14Z_LISIN
P66411|RS14Z_STAAM
P66412|RS14Z_STAAN
P66413|RS14Z_STAAW
P66417|RS14Z_STRCO
P66418|RS14Z_STRAW
P66421|RS14Z_STRP1
P66423|RS14Z_STRP8
P66927|FADA4_MYCBO
P67086|MIAB_MYCBO
P67444|XANQ_ECOLI
P67445|XANQ_ECOL6
P67446|XANQ_ECO57
P68187|MALK_ECOLI
P68188|MALK_ECO57
P68773|EFP_STRP1
P68775|EFP_STRP8
P69340|MDTB_SHIFL
P69451|LCFA_ECOLI
P69452|LCFA_ECOL6
P69680|AMTB_ECO57
P69681|AMTB_ECOLI
P69737|RHAD_SALTI
P69795|PTQB_ECOLI
P69796|PTQB_ECOL6
P69797|PTNAB_ECOLI
P69798|PTNAB_ECOL6
P69799|PTNAB_ECO57
P69800|PTNAB_SHIFL
P69830|PTQB_ECO57
P69874|POTA_ECOLI
P69875|POTA_ECOL6
P69876|POTA_ECO57
P69877|POTA_SHIFL
P69884|CLPP_STRP1
P69886|CLPP_STRP8
P69955|LCRD_YERPE
P69956|LCRD_YERPS
P70718|6PGD_AGGAC
P70754|MUTL_AQUPY
P70859|FLGK_BORBU
P70889|EFP_BACFR
P70917|HSPA_BRADU
P70918|HSPB_BRADU
P70965|MURA1_BACSU
P71016|GBSA_BACSU
P71082|YGAD_BACSU
P71084|GSAB_BACSU
P71229|HYFR_ECOLI
P71355|Y663_HAEIN
P71370|OPPA_HAEIN
P71377|FTSH_HAEIN
P71408|FTSH_HELPY
P71478|CSP1_LACPL
P71505|DLHH_METEA
P72151|FLICB_PSEAE
P72188|CAPA_PSEFR
P72192|TAPB_PSEFR
P72295|OCCQ_RHIML
P72296|OCCM_RHIML
P72297|OCCP_RHIML
P72335|NODI_RHIS3
P72394|GLGC_STRCO
P72479|OPPF_STRMU
P72723|DFA2_SYNY3
P72749|BIPA_SYNY3
P72823|NU4C2_SYNY3
P72935|Y1017_SYNY3
P72958|Y640_SYNY3
P72991|FTSH3_SYNY3
P73127|MIAB_SYNY3
P73133|ARGD_SYNY3
P73138|FRMA_SYNY3
P73163|DLHH_SYNY3
P73179|FTSH1_SYNY3
P73265|NRTD_SYNY3
P73349|MUTL_SYNY3
P73437|FTSH4_SYNY3
P73448|NARB_SYNY3
P73450|NRTC_SYNY3
P73452|NRTA_SYNY3
P73625|MUTS2_SYNY3
P73689|SPPA_SYNY3
P73769|MUTS_SYNY3
P73788|PSTB3_SYNY3
P73810|TOP1_SYNY3
P73824|GPX2_SYNY3
P73825|THIL_SYNY3
P74007|SPOT_SYNY3
P74125|Y1880_SYNY3
P74218|HYPB_SYNY3
P74250|GPX1_SYNY3
P74466|CLPR_SYNY3
P74467|CLPP3_SYNY3
P74548|CYSA_SYNY3
P74751|LEPA_SYNY3
P74759|RGYR_SACSH
P74839|PRPR_SALTY
P74840|PRPD_SALTY
P74856|SSAV_SALTY
P74925|MUTL_THEMA
P74933|DPO1_TREPA
P75059|POTA_MYCPN
P75085|EFP_MYCPN
P75110|Y683_MYCPN
P75120|FTSH_MYCPN
P75186|PSTB_MYCPN
P75241|Y537_MYCPN
P75264|Y134_MYCPN
P75313|AMPP_MYCPN
P75386|SPOT_MYCPN
P75403|EX53_MYCPN
P75461|RIR2_MYCPN
P75498|LEPA_MYCPN
P75551|OPPF_MYCPN
P75552|OPPD_MYCPN
P75612|Y081_MYCPN
P75712|ALLP_ECOLI
P75742|DTPD_ECOLI
P75796|GSIA_ECOLI
P75798|GSIC_ECOLI
P75799|GSID_ECOLI
P75821|YBJS_ECOLI
P75831|MACB_ECOLI
P75892|RUTG_ECOLI
P75893|RUTF_ECOLI
P75894|RUTE_ECOLI
P75895|RUTD_ECOLI
P75897|RUTB_ECOLI
P75898|RUTA_ECOLI
P75938|FLGF_ECOLI
P75957|LOLD_ECOLI
P75966|RLUE_ECOLI
P76011|YMGE_ECOLI
P76016|DHAR_ECOLI
P76027|OPPD_ECOLI
P76037|PUUP_ECOLI
P76082|PAAF_ECOLI
P76128|DDPA_ECOLI
P76134|YDEM_ECOLI
P76149|SAD_ECOLI
P76177|YDGH_ECOLI
P76215|ASTE_ECOLI
P76216|ASTB_ECOLI
P76217|ASTD_ECOLI
P76234|YEAE_ECOLI
P76235|YEAH_ECOLI
P76298|FLHA_ECOLI
P76398|MDTB_ECOLI
P76399|MDTC_ECOLI
P76417|YEGT_ECOLI
P76458|ATOD_ECOLI
P76459|ATOA_ECOLI
P76460|ATOE_ECOLI
P76461|ATOB_ECOLI
P76524|YPDF_ECOLI
P77165|PAOA_ECOLI
P77243|PRPD_ECOLI
P77256|AKRMG_ECOLI
P77268|DDPD_ECOLI
P77280|YDJJ_ECOLI
P77297|YAHE_ECOLI
P77304|DTPA_ECOLI
P77308|DDPB_ECOLI
P77316|YBDR_ECOLI
P77329|HYFG_ECOLI
P77348|MPPA_ECOLI
P77360|YPHC_ECOLI
P77399|FADJ_ECOLI
P77416|HYFD_ECOLI
P77423|HYFH_ECOLI
P77437|HYFF_ECOLI
P77453|HYFJ_ECOLI
P77463|DDPC_ECOLI
P77481|YCJV_ECOLI
P77489|PAOC_ECOLI
P77495|PRPE_ECOLI
P77509|YPHE_ECOLI
P77541|PRPB_ECOLI
P77581|ASTC_ECOLI
P77622|DDPF_ECOLI
P77668|HYFI_ECOLI
P77674|ABDH_ECOLI
P77695|GNSB_ECOLI
P77733|FOCB_ECOLI
P77737|OPPF_ECOLI
P77743|PRPR_ECOLI
P77790|DDPX_ECOLI
P77795|YDCT_ECOLI
P77858|HYFC_ECOLI
P77951|SIGA_STRGR
P77958|GLN1B_STRFL
P77961|GLN1B_SYNY3
P77994|SIGA_THEMA
P78032|TOP1_MYCPN
P80053|DHE2_SACS2
P80150|HRC2_XANEU
P80160|FLAB2_BRAHO
P80194|DPO1_THECA
P80244|CLPP_BACSU
P80319|DHE3_PYRFU
P80357|ASTA_PSEAE
P80358|ASTG_PSEAE
P80583|FLA_CLOTY
P80644|SSUE_ECOLI
P80668|FEAB_ECOLI
P80693|MAJE_PSESI
P80859|6PGD_BACSU
P80874|GS69_BACSU
P81186|NAPA_DESDA
P81242|NHE1_BACCE
P81535|PEPQ_PYRFU
P84058|MURA1_STAAN
P84059|MURA1_STAAW
P94126|GLN1B_AZOC5
P94304|FTSH_ALKPO
P94311|DPPB_ALKPO
P94312|DPPC_ALKPO
P94316|DHE2_BACFR
P94358|ALDY_BACSU
P94360|MSMX_BACSU
P94369|YXLA_BACSU
P94374|YXLF_BACSU
P94391|ROCA2_BACSU
P94392|PUTP_BACSU
P94408|YCLF_BACSU
P94411|YCLH_BACSU
P94414|YCLK_BACSU
P94427|GABT_BACSU
P94428|GABD_BACSU
P94493|YNCC_BACSU
P94545|MUTS2_BACSU
P94549|FADB_BACSU
P94575|ALLP_BACSU
P94598|DHE3_BACTN
P94682|TSAD1_COMTE
P94845|GLN1B_HELPY
P95479|RGYR_PYRFU
P95544|DHE4_PRERU
P95629|PUTA_RHIML
P95862|DLHH_SACS2
P96022|DPO4_SACSO
P96063|PHNT_SALTY
P96082|MUTL_THEAQ
P96110|DHE3_THEMA
P96193|IBPB_AZOVI
P96349|CSP2_LACPL
P96603|DCTA_BACSU
P96605|YDBJ_BACSU
P96789|6PGD_LACLM
P96972|FLGB_PROMI
P97027|SSUB_BACSU
P99066|EFP_STAAN
P99076|ROCA_STAAN
P99089|CLPP_STAAN
P99095|GLN1A_STAAN
P99096|GSA1_STAAN
P99097|BSAA_STAAN
P9WG48|TOP1_MYCTO
P9WG49|TOP1_MYCTU
P9WG68|FADA4_MYCTO
P9WG69|FADA4_MYCTU
P9WGI0|SIGA_MYCTO
P9WGI1|SIGA_MYCTU
P9WGI4|SIGB_MYCTO
P9WGI5|SIGB_MYCTU
P9WH56|RS14Z_MYCTO
P9WH57|RS14Z_MYCTU
P9WH70|RIR2B_MYCTO
P9WH71|RIR2B_MYCTU
P9WH72|RIR2A_MYCTO
P9WH73|RIR2A_MYCTU
P9WHG8|RELA_MYCTO
P9WHG9|RELA_MYCTU
P9WHQ0|Y1711_MYCTO
P9WHQ1|Y1711_MYCTU
P9WHS6|PEPE_MYCTO
P9WHS7|PEPE_MYCTU
P9WIS2|BKDA_MYCTO
P9WIS3|BKDA_MYCTU
P9WIU6|DCDA_MYCTO
P9WIU7|DCDA_MYCTU
P9WIW0|NUOL_MYCTO
P9WIW1|NUOL_MYCTU
P9WIW2|Y051_MYCTO
P9WIW3|Y051_MYCTU
P9WJH0|NUOB_MYCTO
P9WJH1|NUOB_MYCTU
P9WJH4|NUOD_MYCTO
P9WJH5|NUOD_MYCTU
P9WJM0|MURA_MYCTO
P9WJM1|MURA_MYCTU
P9WJY6|NARK2_MYCTO
P9WJY7|NARK2_MYCTU
P9WK04|MIAB_MYCTO
P9WK05|MIAB_MYCTU
P9WK96|LEPA_MYCTO
P9WK97|LEPA_MYCTU
P9WMJ6|HTPG_MYCTO
P9WMJ7|HTPG_MYCTU
P9WN18|GLTD_MYCTO
P9WN19|GLTD_MYCTU
P9WN30|GLNB_MYCTO
P9WN31|GLNB_MYCTU
P9WN32|ASNH_MYCTO
P9WN33|ASNH_MYCTU
P9WN36|GLN1A_MYCTO
P9WN37|GLN1A_MYCTU
P9WN38|GLN1B_MYCTO
P9WN39|GLN1B_MYCTU
P9WN42|GLGC_MYCTO
P9WN43|GLGC_MYCTU
P9WNM2|EFP_MYCTO
P9WNM3|EFP_MYCTU
P9WNN6|ECH12_MYCTO
P9WNN7|ECH12_MYCTU
P9WNN8|ECHA8_MYCTO
P9WNN9|ECHA8_MYCTU
P9WNU2|EX53_MYCTO
P9WNU3|EX53_MYCTU
P9WNU4|DPO1_MYCTO
P9WNU5|DPO1_MYCTU
P9WNX6|GABD2_MYCTO
P9WNX7|GABD2_MYCTU
P9WNX8|GABD1_MYCTO
P9WNX9|GABD1_MYCTU
P9WNY0|ALDH_MYCTO
P9WNY1|ALDH_MYCTU
P9WP74|CSPA_MYCTO
P9WP75|CSPA_MYCTU
P9WPC2|CLPP2_MYCTO
P9WPC3|CLPP2_MYCTU
P9WPC4|CLPP1_MYCTO
P9WPC5|CLPP1_MYCTU
P9WPW2|SCOB_MYCTO
P9WPW3|SCOB_MYCTU
P9WPW4|SCOA_MYCTO
P9WPW5|SCOA_MYCTU
P9WPZ6|ARGD_MYCTO
P9WPZ7|ARGD_MYCTU
P9WQ36|FAC13_MYCTO
P9WQ37|FAC13_MYCTU
P9WQ64|AMT_MYCTO
P9WQ65|AMT_MYCTU
P9WQ76|LAT_MYCTO
P9WQ77|LAT_MYCTU
P9WQ78|GABT_MYCTO
P9WQ79|GABT_MYCTU
P9WQ80|BIOA_MYCTO
P9WQ81|BIOA_MYCTU
P9WQD0|ACSA_MYCTO
P9WQD1|ACSA_MYCTU
P9WQI2|SUGC_MYCTO
P9WQI3|SUGC_MYCTU
P9WQI4|Y2564_MYCTO
P9WQI5|Y2564_MYCTU
P9WQJ4|Y1281_MYCTO
P9WQJ5|Y1281_MYCTU
P9WQJ6|IRTB_MYCTO
P9WQJ7|IRTB_MYCTU
P9WQK0|Y986_MYCTO
P9WQK1|Y986_MYCTU
P9WQK4|Y073_MYCTO
P9WQK5|Y073_MYCTU
P9WQK8|PSTB2_MYCTO
P9WQK9|PSTB2_MYCTU
P9WQL0|PSTB1_MYCTO
P9WQL1|PSTB1_MYCTU
P9WQL2|MODC_MYCTO
P9WQL3|MODC_MYCTU
P9WQL4|MKL_MYCTO
P9WQL5|MKL_MYCTU
P9WQM0|CYSA_MYCTO
P9WQM1|CYSA_MYCTU
P9WQN2|FTSH_MYCTO
P9WQN3|FTSH_MYCTU
P9WQN4|ARC_MYCTO
P9WQN5|ARC_MYCTU
Q00564|LCNC_LACLL
Q00752|MSMK_STRMU
Q00934|PILR_PSEAE
Q01103|PCAI_PSEPU
Q01265|YHYA_PSESN
Q01266|YHYC_PSESN
Q01269|PHEC_PSEAE
Q01624|RPSB_STIAD
Q01761|CSP7_STRCL
Q01767|LAT_STRCL
Q01857|DCTA_RHILE
Q01937|LACK_RHIRD
Q01QW7|MUTL_SOLUE
Q01RT6|NIKR_SOLUE
Q01RU5|MIAB_SOLUE
Q01SV7|LEPA_SOLUE
Q01UN9|NUOD2_SOLUE
Q01VP7|NUOB2_SOLUE
Q020B6|NUOB1_SOLUE
Q020J1|DCTA_SOLUE
Q02550|ANSME_BACTN
Q02551|FLAA_LISMO
Q02876|NODD1_RHITR
Q02987|HYPF_RHOCA
Q02BT1|TDH_SOLUE
Q02CT1|NUON1_SOLUE
Q02DK6|METN2_PSEAB
Q02DK9|ZNUC_PSEAB
Q02DY9|BETB_PSEAB
Q02F72|MUTL_PSEAB
Q02FE6|OADC_PSEAB
Q02G92|RTCA_PSEAB
Q02HR9|LEPA_PSEAB
Q02I59|ASTB_PSEAB
Q02I61|ASTE_PSEAB
Q02I76|RIMO_PSEAB
Q02I83|DPO4_PSEAB
Q02IR7|FLIE_PSEAB
Q02J03|DCTA2_PSEAB
Q02ME3|METN1_PSEAB
Q02ND0|NUOB_PSEAB
Q02PH7|FADA_PSEAB
Q02QE8|PHNC2_PSEAB
Q02QT1|SSUB2_PSEAB
Q02QT6|SSUB1_PSEAB
Q02R79|POTA_PSEAB
Q02SA6|TAUB_PSEAB
Q02SE5|GSA_PSEAB
Q02SE8|MIAB_PSEAB
Q02TH6|Y766_PSEAB
Q02UB7|SPUD_PSEAB
Q02UV9|DCTA1_PSEAB
Q02VS5|MUTL_LACLS
Q02W37|RS14Z_LACLS
Q02WA3|DPO4_LACLS
Q02XM1|MUTS2_LACLS
Q02Z10|POTA_LACLS
Q02Z80|LEPA_LACLS
Q03027|APRF_PSEAE
Q03069|DEGM_BACB2
Q030T6|GLGC_LACLS
Q030U0|EFP_LACLS
Q030V9|CLPP_LACLS
Q032A0|METN_LACLS
Q032D0|PHNC_LACLS
Q032H4|ECFA1_LACLS
Q033K5|RL34_LACP3
Q03473|FLAL_VIBPA
Q034Z6|RS14Z_LACP3
Q035B2|ECFA1_LACP3
Q035E0|PHNC_LACP3
Q035Z3|MUTL_LACP3
Q036S8|GLGC_LACP3
Q03845|FLHA_CAUVC
Q038N6|LEPA_LACP3
Q03A07|METN_LACP3
Q03AH0|POTA_LACP3
Q03AL0|CLPP_LACP3
Q03AZ5|MUTS2_LACP3
Q03CA4|RBSA_LACP3
Q03D56|RL34_PEDPA
Q03EC9|RS14Z_PEDPA
Q03EE4|ECFA_PEDPA
Q03EQ8|MUTL_PEDPA
Q03ES2|MUTS2_PEDPA
Q03GX1|CLPP_PEDPA
Q03IG4|RS14Z_STRTD
Q03IU4|MUTS2_STRTD
Q03IW4|EFP_STRTD
Q03J54|DPO4_STRTD
Q03JH1|POTA_STRTD
Q03KW7|LEPA_STRTD
Q03M78|CLPP_STRTD
Q03MY0|MUTL_STRTD
Q03N60|RL34_LEVBA
Q03P57|METN_LEVBA
Q03PF2|POTA_LEVBA
Q03PX0|RS14Z_LEVBA
Q03PY6|ECFA2_LEVBA
Q03QU8|LEPA_LEVBA
Q03R34|MUTL_LEVBA
Q03R49|MUTS2_LEVBA
Q03SM3|CLPP_LEVBA
Q03UI8|RL34_LEUMM
Q03VG8|MUTS2_LEUMM
Q03YC9|ADEC_LEUMM
Q03Z27|METN_LEUMM
Q03Z46|FTSH_LEUMM
Q03ZL6|ECFA1_LEUMM
Q03ZQ0|POTA_LEUMM
Q042E8|CLPP_LACGA
Q042G7|POTA_LACGA
Q043Y8|METN_LACGA
Q04473|RTX3B_ACTPL
Q044A7|LEPA_LACGA
Q04506|SIGA_LACLA
Q045P1|MUTS2_LACGA
Q045Q4|MUTL_LACGA
Q046C7|EFG_LACGA
Q046T0|PHNC_LACGA
Q047F6|RL34_LACDB
Q04848|NTRC_AZOC5
Q04849|NTRX_AZOC5
Q048Y5|MUTL_LACDB
Q04957|DPO1_BACCA
Q049W8|LEPA_LACDB
Q04B25|METN_LACDB
Q04BG2|POTA_LACDB
Q04BH7|CLPP_LACDB
Q04BY7|ECFA1_LACDB
Q04C02|RS14Z_LACDB
Q04CG8|PHNC_LACDB
Q04CX6|RL34_OENOB
Q04DA7|METN2_OENOB
Q04DZ9|ADEC2_OENOB
Q04EY4|ECFA3_OENOB
Q04EY5|ECFA1_OENOB
Q04F14|METN1_OENOB
Q04FM1|ECFA2_OENOB
Q04G50|POTA_OENOB
Q04HC1|ADEC1_OENOB
Q04HV8|ECFA2_STRP2
Q04JW0|POTA_STRP2
Q04KB7|LEPA_STRP2
Q04KG7|GLGC_STRP2
Q04LF4|CLPP_STRP2
Q04M21|DPO4_STRP2
Q04M43|EFP_STRP2
Q04M67|MUTS2_STRP2
Q04MR4|MUTL_STRP2
Q04NC1|EFP_LEPBJ
Q04P35|ACSA_LEPBJ
Q04Q03|FTSH_LEPBJ
Q04QW2|MUTL_LEPBJ
Q04R21|RIMO_LEPBJ
Q04SN9|LEPA_LEPBJ
Q04UA3|MIAB_LEPBJ
Q04V71|NUOB_LEPBJ
Q04WK0|EFP_LEPBL
Q04YA5|NUOB_LEPBL
Q04Z69|MUTL_LEPBL
Q04ZD0|RIMO_LEPBL
Q05067|Y4389_NOSS1
Q050R3|LEPA_LEPBL
Q05174|LAT_AMYLA
Q05203|FLA_HALH5
Q05254|DPOL_BPML5
Q053R5|MIAB_LEPBL
Q05542|GLN1B_STRVR
Q05624|PTB_CLOB8
Q056J9|ACSA_LEPBL
Q05756|GLTD_AZOBR
Q057D9|HTPG_BUCCC
Q057G5|MIAB_BUCCC
Q057R2|LEPA_BUCCC
Q057X4|NUOB_BUCCC
Q05907|GLNA_PYRFU
Q05FR8|CLPP_CARRP
Q06004|DHSO_BACSU
Q06064|FLAA_BORBR
Q06065|ATOC_ECOLI
Q06067|ATOS_ECOLI
Q06198|RPSH_PSEAE
Q06282|GLPQ_HAEIN
Q06457|NASA_KLEOX
Q06741|GSA_XANCH
Q06758|HISJ_NEIGO
Q06904|SASA_SYNE7
Q06968|FLIC_SALBE
Q06969|FLIC_SALBU
Q06970|FLIC_SALDE
Q06971|FLIC_SALDU
Q06972|FLIC_SALEN
Q06973|FLIC_SALMO
Q06974|FLIC_SALON
Q06981|FLIC_SALMC
Q06982|FLIC_SALRO
Q06983|FLIC_SALSE
Q06AK7|TOP1_STAAU
Q07083|RPSC_MYXXA
Q07429|AMTB_BACSU
Q07590|SAV_SULAC
Q07733|OPPD_LACLA
Q07756|NODI_AZOC5
Q07907|ARGD_GEOSE
Q07910|FLAB_HELMU
Q07911|FLAB_HELPY
Q07946|BEDA_PSEPU
Q07GW8|HTPG_RHOP5
Q07L14|OADC_RHOP5
Q07LQ4|SSUB_RHOP5
Q07LR5|METN_RHOP5
Q07MG7|EFP_RHOP5
Q07NM6|NUOB2_RHOP5
Q07NN6|CLPP_RHOP5
Q07PZ0|PHNC1_RHOP5
Q07QX4|NUOB1_RHOP5
Q07RR2|MUTL_RHOP5
Q07S91|HYPA_RHOP5
Q07TF1|LEPA_RHOP5
Q07UI9|UGPC_RHOP5
Q07V68|MIAB_RHOP5
Q07VK4|ACSA_RHOP5
Q07XW5|MUTL_SHEFN
Q07XY1|ASTD_SHEFN
Q07YU5|GSA_SHEFN
Q07YZ4|LEPA_SHEFN
Q07ZE8|XNI_SHEFN
Q07ZX8|CLPP_SHEFN
Q080J1|ASTB_SHEFN
Q080S4|LOLD_SHEFN
Q081Q7|GLGC_SHEFN
Q082N5|ASTE_SHEFN
Q08381|MODC_RHOCA
Q08430|KINB_BACSU
Q084C6|HTPG_SHEFN
Q084J4|ACSA_SHEFN
Q084V3|PSTB_SHEFN
Q08597|NAC_KLEAE
Q086K1|DPO4_SHEFN
Q087J4|MIAB_SHEFN
Q08812|SYRM_RHIET
Q08860|FLIC_SHIFL
Q08A39|FADB_SHEFN
Q08A40|FADA_SHEFN
Q0A4U4|MSBA_ALKEH
Q0A4X2|DPO4_ALKEH
Q0A6A7|CLPP_ALKEH
Q0A726|HYPA_ALKEH
Q0A738|HTPG_ALKEH
Q0A776|NUOB_ALKEH
Q0A788|NUON_ALKEH
Q0A8I9|RIMO_ALKEH
Q0A8P9|LOLD_ALKEH
Q0A8Z4|LEPA_ALKEH
Q0A9E2|ZNUC_ALKEH
Q0A9K1|PSTB_ALKEH
Q0AA25|GLGC2_ALKEH
Q0AAH7|GSA_ALKEH
Q0AAU9|EFP_ALKEH
Q0AAW0|ACSA_ALKEH
Q0AAX8|GLGC1_ALKEH
Q0ABN9|MIAB_ALKEH
Q0AF59|MIAB_NITEC
Q0AF67|LEPA_NITEC
Q0AFF1|ACSA_NITEC
Q0AG95|RIMO_NITEC
Q0AGF4|POTA_NITEC
Q0AHI5|HTPG_NITEC
Q0AHJ9|NUOB_NITEC
Q0AI30|FLHC_NITEC
Q0AI31|FLHD_NITEC
Q0AJI2|CLPP_NITEC
Q0AK79|MIAB_MARMM
Q0ALG8|EFP_MARMM
Q0ANN1|EFTU_MARMM
Q0APW8|LOLD_MARMM
Q0APX7|NUON_MARMM
Q0APY9|NUOB_MARMM
Q0AQ07|CLPP_MARMM
Q0ASG3|PSTB_MARMM
Q0ASQ1|PHNC_MARMM
Q0ATE3|LEPA_MARMM
Q0AU85|METN_SYNWW
Q0AUL1|ECFA_SYNWW
Q0AVM1|CRCH_SYNWW
Q0AVM3|THLA_SYNWW
Q0AWF0|CLPP_SYNWW
Q0AWL9|LEPA_SYNWW
Q0AYB2|MUTL_SYNWW
Q0AYB7|MIAB_SYNWW
Q0AZ36|GSA_SYNWW
Q0AZH4|EFP_SYNWW
Q0B6I6|METN2_BURCM
Q0B712|BETB_BURCM
Q0B950|T3HPD_BURCM
Q0B9R9|4HYPE_BURCM
Q0BBI9|DCTA_BURCM
Q0BC21|MIAB_BURCM
Q0BD34|HTPG_BURCM
Q0BDD1|NUOB_BURCM
Q0BEF6|CLPP_BURCM
Q0BFQ0|SSUB_BURCM
Q0BFU0|RBSA1_BURCM
Q0BGU9|ASTB_BURCM
Q0BGV0|ASTD_BURCM
Q0BH06|LEPA_BURCM
Q0BH79|METN1_BURCM
Q0BHJ2|GSA_BURCM
Q0BIZ6|UGPC_BURCM
Q0BK52|NUOB_FRATO
Q0BK54|NUOD_FRATO
Q0BM23|DPO4_FRATO
Q0BM92|CLPP_FRATO
Q0BM96|MIAB_FRATO
Q0BMC9|METN_FRATO
Q0BN65|GLGC_FRATO
Q0BN75|LOLD_FRATO
Q0BNX7|EFP_FRATO
Q0BP65|LEPA_FRATO
Q0BPL4|GLGC_GRABC
Q0BRZ7|LEPA_GRABC
Q0BSK3|NUOB_GRABC
Q0BTB8|MURA_GRABC
Q0BTP1|PSTB_GRABC
Q0BUR6|SSUB_GRABC
Q0BVY6|MIAB_GRABC
Q0BW71|DCTA_GRABC
Q0BXH7|EFP_HYPNA
Q0C0L5|PSTB_HYPNA
Q0C0U1|RIMO_HYPNA
Q0C1D1|NUON_HYPNA
Q0C1E6|NUOB_HYPNA
Q0C1N8|MACB_HYPNA
Q0C2I2|MURA_HYPNA
Q0C5X0|LEPA_HYPNA
Q0C606|MIAB_HYPNA
Q0HEK0|RIMO_SHESM
Q0HG53|GSA_SHESM
Q0HG96|LEPA_SHESM
Q0HGF3|Y2793_SHESM
Q0HGJ1|GLGC_SHESM
Q0HGN0|XNI_SHESM
Q0HH38|PSTB_SHESM
Q0HHA1|CLPP_SHESM
Q0HHN4|ACSA_SHESM
Q0HHZ5|HTPG_SHESM
Q0HIL5|ASTE_SHESM
Q0HJG0|LOLD_SHESM
Q0HLI3|MIAB_SHESM
Q0HLP0|DPO4_SHESM
Q0HMP1|MUTL_SHESM
Q0HPB8|FADA_SHESM
Q0HR40|MUTL_SHESR
Q0HSE6|GSA_SHESR
Q0HSI9|LEPA_SHESR
Q0HSP5|Y2876_SHESR
Q0HST8|GLGC_SHESR
Q0HSY6|XNI_SHESR
Q0HTE5|PSTB_SHESR
Q0HTK7|CLPP_SHESR
Q0HTY6|ACSA_SHESR
Q0HU95|HTPG_SHESR
Q0HVC0|ASTE_SHESR
Q0HVQ0|LOLD_SHESR
Q0HXT7|MIAB_SHESR
Q0HY21|DPO4_SHESR
Q0HZF3|RIMO_SHESR
Q0I0T4|FADA_SHESR
Q0I2A3|HTPG_HAES1
Q0I2Z4|FBPC_HAES1
Q0I348|XYLG_HAES1
Q0I354|THIQ_HAES1
Q0I3H9|GLGC_HAES1
Q0I3Y9|POTA_HAES1
Q0I3Z1|MIAB_HAES1
Q0I463|MUTL_HAES1
Q0I4C5|MSBA_HAES1
Q0I4D9|RIMO_HAES1
Q0I4U4|EFP_HAES1
Q0I4Z1|LEPA_HAES1
Q0I5E9|METN_HAES1
Q0I5G9|NAPA_HAES1
Q0I6T6|NDHH_SYNS3
Q0I6X0|NU4C_SYNS3
Q0I735|RIMO_SYNS3
Q0I8G1|GSA_SYNS3
Q0IAC3|PSTB_SYNS3
Q0IC70|MIAB_SYNS3
Q0ICF2|LEPA_SYNS3
Q0IDJ3|NDHK_SYNS3
Q0IE05|MUTS_SYNS3
Q0IE51|EFP_SYNS3
Q0K2R3|FLHC_CUPNH
Q0K2U3|TAUB_CUPNH
Q0K4I1|PHNC1_CUPNH
Q0K4N8|FLHD_CUPNH
Q0K844|SAUT_CUPNH
Q0K8D7|HTPG_CUPNH
Q0K8N0|LEPA_CUPNH
Q0K998|UGPC_CUPNH
Q0K9I2|SSUB_CUPNH
Q0KBK4|CLPP_CUPNH
Q0KBP1|BKTB_CUPNH
Q0KCS9|NUOB_CUPNH
Q0KDG3|METN_CUPNH
Q0KE93|MIAB_CUPNH
Q0KEX1|DCTA_CUPNH
Q0P850|NUOB_CAMJE
Q0P885|TUPA_CAMJE
Q0P9C4|PGLK_CAMJE
Q0P9X7|PEB1C_CAMJE
Q0PAB6|METN_CAMJE
Q0PAR0|MACB_CAMJE
Q0PB55|MIAB_CAMJE
Q0Q2K0|MNHA2_STAAU
Q0QLE4|DML_EUBBA
Q0QLF1|NDMMS_EUBBA
Q0QLF3|NDSFS_EUBBA
Q0QLF4|NDFS_EUBBA
Q0RAT5|POTA_FRAAA
Q0RDX2|MIAB_FRAAA
Q0RH38|GLGC_FRAAA
Q0RKH4|SSUB2_FRAAA
Q0RLU1|ARC_FRAAA
Q0RP81|LEPA_FRAAA
Q0RRQ8|RS14Z_FRAAA
Q0RRW5|NUOD_FRAAA
Q0RRW7|NUOB_FRAAA
Q0RS03|GSA_FRAAA
Q0RT43|SSUB1_FRAAA
Q0RYP7|FBPC3_RHOJR
Q0S032|BPHA4_RHOJR
Q0S0M7|EFP_RHOJR
Q0S0X2|SSUB3_RHOJR
Q0S0Z3|FBPC2_RHOJR
Q0S1P3|MIAB_RHOJR
Q0S3G3|RS14Z_RHOJR
Q0S3Y4|GLGC_RHOJR
Q0S447|NUOD_RHOJR
Q0S449|NUOB_RHOJR
Q0S467|HTPG_RHOJR
Q0S6U9|SSUB2_RHOJR
Q0S736|PSTB_RHOJR
Q0S7V5|FAD3_RHOJR
Q0S9A4|RBSA_RHOJR
Q0SBZ1|FBPC1_RHOJR
Q0SFW6|METN2_RHOJR
Q0SFY5|METN1_RHOJR
Q0SGJ6|CLPP4_RHOJR
Q0SGJ7|CLPP3_RHOJR
Q0SGZ0|CLPP2_RHOJR
Q0SGZ1|CLPP1_RHOJR
Q0SH84|LEPA_RHOJR
Q0SHB5|HRCA_RHOJR
Q0SIF4|ARC_RHOJR
Q0SK28|SSUB1_RHOJR
Q0SLI9|ADEC_BORAP
Q0SML1|POTA_BORAP
Q0SMP6|CLPP_BORAP
Q0SMU9|HTPG_BORAP
Q0SNV1|MUTL_BORAP
Q0SP76|LEPA_BORAP
Q0SQF7|RS14Z_CLOPS
Q0SQH5|ECFA1_CLOPS
Q0SRD8|LEPA_CLOPS
Q0SRL2|POTA_CLOPS
Q0SRU6|MUTS2_CLOPS
Q0SRY9|EFP_CLOPS
Q0SSE5|RIMO_CLOPS
Q0SSQ2|DPO4_CLOPS
Q0ST19|GSA_CLOPS
Q0ST53|CLPP_CLOPS
Q0ST95|MGLA_CLOPS
Q0STA4|Y1333_CLOPS
Q0STR3|MUTL_CLOPS
Q0STS9|MIAB_CLOPS
Q0SUU2|Y790_CLOPS
Q0SVB6|PSTB_CLOPS
Q0SVV8|HTPG_CLOPS
Q0SWS5|GLGC_CLOPS
Q0SXA4|NSRR_SHIF8
Q0SXB2|MUTL_SHIF8
Q0SXD0|EFP_SHIF8
Q0SXQ1|MALK_SHIF8
Q0SYE5|TDH_SHIF8
Q0SYL1|ADEC_SHIF8
Q0SYM9|IBPB_SHIF8
Q0SYN0|IBPA_SHIF8
Q0SZ35|FADA_SHIF8
Q0SZ36|FADB_SHIF8
Q0SZC4|DCTA_SHIF8
Q0SZJ2|NIKR_SHIF8
Q0SZJ3|NIKE_SHIF8
Q0SZJ4|NIKD_SHIF8
Q0SZN4|GLGC_SHIF8
Q0T0F8|YHAM_SHIF8
Q0T0J2|PAT_SHIF8
Q0T161|XNI_SHIF8
Q0T1D4|NORR_SHIF8
Q0T1D5|NORV_SHIF8
Q0T1D6|NORW_SHIF8
Q0T1T6|LEPA_SHIF8
Q0T2E6|FADJ_SHIF8
Q0T2K0|NUOB_SHIF8
Q0T2R8|NAPA_SHIF8
Q0T2V0|EFPL_SHIF8
Q0T2X5|MGLA_SHIF8
Q0T354|MDTC_SHIF8
Q0T3U8|ZNUC_SHIF8
Q0T431|ABDH_SHIF8
Q0T4V2|ASTE_SHIF8
Q0T4V3|ASTD_SHIF8
Q0T4V4|ASTA_SHIF8
Q0T5R2|POTA_SHIF8
Q0T622|RUTA_SHIF8
Q0T623|RUTB_SHIF8
Q0T624|RUTC_SHIF8
Q0T625|RUTD_SHIF8
Q0T626|RUTE_SHIF8
Q0T627|RUTF_SHIF8
Q0T6A8|SSUB_SHIF8
Q0T6C8|RIMO_SHIF8
Q0T6D1|GSIC_SHIF8
Q0T6D3|GSIA_SHIF8
Q0T6S0|MIAB_SHIF8
Q0T7E6|CLPP_SHIF8
Q0T7M2|TAUB_SHIF8
Q0T7M9|BETB_SHIF8
Q0T810|METN_SHIF8
Q0T852|GSA_SHIF8
Q0T8D1|THIQ_SHIF8
Q0T8F6|CAIB_SHIF8
Q0T8F7|CAIC_SHIF8
Q0T9L5|NSRR_ECOL5
Q0T9M3|MUTL_ECOL5
Q0T9P4|EFP_ECOL5
Q0T9Y2|ACTP_ECOL5
Q0TA26|MALK_ECOL5
Q0TAG1|RHAD_ECOL5
Q0TAL0|FADB_ECOL5
Q0TAL1|FADA_ECOL5
Q0TAY4|PSTB_ECOL5
Q0TB20|IBPA_ECOL5
Q0TB37|ADEC_ECOL5
Q0TBJ0|TDH_ECOL5
Q0TBS5|DCTA_ECOL5
Q0TBU8|HMUV_ECOL5
Q0TBX7|NIKR_ECOL5
Q0TBX8|NIKE_ECOL5
Q0TBX9|NIKD_ECOL5
Q0TC10|UGPC_ECOL5
Q0TC29|GLGC_ECOL5
Q0TC48|RTCA_ECOL5
Q0TCZ4|YHAM_ECOL5
Q0TD34|PAT_ECOL5
Q0TE61|XNI_ECOL5
Q0TEG9|NORW_ECOL5
Q0TEH0|NORV_ECOL5
Q0TEH1|NORR_ECOL5
Q0TER9|LEPA_ECOL5
Q0TFA6|FADJ_ECOL5
Q0TFF9|NUOB_ECOL5
Q0TFN6|NAPA_ECOL5
Q0TFR8|EFPL_ECOL5
Q0TFU2|MGLA_ECOL5
Q0TG14|MDTC_ECOL5
Q0TG15|MDTB_ECOL5
Q0TGU2|FLHD_ECOL5
Q0TGX4|ZNUC_ECOL5
Q0TH44|YEAH_ECOL5
Q0TH82|ASTC_ECOL5
Q0TH83|ASTA_ECOL5
Q0TH84|ASTD_ECOL5
Q0TH85|ASTB_ECOL5
Q0TH86|ASTE_ECOL5
Q0THX6|ABDH_ECOL5
Q0TI47|YCJV_ECOL5
Q0TIU8|POTA_ECOL5
Q0TIV6|LOLD_ECOL5
Q0TJ55|RUTA_ECOL5
Q0TJ56|RUTB_ECOL5
Q0TJ57|RUTC_ECOL5
Q0TJ58|RUTD_ECOL5
Q0TJ59|RUTE_ECOL5
Q0TJ60|RUTF_ECOL5
Q0TJC1|SSUB_ECOL5
Q0TJH0|MACB_ECOL5
Q0TJL3|RIMO_ECOL5
Q0TJL6|GSID_ECOL5
Q0TJL7|GSIC_ECOL5
Q0TJM0|GSIA_ECOL5
Q0TJT5|MODC_ECOL5
Q0TK19|MIAB_ECOL5
Q0TKG8|HTPG_ECOL5
Q0TKK4|CLPP_ECOL5
Q0TKS1|TAUB_ECOL5
Q0TKS7|FRMA_ECOL5
Q0TKW0|BETB_ECOL5
Q0TL85|DPO4_ECOL5
Q0TLD2|METN_ECOL5
Q0TLH7|GSA_ECOL5
Q0TLS2|THIQ_ECOL5
Q0TLV1|CAIB_ECOL5
Q0TLV2|CAIC_ECOL5
Q0TLV3|CAID_ECOL5
Q0TMQ9|RS14Z_CLOP1
Q0TMS7|ECFA1_CLOP1
Q0TMS8|ECFA2_CLOP1
Q0TNS2|LEPA_CLOP1
Q0TNZ3|POTA_CLOP1
Q0TP77|MUTS2_CLOP1
Q0TPC2|EFP_CLOP1
Q0TPS8|RIMO_CLOP1
Q0TQ38|DPO4_CLOP1
Q0TQK2|CLPP_CLOP1
Q0TQU8|MGLA_CLOP1
Q0TQV7|Y1540_CLOP1
Q0TR21|ADEC_CLOP1
Q0TRD5|MUTL_CLOP1
Q0TRE5|MIAB_CLOP1
Q0TSY6|Y803_CLOP1
Q0TTG6|PSTB_CLOP1
Q0TTH1|ANSME_CLOP1
Q0TTK8|FTSH_CLOP1
Q0TU16|HTPG_CLOP1
Q0VL18|PSTB_ALCBS
Q0VLQ4|EFP_ALCBS
Q0VN66|MIAB_ALCBS
Q0VNZ7|FADA_ALCBS
Q0VP16|LEPA_ALCBS
Q0VPG1|HTPG_ALCBS
Q0VQ90|CLPP_ALCBS
Q0VQP5|MSBA_ALCBS
Q0VQQ0|LOLD_ALCBS
Q0VRR6|EFPL_ALCBS
Q0VRV7|RF3_ALCBS
Q0VSP6|GSA_ALCBS
Q0VSR6|ACSA_ALCBS
Q0VT01|MACB_ALCBS
Q0VTB0|RURE_ALCBS
Q0W112|NIKR_METAR
Q0W257|PAN_METAR
Q0W4W4|Y1640_METAR
Q0W5T3|GSA_METAR
Q0W8G2|EF1A_METAR
Q0WDR2|MIAB_YERPE
Q0WEG0|DTPA_YERPE
Q0WJE4|THIQ_YERPE
Q0WJT1|NSRR_YERPE
Q10V16|PHNC2_TRIEI
Q10VG2|NDHH_TRIEI
Q10Y85|RIMO_TRIEI
Q10YG4|MUTS_TRIEI
Q10YT4|NDHK_TRIEI
Q10ZF7|FTSH_TRIEI
Q10ZG8|NU4C2_TRIEI
Q110U3|POTA_TRIEI
Q110Z9|GSA_TRIEI
Q112D2|LEPA_TRIEI
Q116D6|EFP_TRIEI
Q119H9|MIAB_TRIEI
Q119J0|PHNC1_TRIEI
Q11AY3|LEPA_CHESB
Q11B53|ZNUC_CHESB
Q11BD9|MIAB_CHESB
Q11D92|THIQ_CHESB
Q11DG9|EFP_CHESB
Q11DN5|PSTB_CHESB
Q11I48|CLPP2_CHESB
Q11J60|CLPP1_CHESB
Q11JE6|ADEC_CHESB
Q11JK5|NUOB_CHESB
Q11L80|MUTL_CHESB
Q11LR5|Y256_CHESB
Q11NG0|PSTB_CYTH3
Q11SW8|LOLD_CYTH3
Q11U26|MIAB_CYTH3
Q11UD0|LEPA_CYTH3
Q11VB3|NUOB2_CYTH3
Q11WK1|GSA_CYTH3
Q11XC6|RIMO_CYTH3
Q11XR8|NUOB1_CYTH3
Q11Z58|MUTL_CYTH3
Q126K0|LEPA_POLSJ
Q127X3|NUOB_POLSJ
Q12B04|METN_POLSJ
Q12BB2|PSTB_POLSJ
Q12C33|MSBA_POLSJ
Q12EH0|MIAB_POLSJ
Q12FW8|HTPG_POLSJ
Q12J93|MUTL_SHEDO
Q12JA9|ASTD2_SHEDO
Q12KC8|GSA_SHEDO
Q12KH9|LEPA_SHEDO
Q12L15|PSTB_SHEDO
Q12L39|XNI_SHEDO
Q12LA1|CLPP_SHEDO
Q12LR7|ASTB_SHEDO
Q12MK0|ACSA_SHEDO
Q12NA7|ASTE_SHEDO
Q12NL5|LOLD_SHEDO
Q12PB2|HTPG_SHEDO
Q12Q05|DPO4_SHEDO
Q12QD2|ASTD1_SHEDO
Q12R22|MIAB_SHEDO
Q12R52|HMUV_SHEDO
Q12TB5|FADA_SHEDO
Q12UF9|NIKR_METBU
Q12WM7|GSA_METBU
Q12WT3|EF1A_METBU
Q12XW6|PSTB_METBU
Q12XX8|ADEC_METBU
Q12ZX1|HTPG_RHOPS
Q131I8|MUTL_RHOPS
Q134N9|METN_RHOPS
Q135C1|OADC_RHOPS
Q135W7|CLPP_RHOPS
Q135X5|NUOB2_RHOPS
Q136X7|RIMO_RHOPS
Q137K5|EFP_RHOPS
Q137R8|DCTA_RHOPS
Q137U7|NIKR_RHOPS
Q13BH4|NUOB1_RHOPS
Q13CI6|MODC_RHOPS
Q13CR0|PSTB_RHOPS
Q13E78|LEPA_RHOPS
Q13EK7|MIAB_RHOPS
Q13ER6|UGPC_RHOPS
Q13GD4|SSUB3_PARXL
Q13IS7|TAUB3_PARXL
Q13KX9|TAUB2_PARXL
Q13LD8|METN2_PARXL
Q13LX0|RBSA_PARXL
Q13NG6|BETB_PARXL
Q13Q00|OADC_PARXL
Q13RB6|XYLG_PARXL
Q13RD3|SSUB2_PARXL
Q13TV1|UGPC_PARXL
Q13UD5|MIAB_PARXL
Q13UT1|CLPP1_PARXL
Q13V40|GSA_PARXL
Q13VM6|LEPA_PARXL
Q13W55|PSTB_PARXL
Q13Z15|CLPP2_PARXL
Q13ZJ1|NODI_PARXL
Q13ZK7|SSUB1_PARXL
Q141D1|ASTE_PARXL
Q141D2|ASTB_PARXL
Q141D3|ASTD_PARXL
Q141E6|GLGC_PARXL
Q142H2|NUOB_PARXL
Q142T5|HTPG_PARXL
Q146D6|DCTA_PARXL
Q146E7|TAUB1_PARXL
Q14FW1|LEPA_FRAT1
Q14H97|METN_FRAT1
Q14IJ9|CLPP_FRAT1
Q14IK5|MIAB_FRAT1
Q14J44|LOLD_FRAT1
Q14J90|HTPG_FRAT1
Q14JL2|EFP_FRAT1
Q14K35|NUOD_FRAT1
Q14K37|NUOB_FRAT1
Q14PJ9|RS14Z_SPICI
Q14Q07|POTA_SPICI
Q15QL7|PSTB_PSEA6
Q15R31|LEPA_PSEA6
Q15R46|CLPP_PSEA6
Q15RP8|GLGC2_PSEA6
Q15RT6|HTPG_PSEA6
Q15SU8|EFPL_PSEA6
Q15TB5|ASTB_PSEA6
Q15TR4|MIAB_PSEA6
Q15TS5|ASTE_PSEA6
Q15U36|GLGC1_PSEA6
Q15UT4|RIMO_PSEA6
Q15Y60|ASTD_PSEA6
Q15YI8|ACSA_PSEA6
Q15YL3|GSA_PSEA6
Q15YP8|DPO4_PSEA6
Q15ZF4|FADA_PSEA6
Q160M2|POTA_ROSDO
Q160Y4|EFTU_ROSDO
Q160Y9|ZNUC_ROSDO
Q161G5|MIAB_ROSDO
Q162C5|HTPG_ROSDO
Q163Q1|NUOB_ROSDO
Q163Q5|NUOD_ROSDO
Q164Y5|UGPC_ROSDO
Q165F9|CLPP_ROSDO
Q166A0|PSTB_ROSDO
Q169H6|EFP_ROSDO
Q169Q9|RIMO_ROSDO
Q16BA3|LEPA_ROSDO
Q16BC5|PHNC1_ROSDO
Q16BJ3|TAUB_ROSDO
Q16CI8|ADEC_ROSDO
Q17VE0|METN_HELAH
Q17VU7|HTPG_HELAH
Q17WR1|ACSA_HELAH
Q17X40|GSA_HELAH
Q17X87|LEPA_HELAH
Q17XD3|CLPP_HELAH
Q17YC7|MIAB_HELAH
Q17YT0|EFP_HELAH
Q17Z53|NUOB_HELAH
Q17Z55|NUOD_HELAH
Q17ZX7|Y3232_CLOD6
Q17ZY4|PRAC_CLOD6
Q180A5|PSTB_CLOD6
Q182F4|LEPA_CLOD6
Q185C5|EAM_CLOD6
Q187U6|MIAB_CLOD6
Q189Q3|MUTS2_CLOD6
Q18A75|GLGC_CLOD6
Q18A91|DPO4_CLOD6
Q18AM3|POTA_CLOD6
Q18AR0|THLA_CLOD6
Q18BA9|EFP_CLOD6
Q18BJ2|RIMO_CLOD6
Q18C09|METN_CLOD6
Q18CH1|RS14Z_CLOD6
Q18CJ0|ECFA1_CLOD6
Q18ES5|GSA_HALWD
Q18EY5|EF1A_HALWD
Q18H36|PHNC2_HALWD
Q18K56|PSTB_HALWD
Q18KE1|PHNC1_HALWD
Q1ARR5|RBSA3_RUBXD
Q1AS06|POTA_RUBXD
Q1AU26|EFG_RUBXD
Q1AU42|RS14Z_RUBXD
Q1AV13|FTSH_RUBXD
Q1AVD3|RBSA2_RUBXD
Q1AVI4|NUOB_RUBXD
Q1AVS9|CLPP_RUBXD
Q1AVV0|LEPA_RUBXD
Q1AW08|EFP_RUBXD
Q1AXQ5|ACSA_RUBXD
Q1AXT9|PSTB_RUBXD
Q1AZ25|ADEC_RUBXD
Q1B3B4|PSTB_MYCSS
Q1B4S9|GLGC_MYCSS
Q1B677|METN_MYCSS
Q1B684|LEPA_MYCSS
Q1B795|ARC_MYCSS
Q1B8U4|SSUB_MYCSS
Q1B8V9|POTA_MYCSS
Q1B9G8|EFP_MYCSS
Q1BA19|MIAB_MYCSS
Q1BBP4|NUOB_MYCSS
Q1BBP6|NUOD_MYCSS
Q1BD92|RS14Z_MYCSS
Q1BE73|GSA_MYCSS
Q1BG75|SSUB2_BURCA
Q1BH85|CLPP_BURCA
Q1BPZ6|MACB_BURCA
Q1BQE1|BETB_BURCA
Q1BR30|METN2_BURCA
Q1BRZ8|UGPC_BURCA
Q1BT84|TAUB_BURCA
Q1BT95|DCTA_BURCA
Q1BTS3|MIAB_BURCA
Q1BUR7|HTPG_BURCA
Q1BV14|NUOB_BURCA
Q1BWI2|NODI_BURCA
Q1BWL4|SSUB1_BURCA
Q1BWN5|RBSA1_BURCA
Q1BXC3|PSTB_BURCA
Q1BXN9|ASTE_BURCA
Q1BXP0|ASTB_BURCA
Q1BXP1|ASTD_BURCA
Q1BXU3|LEPA_BURCA
Q1BY14|METN1_BURCA
Q1BYB1|GSA_BURCA
Q1C0A2|PSTB2_YERPA
Q1C0M8|ACTP_YERPA
Q1C0N0|ACSA_YERPA
Q1C0Q8|HMUV_YERPA
Q1C0V7|RHAD_YERPA
Q1C0Y3|EFP_YERPA
Q1C0Z8|MUTL_YERPA
Q1C106|NSRR_YERPA
Q1C190|DCTA_YERPA
Q1C1B8|RBSA_YERPA
Q1C1E1|GLGC_YERPA
Q1C1S0|SSUB_YERPA
Q1C1Y5|THIQ_YERPA
Q1C2C3|FADA_YERPA
Q1C2C4|FADB_YERPA
Q1C2S1|TAUB_YERPA
Q1C3K9|IBPB_YERPA
Q1C3X1|GSA_YERPA
Q1C4D9|DPO4_YERPA
Q1C4K8|CLPP_YERPA
Q1C4P8|HTPG_YERPA
Q1C531|MIAB_YERPA
Q1C557|LEPA_YERPA
Q1C5L9|MDTC_YERPA
Q1C5N7|PSTB1_YERPA
Q1C5W7|MACB2_YERPA
Q1C607|FBPC_YERPA
Q1C6B0|NUOB_YERPA
Q1C6Q8|LOLD_YERPA
Q1C7U5|Y1510_YERPA
Q1C812|ZNUC_YERPA
Q1C8A7|ASTE_YERPA
Q1C8A8|ASTB_YERPA
Q1C8A9|ASTD_YERPA
Q1C8B0|ASTA_YERPA
Q1C8B1|ASTC_YERPA
Q1C931|BETB_YERPA
Q1C951|MODC_YERPA
Q1C970|METN2_YERPA
Q1C9A5|EFPL_YERPA
Q1C9L0|PHNC_YERPA
Q1C9V1|MGLA_YERPA
Q1CA99|MACB1_YERPA
Q1CAK4|METN1_YERPA
Q1CAP8|XNI_YERPA
Q1CBH2|UGPC_YERPA
Q1CC21|MALK_YERPA
Q1CCI2|PSTB2_YERPN
Q1CCR9|TAUB_YERPN
Q1CD75|IBPB_YERPN
Q1CDG1|DCTA_YERPN
Q1CDJ0|RBSA_YERPN
Q1CDL5|GLGC_YERPN
Q1CDR0|SSUB_YERPN
Q1CE35|ACTP_YERPN
Q1CE37|ACSA_YERPN
Q1CE65|HMUV_YERPN
Q1CEB1|RHAD_YERPN
Q1CED7|EFP_YERPN
Q1CEF3|MUTL_YERPN
Q1CEG1|NSRR_YERPN
Q1CFD3|XNI_YERPN
Q1CFH7|METN2_YERPN
Q1CFP9|MODC_YERPN
Q1CFR8|BETB_YERPN
Q1CFV9|PHNC_YERPN
Q1CG58|EFPL_YERPN
Q1CG91|METN1_YERPN
Q1CGD7|MACB2_YERPN
Q1CGT1|MGLA_YERPN
Q1CHQ2|NUOB_YERPN
Q1CI46|LOLD_YERPN
Q1CJ81|Y1619_YERPN
Q1CJG3|ZNUC_YERPN
Q1CJS9|FBPC_YERPN
Q1CJW8|MACB1_YERPN
Q1CK45|PSTB1_YERPN
Q1CK61|MDTC_YERPN
Q1CKE6|LEPA_YERPN
Q1CKP3|MIAB_YERPN
Q1CL28|HTPG_YERPN
Q1CL65|CLPP_YERPN
Q1CLD4|DPO4_YERPN
Q1CLU7|GSA_YERPN
Q1CMQ3|THIQ_YERPN
Q1CN99|FADB_YERPN
Q1CNA0|FADA_YERPN
Q1CNC6|UGPC_YERPN
Q1CNR8|MALK_YERPN
Q1CR30|METN_HELPH
Q1CRV4|RS14Z_HELPH
Q1CRZ8|NUOD_HELPH
Q1CS00|NUOB_HELPH
Q1CT76|CLPP_HELPH
Q1CUA3|ACSA_HELPH
Q1CUF5|LEPA_HELPH
Q1CUJ7|GSA_HELPH
Q1CUN4|MIAB_HELPH
Q1CUU4|HTPG_HELPH
Q1CUY2|EFP_HELPH
Q1CZI7|HTPG_MYXXD
Q1D320|PSTB_MYXXD
Q1D382|LOLD_MYXXD
Q1D491|FTSH_MYXXD
Q1D568|MUTL_MYXXD
Q1D5V7|MIAB_MYXXD
Q1D6M1|LEPA_MYXXD
Q1D8S3|NUOB_MYXXD
Q1DAT0|CLPP1_MYXXD
Q1DC47|GLGC_MYXXD
Q1DDD3|NUON_MYXXD
Q1DDF6|ASTB_MYXXD
Q1DDP4|METN_MYXXD
Q1G7Z1|RL34_LACDA
Q1G825|ADEC_LACDA
Q1G939|MUTL_LACDA
Q1G9R4|LEPA_LACDA
Q1GAD3|PSTB_LACDA
Q1GAN9|METN_LACDA
Q1GB17|POTA_LACDA
Q1GB31|CLPP_LACDA
Q1GBJ0|ECFA1_LACDA
Q1GBK5|RS14Z_LACDA
Q1GC08|PHNC_LACDA
Q1GCR8|THIQ_RUEST
Q1GDV0|EFTU_RUEST
Q1GF47|EFP_RUEST
Q1GGF6|CLPP_RUEST
Q1GH74|PSTB_RUEST
Q1GID1|UGPC_RUEST
Q1GIE5|POTA_RUEST
Q1GIN9|NUOD_RUEST
Q1GIP1|NUOB_RUEST
Q1GIV5|LEPA_RUEST
Q1GIY4|RIMO_RUEST
Q1GK98|MIAB_RUEST
Q1GKZ0|PHNC2_RUEST
Q1GL85|ZNUC_RUEST
Q1GMA8|PHNC1_RUEST
Q1GPH5|CLPP_SPHAL
Q1GRE9|MIAB_SPHAL
Q1GRH5|LEPA_SPHAL
Q1GRR9|ASTB_SPHAL
Q1GSN3|MUTL_SPHAL
Q1GT53|DCTA_SPHAL
Q1GTJ8|NUOB_SPHAL
Q1GTY0|LOLD_SPHAL
Q1GUY1|PSTB_SPHAL
Q1GV29|ASTD_SPHAL
Q1GV83|RIMO_SPHAL
Q1GXW0|GSA_METFK
Q1GZH6|LOLD_METFK
Q1GZI0|MSBA_METFK
Q1GZL0|NUOB_METFK
Q1H0J2|ACSA_METFK
Q1H0X3|RIMO_METFK
Q1H1G0|CLPP_METFK
Q1H1K1|GLGC_METFK
Q1H2K2|HTPG_METFK
Q1H2L5|LEPA_METFK
Q1H377|PSTB_METFK
Q1H3L6|MIAB_METFK
Q1I447|MUTL_PSEE4
Q1I4H5|GSA_PSEE4
Q1I5P3|OADC_PSEE4
Q1I5V6|LEPA_PSEE4
Q1I6D1|RIMO_PSEE4
Q1I6D5|DPO4_PSEE4
Q1I6Z5|ASTD_PSEE4
Q1I6Z6|ASTB_PSEE4
Q1I749|FLIE_PSEE4
Q1I7D5|FADA_PSEE4
Q1I7Z9|NUOB_PSEE4
Q1I966|MACB1_PSEE4
Q1ICA8|CLPP_PSEE4
Q1IDN5|DCTA_PSEE4
Q1IEK7|PHNC_PSEE4
Q1IG25|Y423_PSEE4
Q1IG69|BETB_PSEE4
Q1IGL4|SSUB_PSEE4
Q1IGM2|TAUB_PSEE4
Q1IGN4|METN1_PSEE4
Q1IGY7|ZNUC_PSEE4
Q1IGZ0|METN2_PSEE4
Q1IKM7|LOLD_KORVE
Q1IL91|NUOB2_KORVE
Q1ILN0|MUTL_KORVE
Q1IMC7|PSTB_KORVE
Q1IPE7|NUOB1_KORVE
Q1IPQ5|RIMO_KORVE
Q1IQH5|MIAB_KORVE
Q1IRD8|CLPP_KORVE
Q1IS59|NUOD1_KORVE
Q1IS76|RTCA_KORVE
Q1ISX7|GLGC_KORVE
Q1IV51|LEPA_KORVE
Q1IWD9|CLPP_DEIGD
Q1IWZ8|GSA_DEIGD
Q1IX85|RS14Z_DEIGD
Q1IXW5|LEPA_DEIGD
Q1IYK3|MURA_DEIGD
Q1IYM0|MIAB_DEIGD
Q1IZX0|NUOD_DEIGD
Q1IZX2|NUOB_DEIGD
Q1J021|GLGC_DEIGD
Q1J0N0|PSTB_DEIGD
Q1J163|EFP_DEIGD
Q1J1B1|ADEC_DEIGD
Q1J1F6|RIMO_DEIGD
Q1J1H5|DCTA_DEIGD
Q1J449|ECFA1_STRPF
Q1J450|ECFA2_STRPF
Q1J509|DPO4_STRPF
Q1J530|EFP_STRPF
Q1J6D1|PSTB2_STRPF
Q1J6Q6|POTA_STRPF
Q1J6V6|LEPA_STRPF
Q1J733|DEOD_STRPF
Q1J887|CLPP_STRPF
Q1J8E4|METN_STRPF
Q1J900|RS14Z_STRPF
Q1J982|ECFA1_STRPB
Q1J983|ECFA2_STRPB
Q1J9C2|MUTL_STRPB
Q1JA16|DPO4_STRPB
Q1JA37|EFP_STRPB
Q1JBJ4|PSTB2_STRPB
Q1JBV6|POTA_STRPB
Q1JC06|LEPA_STRPB
Q1JC85|DEOD_STRPB
Q1JDA9|CLPP_STRPB
Q1JDG6|METN_STRPB
Q1JEC8|ECFA1_STRPD
Q1JEC9|ECFA2_STRPD
Q1JF59|DPO4_STRPD
Q1JF80|EFP_STRPD
Q1JGL2|PSTB2_STRPD
Q1JGY7|POTA_STRPD
Q1JH37|LEPA_STRPD
Q1JID4|CLPP_STRPD
Q1JII9|METN_STRPD
Q1JJ49|RS14Z_STRPD
Q1JJC9|ECFA1_STRPC
Q1JJD0|ECFA2_STRPC
Q1JJH1|MUTL_STRPC
Q1JK63|DPO4_STRPC
Q1JK85|EFP_STRPC
Q1JLH6|PSTB2_STRPC
Q1JLT7|POTA_STRPC
Q1JLY8|LEPA_STRPC
Q1JM69|DEOD_STRPC
Q1JN83|CLPP_STRPC
Q1JNE0|METN_STRPC
Q1JP04|RS14Z_STRPC
Q1JUP4|KGSD1_AZOBR
Q1JUP7|ARAG_AZOBR
Q1KLK1|SMTA_CHLAU
Q1LFB1|DCTA2_CUPMC
Q1LKE3|HTPG_CUPMC
Q1LKJ2|NODI_CUPMC
Q1LKM8|LEPA_CUPMC
Q1LL27|ACSA_CUPMC
Q1LLA9|FTSH_CUPMC
Q1LLB5|PSTB_CUPMC
Q1LLP5|UGPC_CUPMC
Q1LM62|CLPP_CUPMC
Q1LMQ4|FLHC_CUPMC
Q1LNM0|SSUB_CUPMC
Q1LPW2|NUOB_CUPMC
Q1LQF6|METN_CUPMC
Q1LR87|MIAB_CUPMC
Q1LRW2|DCTA1_CUPMC
Q1LSQ2|MUTL_BAUCH
Q1LT90|NUOB_BAUCH
Q1LTI1|LEPA_BAUCH
Q1LTJ9|CLPP_BAUCH
Q1LTX6|HTPG_BAUCH
Q1LU21|MIAB_BAUCH
Q1M589|UGPC3_RHIL3
Q1M5X4|RBSA2_RHIL3
Q1M7A6|SSUB2_RHIL3
Q1M7F4|BIUH_RHIL3
Q1M7R4|TAUB_RHIL3
Q1M7W6|NODI_RHIL3
Q1M8E0|METN_RHIL3
Q1M8R6|UGPC2_RHIL3
Q1M901|ADEC3_RHIL3
Q1MA70|MODC_RHIL3
Q1MAF5|EFP_RHIL3
Q1MCN6|UGPC1_RHIL3
Q1MDE8|ADEC1_RHIL3
Q1MDH4|CLPP3_RHIL3
Q1MDR5|DCTA_RHIL3
Q1MDT5|TDH_RHIL3
Q1MFL8|SSUB1_RHIL3
Q1MIL2|NUOD_RHIL3
Q1MIL4|NUOB_RHIL3
Q1MIM7|CLPP2_RHIL3
Q1MIN0|PSTB2_RHIL3
Q1MJU3|BETB_RHIL3
Q1MK43|CLPP1_RHIL3
Q1MLW4|PSTB1_RHIL3
Q1MMB6|MIAB_RHIL3
Q1MMQ8|LEPA_RHIL3
Q1MPD3|NIKR_LAWIP
Q1MPW7|GSA_LAWIP
Q1MQ35|MURA_LAWIP
Q1MQ44|POTA_LAWIP
Q1MQ52|MIAB_LAWIP
Q1MQ79|CLPP_LAWIP
Q1MQF3|LEPA_LAWIP
Q1MSA2|EFP_LAWIP
Q1Q889|ZNUC_PSYCK
Q1Q8J2|CLPP_PSYCK
Q1Q8J9|FADB_PSYCK
Q1Q8K0|FADA_PSYCK
Q1Q8K4|PSTB_PSYCK
Q1Q929|MIAB_PSYCK
Q1Q978|HTPG_PSYCK
Q1Q9C6|EFP_PSYCK
Q1QA11|RIMO_PSYCK
Q1QBF3|4HYPE_PSYCK
Q1QCN2|LOLD_PSYCK
Q1QD96|NUOB_PSYCK
Q1QDA8|MACB_PSYCK
Q1QDV6|LEPA_PSYCK
Q1QE80|POTA_PSYCK
Q1QEB6|ACSA_PSYCK
Q1QEQ3|COAE_PSYCK
Q1QHD7|HTPG_NITHX
Q1QIP3|MUTL_NITHX
Q1QL03|EFP_NITHX
Q1QL76|CLPP_NITHX
Q1QL85|NUOB_NITHX
Q1QPM0|Y975_NITHX
Q1QQH1|PSTB_NITHX
Q1QR19|LEPA_NITHX
Q1QS74|MIAB_NITHX
Q1QSB0|GSA_CHRSD
Q1QSE9|PSTB2_CHRSD
Q1QST3|NUOB_CHRSD
Q1QST4|NUOCD_CHRSD
Q1QTQ7|ASTD_CHRSD
Q1QTQ8|ASTB_CHRSD
Q1QTX6|UGPC_CHRSD
Q1QU06|4HYPE_CHRSD
Q1QUI0|EFP_CHRSD
Q1QUL4|HTPG_CHRSD
Q1QUW9|FADA_CHRSD
Q1QV24|MIAB_CHRSD
Q1QVQ7|METN_CHRSD
Q1QVW1|CLPP_CHRSD
Q1QX26|LEPA_CHRSD
Q1QX72|LOLD_CHRSD
Q1QXH6|PSTB1_CHRSD
Q1QY28|MUTL_CHRSD
Q1QZ69|Y882_CHRSD
Q1R0Z3|OADC_CHRSD
Q1R0Z6|PHNC_CHRSD
Q1R155|ZNUC_CHRSD
Q1R382|NSRR_ECOUT
Q1R3B2|EFP_ECOUT
Q1R3J9|ACTP_ECOUT
Q1R3Q1|MALK_ECOUT
Q1R466|FADB_ECOUT
Q1R467|FADA_ECOUT
Q1R4L0|PSTB_ECOUT
Q1R4R6|ADEC_ECOUT
Q1R4X4|TDH_ECOUT
Q1R575|DCTA_ECOUT
Q1R597|HMUV_ECOUT
Q1R5D7|NIKR_ECOUT
Q1R5D8|NIKE_ECOUT
Q1R5D9|NIKD_ECOUT
Q1R5H8|UGPC_ECOUT
Q1R5J6|GLGC_ECOUT
Q1R5L5|RTCA_ECOUT
Q1R6M3|YHAM_ECOUT
Q1R6Q7|PAT_ECOUT
Q1R7P3|XNI_ECOUT
Q1R7Y9|NORW_ECOUT
Q1R7Z0|NORV_ECOUT
Q1R7Z1|NORR_ECOUT
Q1R8G3|LEPA_ECOUT
Q1R972|FADJ_ECOUT
Q1R9D0|NUOB_ECOUT
Q1R9L3|NAPA_ECOUT
Q1R9P8|EFPL_ECOUT
Q1R9S4|MGLA_ECOUT
Q1R9Z5|MDTC_ECOUT
Q1R9Z6|MDTB_ECOUT
Q1RAP3|FLHD_ECOUT
Q1RAS6|ZNUC_ECOUT
Q1RB08|YEAH_ECOUT
Q1RB45|ASTC_ECOUT
Q1RB46|ASTA_ECOUT
Q1RB47|ASTD_ECOUT
Q1RB48|ASTB_ECOUT
Q1RB49|ASTE_ECOUT
Q1RBX3|ABDH_ECOUT
Q1RC47|YCJV_ECOUT
Q1RD28|POTA_ECOUT
Q1RD37|LOLD_ECOUT
Q1RDK5|RUTA_ECOUT
Q1RDK6|RUTB_ECOUT
Q1RDK7|RUTC_ECOUT
Q1RDK8|RUTD_ECOUT
Q1RDK9|RUTE_ECOUT
Q1RDL0|RUTF_ECOUT
Q1RDS4|SSUB_ECOUT
Q1RE44|MACB_ECOUT
Q1RE90|RIMO_ECOUT
Q1RE93|GSID_ECOUT
Q1RE94|GSIC_ECOUT
Q1RE96|GSIA_ECOUT
Q1REG5|MODC_ECOUT
Q1REQ5|MIAB_ECOUT
Q1RF62|HTPG_ECOUT
Q1RF98|CLPP_ECOUT
Q1RFH8|TAUB_ECOUT
Q1RFI7|FRMA_ECOUT
Q1RFU0|DPO4_ECOUT
Q1RFY9|METN_ECOUT
Q1RG34|GSA_ECOUT
Q1RGD0|THIQ_ECOUT
Q1RGG0|CAIB_ECOUT
Q1RGG1|CAIC_ECOUT
Q1RGP0|FTSH_RICBR
Q1RGP6|MUTL_RICBR
Q1RH76|DPO1_RICBR
Q1RHC0|GLNP_RICBR
Q1RHI5|ODO2_RICBR
Q1RHW1|EFP_RICBR
Q1RIM1|TOP1_RICBR
Q1RIV1|HTPG_RICBR
Q1RJH2|CLPP_RICBR
Q1RJI6|NUOB_RICBR
Q1RJS1|NTRXL_RICBR
Q1RJT3|ODP2_RICBR
Q1RK34|LOLD_RICBR
Q1RKC2|MIAB_RICBR
Q1RKE5|NUOM_RICBR
Q1RKE6|NUOL_RICBR
Q1RKH7|RPOD_RICBR
Q1WRF8|RL34_LIGS1
Q1WSA3|RS14Z_LIGS1
Q1WSB8|ECFA1_LIGS1
Q1WSB9|ECFA2_LIGS1
Q1WSM9|GLGC_LIGS1
Q1WT16|MUTL_LIGS1
Q1WT38|MUTS2_LIGS1
Q1WTA8|CLPP_LIGS1
Q1WTM3|ADEC_LIGS1
Q1WUE6|LEPA_LIGS1
Q1WUX1|PSTB2_LIGS1
Q1WUX2|PSTB1_LIGS1
Q1WVG9|METN_LIGS1
Q1WVI7|POTA_LIGS1
Q20WN5|HTPG_RHOPB
Q20WP4|PSTB_RHOPB
Q20Z40|NUOB2_RHOPB
Q20ZP0|PHNC1_RHOPB
Q211P3|OADC_RHOPB
Q213M9|DCTA_RHOPB
Q215I4|NUOB1_RHOPB
Q215J2|CLPP_RHOPB
Q217L2|MACB_RHOPB
Q219I5|MUTL_RHOPB
Q21BF6|MODC_RHOPB
Q21BS0|LEPA_RHOPB
Q21BU8|METN_RHOPB
Q21C43|MIAB_RHOPB
Q21CA3|UGPC_RHOPB
Q21E72|PSTB_SACD2
Q21FE3|RIMO_SACD2
Q21FH4|MIAB_SACD2
Q21GS5|MODC_SACD2
Q21GV1|EFPL_SACD2
Q21IH3|LEPA_SACD2
Q21IN0|FLIE_SACD2
Q21IX0|HTPG_SACD2
Q21KA9|CLPP_SACD2
Q21KB1|FADA_SACD2
Q21LT5|EFP_SACD2
Q21LV0|ACSA_SACD2
Q21M27|GLGC_SACD2
Q21MT5|Y732_SACD2
Q21PQ7|ZNUC_SACD2
Q21R10|HYPA_ALBFT
Q21SJ8|HTPG_ALBFT
Q21T29|MIAB_ALBFT
Q21TG3|LOLD_ALBFT
Q21TR5|RGMG_ALBFT
Q21UI2|MODC_ALBFT
Q21WN9|MSBA_ALBFT
Q21XJ9|SSUB_ALBFT
Q21XK2|METN_ALBFT
Q21XN4|LEPA_ALBFT
Q21Y67|CLPP_ALBFT
Q21YC6|NUOB_ALBFT
Q21YI0|DCTA_ALBFT
Q221H2|PSTB_ALBFT
Q221N8|GLGC_ALBFT
Q24QI5|METN_DESHY
Q24R88|ADEC_DESHY
Q24S49|CLPP2_DESHY
Q24SR6|LEPA_DESHY
Q24UB6|NUOB_DESHY
Q24UB8|NUOD_DESHY
Q24UX6|EFP_DESHY
Q24VD4|GSA_DESHY
Q24VT7|HTPG_DESHY
Q24VW5|GLGC_DESHY
Q24X58|MIAB_DESHY
Q24XJ2|POTA_DESHY
Q250C6|CLPP1_DESHY
Q250L9|RS14Z_DESHY
Q253I5|CLPP2_CHLFF
Q253K3|HRCA_CHLFF
Q254E1|LEPA_CHLFF
Q254K9|METN_CHLFF
Q254N4|RIMO_CHLFF
Q256C2|CLPP1_CHLFF
Q256F3|MUTL_CHLFF
Q28K97|TAUB_JANSC
Q28LR4|LEPA_JANSC
Q28M91|EFP_JANSC
Q28MN1|GLGC_JANSC
Q28NA9|MURA_JANSC
Q28NI7|CLPP_JANSC
Q28Q03|PSTB_JANSC
Q28QL7|UGPC_JANSC
Q28T72|NUOD_JANSC
Q28T75|NUOB_JANSC
Q28TN0|RIMO_JANSC
Q28UJ8|MIAB_JANSC
Q28UW7|EFTU_JANSC
Q28VL7|THIQ_JANSC
Q28VN1|ZNUC_JANSC
Q2A1F1|NUOB_FRATH
Q2A1F3|NUOD_FRATH
Q2A3L2|DPO4_FRATH
Q2A3U1|CLPP_FRATH
Q2A3U6|MIAB_FRATH
Q2A3Z2|METN_FRATH
Q2A4U5|GLGC_FRATH
Q2A4V5|LOLD_FRATH
Q2A5E0|HTPG_FRATH
Q2A5M4|EFP_FRATH
Q2A5X6|LEPA_FRATH
Q2BN77|SAFD_NEPCE
Q2EHL8|MACB_AGGAC
Q2FDV3|ROCA_STAA3
Q2FEA5|NREB_STAA3
Q2FEB0|NART_STAA3
Q2FEI5|FDHL_STAA3
Q2FEQ2|RS14Z_STAA3
Q2FER7|ECFA1_STAA3
Q2FF06|ALDH_STAA3
Q2FFN1|GSA2_STAA3
Q2FG30|Y1654_STAA3
Q2FG49|COAE_STAA3
Q2FG69|GSA1_STAA3
Q2FGD9|LEPA_STAA3
Q2FGJ3|EFP_STAA3
Q2FH36|CSPA_STAA3
Q2FH55|NIKB_STAA3
Q2FH56|NIKC_STAA3
Q2FH58|NIKE_STAA3
Q2FHE2|MUTL_STAA3
Q2FHE6|MIAB_STAA3
Q2FHI8|TOP1_STAA3
Q2FHT7|MUTS2_STAA3
Q2FHY1|POTA_STAA3
Q2FI57|RF3_STAA3
Q2FIC3|MNHA1_STAA3
Q2FII2|METN2_STAA3
Q2FIM5|CLPP_STAA3
Q2FJ15|MNHA2_STAA3
Q2FJI0|METN1_STAA3
Q2FJQ9|THLA_STAA3
Q2FK94|ALDA_STAA3
Q2FKB7|PHNC_STAA3
Q2FNX9|ECFA1_METHJ
Q2FQ56|PAN_METHJ
Q2FRI3|EF1A_METHJ
Q2FRT7|ECFA2_METHJ
Q2FTF8|PSTB_METHJ
Q2FTK5|GSA_METHJ
Q2FV67|ROCA_STAA8
Q2FVE7|CNTA_STAA8
Q2FVE8|CNTB_STAA8
Q2FVE9|CNTC_STAA8
Q2FVF0|CNTD_STAA8
Q2FVF1|CNTF_STAA8
Q2FVJ6|BIOA_STAA8
Q2FVM6|NREB_STAA8
Q2FVN1|NART_STAA8
Q2FVV9|FDHL_STAA8
Q2FW19|RS14Z_STAA8
Q2FW34|ECFA1_STAA8
Q2FWD6|ALDH_STAA8
Q2FWX9|DIALD_STAA8
Q2FXL9|Y1816_STAA8
Q2FXR4|GSA1_STAA8
Q2FXY7|LEPA_STAA8
Q2FY41|EFP_STAA8
Q2FY80|SRRB_STAA8
Q2FYN2|CSPA_STAA8
Q2FYQ5|NIKB_STAA8
Q2FYQ6|NIKC_STAA8
Q2FYQ8|NIKE_STAA8
Q2FZ02|MIAB_STAA8
Q2FZ32|TOP1_STAA8
Q2FZD3|MUTS2_STAA8
Q2FZP4|RF3_STAA8
Q2FZV1|MNHA1_STAA8
Q2FZZ2|METN2_STAA8
Q2G036|CLPP_STAA8
Q2G0V2|METN1_STAA8
Q2G124|THLA_STAA8
Q2G1J0|ALDA_STAA8
Q2G1L8|PHNC_STAA8
Q2G283|GSA2_STAA8
Q2G2A7|POTA_STAA8
Q2G2U8|MNHA2_STAA8
Q2G3T3|CLPP_NOVAD
Q2G512|ACSA_NOVAD
Q2G550|LEPA_NOVAD
Q2G5Y4|NUOB_NOVAD
Q2G607|PSTB_NOVAD
Q2G7G7|LOLD_NOVAD
Q2G8Y2|EFTU_NOVAD
Q2G9P6|MIAB_NOVAD
Q2G9T9|ASTD_NOVAD
Q2G9Z6|ASTB_NOVAD
Q2GA32|RIMO_NOVAD
Q2GCU4|MIAB_NEOSM
Q2GD00|LEPA_NEOSM
Q2GD19|CLPP_NEOSM
Q2GDF7|MUTL_NEOSM
Q2GDR7|HTPG_NEOSM
Q2GDX9|NUOB_NEOSM
Q2GFT8|CLPP_EHRCR
Q2GFV4|MUTL_EHRCR
Q2GFY5|HTPG_EHRCR
Q2GG00|MIAB_EHRCR
Q2GG48|NUOB_EHRCR
Q2GGA6|LEPA_EHRCR
Q2GJB4|CLPP_ANAPZ
Q2GJE2|MUTL_ANAPZ
Q2GJI3|HTPG_ANAPZ
Q2GJJ5|MIAB_ANAPZ
Q2GJV7|LEPA_ANAPZ
Q2GKI6|NUOB_ANAPZ
Q2IEW1|CLPP_ANADE
Q2IGQ6|PSTB_ANADE
Q2IHP8|GSA_ANADE
Q2IIA6|LEPA_ANADE
Q2IIL0|MUTL_ANADE
Q2IJN7|DCTA_ANADE
Q2IKE9|MIAB_ANADE
Q2IL09|NUOB2_ANADE
Q2IL12|NUOB1_ANADE
Q2IL16|NUOD2_ANADE
Q2ILC5|COAE_ANADE
Q2IM41|RIMO_ANADE
Q2IM42|GLGC_ANADE
Q2IMV5|MURA_ANADE
Q2IN94|NIKR_ANADE
Q2IQY5|HTPG_RHOP2
Q2ISE2|MUTL_RHOP2
Q2IVL9|NIKR_RHOP2
Q2IVP8|DCTA_RHOP2
Q2IVV2|EFP_RHOP2
Q2IW68|RIMO_RHOP2
Q2IWZ4|CLPP_RHOP2
Q2IXI7|OADC_RHOP2
Q2IXX0|MACB_RHOP2
Q2IYS5|PHNC1_RHOP2
Q2J0F2|NUOB_RHOP2
Q2J1U0|MODC_RHOP2
Q2J220|PSTB_RHOP2
Q2J2E9|UGPC_RHOP2
Q2J2K9|MIAB_RHOP2
Q2J2Y0|LEPA_RHOP2
Q2J352|COAE_RHOP2
Q2J3T0|HMUV_RHOP2
Q2J534|PSTB_FRACC
Q2J771|MIAB_FRACC
Q2J829|EFP_FRACC
Q2J9A8|CLPP4_FRACC
Q2J9A9|CLPP3_FRACC
Q2J9Q0|ARC_FRACC
Q2JB14|PHNC_FRACC
Q2JCE9|GLGC_FRACC
Q2JDK2|LEPA_FRACC
Q2JDQ8|CLPP2_FRACC
Q2JDQ9|CLPP1_FRACC
Q2JFG3|RS14Z_FRACC
Q2JFL7|NUOD_FRACC
Q2JFL9|NUOB_FRACC
Q2JFQ1|GSA_FRACC
Q2JGF5|SSUB_FRACC
Q2JGG1|HTPG_FRACC
Q2JHM1|CLPP1_SYNJB
Q2JIA6|MUTS_SYNJB
Q2JIP1|CLPP2_SYNJB
Q2JJA9|NDHK_SYNJB
Q2JK17|RIMO_SYNJB
Q2JKC2|PSTB2_SYNJB
Q2JKY0|MIAB_SYNJB
Q2JLH7|PHNC2_SYNJB
Q2JLX1|COAE_SYNJB
Q2JMJ0|PSTB1_SYNJB
Q2JMP7|GSA_SYNJB
Q2JN25|NDHH_SYNJB
Q2JNP0|FTSH_SYNJB
Q2JP65|EFP_SYNJB
Q2JPJ1|NU4C1_SYNJB
Q2JPW6|PHNC1_SYNJB
Q2JQ51|LEPA_SYNJB
Q2JQX6|MIAB_SYNJA
Q2JS70|GSA_SYNJA
Q2JT35|MUTS_SYNJA
Q2JT69|NDHK_SYNJA
Q2JTU3|PSTB2_SYNJA
Q2JUA1|PSTB1_SYNJA
Q2JUZ8|EFP_SYNJA
Q2JV68|CLPP2_SYNJA
Q2JWB1|NDHH_SYNJA
Q2JWJ1|CLPP1_SYNJA
Q2JWR1|LEPA_SYNJA
Q2JWS5|COAE_SYNJA
Q2JWW3|NU4C1_SYNJA
Q2JZH2|HTPG_RHIEC
Q2K0S7|RBSA3_RHIEC
Q2K164|TAUB_RHIEC
Q2K1C8|UGPC3_RHIEC
Q2K284|METN_RHIEC
Q2K2T1|ACSA_RHIEC
Q2K2X0|MODC_RHIEC
Q2K302|EFP_RHIEC
Q2K3U4|NUOB3_RHIEC
Q2K4V4|UGPC2_RHIEC
Q2K5M6|ADEC1_RHIEC
Q2K5Q0|CLPP3_RHIEC
Q2K5Z8|DCTA_RHIEC
Q2K618|TDH_RHIEC
Q2K6L3|UGPC1_RHIEC
Q2K755|NUOB2_RHIEC
Q2K8C8|FBPC_RHIEC
Q2K9R9|NUON_RHIEC
Q2K9T1|NUOD1_RHIEC
Q2K9T4|NUOB1_RHIEC
Q2K9U7|CLPP2_RHIEC
Q2KAB9|CLPP1_RHIEC
Q2KB42|BETB_RHIEC
Q2KCV5|PSTB_RHIEC
Q2KD13|4HYPE_RHIEC
Q2KD88|MIAB_RHIEC
Q2KDL5|LEPA_RHIEC
Q2KE98|COAE_RHIEC
Q2KUC0|HMUV_BORA1
Q2KUS4|GSA_BORA1
Q2KV17|NUOB_BORA1
Q2KVK2|METN_BORA1
Q2KVN7|PSTB_BORA1
Q2KVS6|MACB_BORA1
Q2KWE0|MIAB_BORA1
Q2KWY3|LEPA_BORA1
Q2KX20|MUTL_BORA1
Q2KYU4|DCTA_BORA1
Q2KYY2|HTPG_BORA1
Q2L0H5|UGPC_BORA1
Q2L1E5|FLHD_BORA1
Q2L219|LOLD_BORA1
Q2L256|CLPP_BORA1
Q2LQ68|RIMO_SYNAS
Q2LQA7|RS14Z_SYNAS
Q2LRN9|EFP_SYNAS
Q2LT94|MIAB_SYNAS
Q2LTK5|CLPP_SYNAS
Q2LTN3|LEPA_SYNAS
Q2LUQ1|FTSH_SYNAS
Q2LUR5|MUTL_SYNAS
Q2LUY2|NIKR_SYNAS
Q2LVM2|LOLD_SYNAS
Q2LVW6|GSA_SYNAS
Q2LW77|ACSA_SYNAS
Q2LWC5|RF3_SYNAS
Q2LWV1|MURA_SYNAS
Q2LY16|CBIO_SYNAS
Q2N950|MIAB_ERYLH
Q2N9A8|EFTU_ERYLH
Q2N9U6|LEPA_ERYLH
Q2NA61|NUOB_ERYLH
Q2NAZ6|EFP_ERYLH
Q2NEL0|EF2_METST
Q2NER8|ADEC_METST
Q2NF42|GSA_METST
Q2NHW1|PSTB_METST
Q2NIN5|FTSH_AYWBP
Q2NIT5|ECFA_AYWBP
Q2NJ31|EFP_AYWBP
Q2NJE6|LEPA_AYWBP
Q2NK31|POTA_AYWBP
Q2NR28|ACSA_SODGM
Q2NRJ8|XNI_SODGM
Q2NRN5|METN_SODGM
Q2NS11|LEPA_SODGM
Q2NSK0|NUOB_SODGM
Q2NSZ1|MACB_SODGM
Q2NTA6|Y1344_SODGM
Q2NUD6|MGLA_SODGM
Q2NUT9|MIAB_SODGM
Q2NV58|HTPG_SODGM
Q2NV79|CLPP_SODGM
Q2NVQ0|GSA_SODGM
Q2NVW9|THIQ_SODGM
Q2NW91|EFP_SODGM
Q2NX28|FLHC_SODGM
Q2NXE2|ACSA_XANOM
Q2NY49|Y4023_XANOM
Q2P0S4|RIMO_XANOM
Q2P0V6|NUOB_XANOM
Q2P0V8|NUOD_XANOM
Q2P1R7|EFPL_XANOM
Q2P266|MIAB_XANOM
Q2P295|MUTL_XANOM
Q2P2U8|HTPG_XANOM
Q2P2Y5|PSTB_XANOM
Q2P3E1|LOLD_XANOM
Q2P4M4|LEPA_XANOM
Q2P4Q8|RF3_XANOM
Q2P5F7|COAE_XANOM
Q2P6E4|GSA_XANOM
Q2P6Q8|DCTA_XANOM
Q2P6Z0|CLPP_XANOM
Q2P7M9|DPO4_XANOM
Q2P7S3|METN_XANOM
Q2RFR0|RS14Z_MOOTA
Q2RFS8|ECFA_MOOTA
Q2RGX2|XYLG_MOOTA
Q2RHF1|COAE_MOOTA
Q2RI92|EFP_MOOTA
Q2RIL2|Y1414_MOOTA
Q2RJ31|GSA_MOOTA
Q2RJ46|DPO4_MOOTA
Q2RJG3|MIAB_MOOTA
Q2RJU6|NUOB_MOOTA
Q2RKX8|LEPA_MOOTA
Q2RL31|CLPP_MOOTA
Q2RL95|ADEC_MOOTA
Q2RM86|PSTB_MOOTA
Q2RMT1|MIAB_RHORT
Q2RNY6|LEPA_RHORT
Q2RPB4|MACB_RHORT
Q2RQ52|MUTL_RHORT
Q2RQI7|RIMO_RHORT
Q2RQQ0|LOLD2_RHORT
Q2RS21|NIKD_RHORT
Q2RS22|NIKE_RHORT
Q2RS49|GLGC_RHORT
Q2RU16|LOLD1_RHORT
Q2RU39|NUOB_RHORT
Q2RU45|CLPP_RHORT
Q2RUF7|DCTA_RHORT
Q2RVG7|EFP_RHORT
Q2RWA3|METN_RHORT
Q2RWI9|MODC_RHORT
Q2RWU0|PSTB_RHORT
Q2RYB8|HTPG_RHORT
Q2RZ08|HMUV_SALRD
Q2RZ59|CLPP2_SALRD
Q2RZF8|MIAB_SALRD
Q2S006|ADEC_SALRD
Q2S081|PSTB_SALRD
Q2S1S3|GSA_SALRD
Q2S254|MUTS_SALRD
Q2S2L8|CLPP1_SALRD
Q2S3A3|LOLD_SALRD
Q2S413|EFP_SALRD
Q2S8X9|GSA_HAHCH
Q2SBA6|EFP_HAHCH
Q2SBF4|MIAB_HAHCH
Q2SBG3|RIMO_HAHCH
Q2SBL9|COAE_HAHCH
Q2SD23|FADA_HAHCH
Q2SF13|FTSH_HAHCH
Q2SI12|ZNUC2_HAHCH
Q2SIN5|MSBA_HAHCH
Q2SJB5|MODC_HAHCH
Q2SJY7|POTA_HAHCH
Q2SK36|CLPP_HAHCH
Q2SKD0|HTPG_HAHCH
Q2SKP0|ASTB_HAHCH
Q2SKP1|ASTD_HAHCH
Q2SL35|LEPA_HAHCH
Q2SMT0|RGMG_HAHCH
Q2SNX4|PSTB_HAHCH
Q2SPI3|ZNUC1_HAHCH
Q2SQE7|EFPL_HAHCH
Q2SR40|PHNC_MYCCT
Q2SRI1|ECFA1_MYCCT
Q2SRI2|ECFA2_MYCCT
Q2SSF7|LEPA_MYCCT
Q2SSS4|POTA_MYCCT
Q2SU77|UGPC_BURTA
Q2SUW7|PSTB_BURTA
Q2SVN0|SSUB_BURTA
Q2SVP3|NODI_BURTA
Q2SWQ6|CLPP_BURTA
Q2SXN7|ASTE_BURTA
Q2SXN8|ASTB_BURTA
Q2SXN9|ASTD_BURTA
Q2SXT6|LEPA_BURTA
Q2SY12|METN_BURTA
Q2SYB2|GSA_BURTA
Q2SZG8|COAE_BURTA
Q2SZN4|NUOB_BURTA
Q2SZZ0|HTPG_BURTA
Q2T101|MIAB_BURTA
Q2T1J2|DCTA_BURTA
Q2T3J4|4HYPE_BURTA
Q2T3N9|ACSA_BURTA
Q2T4B3|MACB_BURTA
Q2T751|TAUB_BURTA
Q2VYP7|PSTB3_MAGSA
Q2VYQ8|MIAB_MAGSA
Q2VYV5|MUTL_MAGSA
Q2VZ28|HTPG_MAGSA
Q2W0F9|LEPA_MAGSA
Q2W1R8|MODC_MAGSA
Q2W2S4|RIMO_MAGSA
Q2W3H9|CLPP_MAGSA
Q2W3I5|NUOB_MAGSA
Q2W3T1|NAPA_MAGSA
Q2W450|LOLD_MAGSA
Q2W4W1|ZNUC_MAGSA
Q2W5G1|GLGC_MAGSA
Q2W7J9|PSTB2_MAGSA
Q2W8B4|PSTB1_MAGSA
Q2Y5J2|MIAB_NITMU
Q2Y5Q5|GSA_NITMU
Q2Y6J0|CLPP_NITMU
Q2Y720|RTCA_NITMU
Q2Y748|COAE_NITMU
Q2Y7J7|RIMO_NITMU
Q2Y873|LEPA_NITMU
Q2Y8M6|ASTB_NITMU
Q2Y9K0|EFP_NITMU
Q2YA09|HTPG_NITMU
Q2YA26|NUOB2_NITMU
Q2YA30|PSTB_NITMU
Q2YAA4|NUOB1_NITMU
Q2YAD6|POTA_NITMU
Q2YB46|GLGC_NITMU
Q2YIH2|MUTL_BRUA2
Q2YIN5|MODC_BRUA2
Q2YIV5|METN_BRUA2
Q2YJ35|NIKR_BRUA2
Q2YJB5|Y3647_BRUA2
Q2YJH4|ZNUC_BRUA2
Q2YJJ8|Y1053_BRUA2
Q2YJJ9|Y1052_BRUA2
Q2YJK0|Y1051_BRUA2
Q2YJK1|Y1050_BRUA2
Q2YJP8|LEPA_BRUA2
Q2YK50|LIVB8_BRUA2
Q2YK58|LIVB7_BRUA2
Q2YK62|Y3318_BRUA2
Q2YK63|Y3317_BRUA2
Q2YK66|Y3312_BRUA2
Q2YKI5|RIMO_BRUA2
Q2YKR3|ADEC_BRUA2
Q2YKR8|UGPC_BRUA2
Q2YKX3|FBPC_BRUA2
Q2YKZ7|Y2993_BRUA2
Q2YL69|NIKE_BRUA2
Q2YL70|NIKD_BRUA2
Q2YLF3|4HYPE_BRUA2
Q2YLF8|LIVB1_BRUA2
Q2YLG0|LIVB2_BRUA2
Q2YLH5|ACSA_BRUA2
Q2YMP8|BETB_BRUA2
Q2YN11|RSH_BRUA2
Q2YNC8|NUOB_BRUA2
Q2YPK6|Y366_BRUA2
Q2YPX1|CLPP_BRUA2
Q2YQS8|MIAB_BRUA2
Q2YQT8|PSTB_BRUA2
Q2YRC4|EFP_BRUA2
Q2YRG7|MACB_BRUA2
Q2YSF8|CLPP_STAAB
Q2YST2|MNHA2_STAAB
Q2YT00|EFP_STAAB
Q2YT42|LEPA_STAAB
Q2YTA2|COAE_STAAB
Q2YTC2|GSA1_STAAB
Q2YTD2|Y1567_STAAB
Q2YU22|GSA2_STAAB
Q2YU32|DPO4_STAAB
Q2YUK4|MURA1_STAAB
Q2YUN1|ALDH_STAAB
Q2YUY7|PHNC_STAAB
Q2YV11|ALDA_STAAB
Q2YVF5|THLA_STAAB
Q2YVT7|METN1_STAAB
Q2YWA6|ROCA_STAAB
Q2YWP2|METN2_STAAB
Q2YWT4|MNHA1_STAAB
Q2YX08|RF3_STAAB
Q2YX74|POTA_STAAB
Q2YXD1|MUTS2_STAAB
Q2YXL8|TOP1_STAAB
Q2YXS2|MIAB_STAAB
Q2YXY7|NIKB_STAAB
Q2YXY8|NIKC_STAAB
Q2YXZ0|NIKE_STAAB
Q2YY16|CSPA_STAAB
Q2YYL0|RS14Z_STAAB
Q2YYM4|ECFA1_STAAB
Q2YYT1|FDHL_STAAB
Q2YZ41|NREB_STAAB
Q2YZ45|NART_STAAB
Q30NX1|CLPP_SULDN
Q30PC0|PSTB_SULDN
Q30PH9|NUOB_SULDN
Q30PI1|NUOD_SULDN
Q30PJ2|NUON_SULDN
Q30PR1|MIAB_SULDN
Q30Q17|LEPA_SULDN
Q30R39|HTPG_SULDN
Q30RJ4|GSA_SULDN
Q30S45|EFP_SULDN
Q30TV1|RS14Z_SULDN
Q30V33|POTA_OLEA2
Q30V54|RF3_OLEA2
Q30W28|PHNC_OLEA2
Q30WH2|GSA_OLEA2
Q30X46|NIKR_OLEA2
Q30XI4|LEPA_OLEA2
Q30YR3|PSTB_OLEA2
Q30YS1|MIAB_OLEA2
Q30Z79|CLPP_OLEA2
Q30ZZ6|EFP_OLEA2
Q312H8|LOLD_OLEA2
Q313E8|HTPG_OLEA2
Q314N8|Y807_OLEA2
Q315P9|MURA_OLEA2
Q317F9|ADEC_OLEA2
Q317Y6|CLPP4_PROM9
Q317Z7|MUTS_PROM9
Q319H4|CLPP2_PROM9
Q319I4|MIAB_PROM9
Q319I9|MURA_PROM9
Q31BD5|CLPP1_PROM9
Q31BF6|PSTB_PROM9
Q31C50|GSA_PROM9
Q31CA0|NU2C_PROM9
Q31CB8|LEPA_PROM9
Q31CN9|NDHK_PROM9
Q31D09|NDHH_PROM9
Q31D31|NU4C_PROM9
Q31DD4|COAE_PROM9
Q31DF8|EFP_PROM9
Q31DV4|PHNC_HYDCU
Q31F72|HTPG_HYDCU
Q31FN8|FLIE_HYDCU
Q31G14|RIMO_HYDCU
Q31GF1|CLPP_HYDCU
Q31HF9|NUOB_HYDCU
Q31HP5|LEPA_HYDCU
Q31I33|COAE_HYDCU
Q31I51|ZNUC_HYDCU
Q31I88|PSTB_HYDCU
Q31IB9|GLGC_HYDCU
Q31IF4|MIAB_HYDCU
Q31KE8|PSTB_SYNE7
Q31KL5|MIAB_SYNE7
Q31KZ2|MUTS_SYNE7
Q31ME6|NDHH_SYNE7
Q31NA0|NU4C1_SYNE7
Q31P08|NDHK_SYNE7
Q31PV4|EFG_SYNE7
Q31QJ2|GSA_SYNE7
Q31QN4|GLGC_SYNE7
Q31R08|LEPA_SYNE7
Q31RL4|COAE_SYNE7
Q31SA6|BIOA_SYNE7
Q31T82|EFP_SHIBS
Q31TA0|MUTL_SHIBS
Q31TA8|NSRR_SHIBS
Q31TS7|ACTP_SHIBS
Q31U87|RHAD_SHIBS
Q31UE3|FADA_SHIBS
Q31US8|ADEC_SHIBS
Q31UU6|IBPA_SHIBS
Q31UX2|PSTB_SHIBS
Q31V06|TDH_SHIBS
Q31V97|DCTA_SHIBS
Q31VE5|NIKR_SHIBS
Q31VE6|NIKE_SHIBS
Q31VE7|NIKD_SHIBS
Q31VH5|UGPC_SHIBS
Q31VJ3|GLGC_SHIBS
Q31VL3|RTCA_SHIBS
Q31WS0|YHAM_SHIBS
Q31WW1|PAT_SHIBS
Q31X73|NORR_SHIBS
Q31X74|NORV_SHIBS
Q31X75|NORW_SHIBS
Q31XJ2|XNI_SHIBS
Q31XR8|LEPA_SHIBS
Q31YB7|FADJ_SHIBS
Q31YH4|NUOB_SHIBS
Q31YV7|MGLA_SHIBS
Q31YX9|EFPL_SHIBS
Q31Z29|NAPA_SHIBS
Q31ZH4|LOLD_SHIBS
Q31ZK0|POTA_SHIBS
Q321N6|ASTE_SHIBS
Q321N7|ASTB_SHIBS
Q321N8|ASTD_SHIBS
Q321N9|ASTA_SHIBS
Q321P0|ASTC_SHIBS
Q321S2|YEAH_SHIBS
Q322E8|ZNUC_SHIBS
Q322K5|FLHD_SHIBS
Q323D9|MDTC_SHIBS
Q323E0|MDTB_SHIBS
Q323M3|MACB_SHIBS
Q323V7|RIMO_SHIBS
Q323W2|GSID_SHIBS
Q323W3|GSIC_SHIBS
Q323W5|GSIA_SHIBS
Q324F4|MODC_SHIBS
Q324N4|MIAB_SHIBS
Q325C3|HTPG_SHIBS
Q325G4|CLPP_SHIBS
Q325N3|TAUB_SHIBS
Q325U1|METN_SHIBS
Q325Y5|GSA_SHIBS
Q326G9|THIQ_SHIBS
Q327T6|DCTA_SHIDS
Q328E9|MUTL_SHIDS
Q328F7|NSRR_SHIDS
Q328H8|EFP_SHIDS
Q329C6|IBPA_SHIDS
Q329F0|ADEC_SHIDS
Q329N8|TDH_SHIDS
Q329R2|PSTB_SHIDS
Q32A20|FADA_SHIDS
Q32A21|FADB_SHIDS
Q32A68|RHAD_SHIDS
Q32AN4|RTCA_SHIDS
Q32AQ0|NIKR_SHIDS
Q32AQ1|NIKE_SHIDS
Q32AQ2|NIKD_SHIDS
Q32AV5|GLGC_SHIDS
Q32AW5|DTPB_SHIDS
Q32AY3|HMUV_SHIDS
Q32BK8|YHAM_SHIDS
Q32CC0|XNI_SHIDS
Q32CL7|NORW_SHIDS
Q32CL8|NORV_SHIDS
Q32CL9|NORR_SHIDS
Q32CV2|LEPA_SHIDS
Q32DJ4|FADJ_SHIDS
Q32DQ2|NUOB_SHIDS
Q32DZ9|MACB_SHIDS
Q32EX7|LOLD_SHIDS
Q32EY4|POTA_SHIDS
Q32FQ5|ABDH_SHIDS
Q32G86|ASTE_SHIDS
Q32G87|ASTB_SHIDS
Q32G88|ASTD_SHIDS
Q32G89|ASTA_SHIDS
Q32H60|FLHD_SHIDS
Q32HA3|ZNUC_SHIDS
Q32HQ0|RUTA_SHIDS
Q32HQ1|RUTC_SHIDS
Q32HQ2|RUTD_SHIDS
Q32HQ3|RUTE_SHIDS
Q32HQ4|RUTF_SHIDS
Q32HX1|EFPL_SHIDS
Q32I06|NAPA_SHIDS
Q32IB5|GSIA_SHIDS
Q32IB7|GSIC_SHIDS
Q32IB8|GSID_SHIDS
Q32IG0|MODC_SHIDS
Q32IR1|MIAB_SHIDS
Q32IZ6|TAUB_SHIDS
Q32J17|DPO4_SHIDS
Q32J53|HTPG_SHIDS
Q32JJ3|CLPP_SHIDS
Q32JQ8|METN_SHIDS
Q32JV4|GSA_SHIDS
Q32K28|THIQ_SHIDS
Q32K59|CAIB_SHIDS
Q32K60|CAIC_SHIDS
Q38UE3|RL34_LATSS
Q38UT9|ECFA1_LATSS
Q38UU0|ECFA2_LATSS
Q38V07|ADEC2_LATSS
Q38V49|MURA2_LATSS
Q38VS6|COAE_LATSS
Q38VW6|POTA_LATSS
Q38W39|LEPA_LATSS
Q38WK8|MURA1_LATSS
Q38WL5|METN_LATSS
Q38Y96|CLPP_LATSS
Q38YC1|PSTB2_LATSS
Q38YC2|PSTB1_LATSS
Q38YN3|MUTS2_LATSS
Q38ZJ0|ADEC1_LATSS
Q398D7|Y1060_BURL3
Q399M3|MACB_BURL3
Q39A43|BETB_BURL3
Q39AT4|METN2_BURL3
Q39CJ6|TAUB_BURL3
Q39CK7|DCTA_BURL3
Q39D51|MIAB_BURL3
Q39E36|HTPG_BURL3
Q39EE6|NUOB_BURL3
Q39EK2|ACSA_BURL3
Q39FE8|CLPP_BURL3
Q39GT7|NODI_BURL3
Q39GW5|SSUB1_BURL3
Q39GY8|RBSA1_BURL3
Q39HM4|PSTB_BURL3
Q39I23|ASTE_BURL3
Q39I24|ASTB_BURL3
Q39I25|ASTD_BURL3
Q39I75|LEPA_BURL3
Q39IE7|METN1_BURL3
Q39IQ4|GSA_BURL3
Q39KB9|UGPC_BURL3
Q39LF7|FLHD_BURL3
Q39LF8|FLHC_BURL3
Q39LW7|SSUB2_BURL3
Q39QA6|GSA_GEOMG
Q39QA8|NUOB_GEOMG
Q39QB0|NUOD_GEOMG
Q39R83|COAE_GEOMG
Q39RY8|GLGC_GEOMG
Q39S52|PSTB_GEOMG
Q39SQ3|HTPG_GEOMG
Q39T41|LOLD_GEOMG
Q39TA3|MIAB_GEOMG
Q39UH2|CLPP_GEOMG
Q39US7|LEPA_GEOMG
Q39XZ3|RS14Z_GEOMG
Q39YD7|NIKR_GEOMG
Q39YP9|MURA_GEOMG
Q39Z86|RF3_GEOMG
Q3A131|MURA_SYNC1
Q3A3X5|CLPP_SYNC1
Q3A445|LEPA_SYNC1
Q3A504|MUTL_SYNC1
Q3A579|FTSH_SYNC1
Q3A594|MIAB_SYNC1
Q3A6J1|COAE_SYNC1
Q3A6N4|RS14Z_SYNC1
Q3A6U0|PSTB_SYNC1
Q3A709|RF3_SYNC1
Q3A7W5|GSA_SYNC1
Q3A825|NUBCD_SYNC1
Q3A949|MURA2_CARHZ
Q3A9G5|METN_CARHZ
Q3AAA4|PSTB_CARHZ
Q3AAE9|MURA1_CARHZ
Q3AAZ2|EFP_CARHZ
Q3ABL2|DPO4_CARHZ
Q3ABL6|COAE_CARHZ
Q3ABN1|ECFA_CARHZ
Q3ABU1|MUTS2_CARHZ
Q3AC78|NUOB_CARHZ
Q3ACA4|MIAB_CARHZ
Q3ACA6|MUTL_CARHZ
Q3ACS9|GSA_CARHZ
Q3ACX5|RIMO_CARHZ
Q3AE81|ADEC2_CARHZ
Q3AE90|ADEC1_CARHZ
Q3AF13|LEPA_CARHZ
Q3AF96|CLPP_CARHZ
Q3AGR0|COAE_SYNSC
Q3AGW8|NDHH_SYNSC
Q3AGZ9|NU4C_SYNSC
Q3AH63|RIMO_SYNSC
Q3AJN8|CLPP2_SYNSC
Q3AJS9|PSTB_SYNSC
Q3AKM8|PHNC_SYNSC
Q3AL98|MURA_SYNSC
Q3ALB4|MIAB_SYNSC
Q3ALC4|CLPP3_SYNSC
Q3ALG5|LEPA_SYNSC
Q3ALU9|GSA_SYNSC
Q3AN52|NDHK_SYNSC
Q3ANH5|MUTS_SYNSC
Q3ANI8|CLPP1_SYNSC
Q3ANM0|EFP_SYNSC
Q3AP59|GSA_CHLCH
Q3ARP2|HTPG_CHLCH
Q3ASP1|RIMO_CHLCH
Q3ASV8|NUON_CHLCH
Q3ASW7|NUOB_CHLCH
Q3ATA4|PSTB_CHLCH
Q3ATB2|LEPA_CHLCH
Q3ATL3|CLPP_CHLCH
Q3ATR5|MACB_CHLCH
Q3ATY5|LOLD1_CHLCH
Q3AU39|MIAB_CHLCH
Q3AUA2|MUTL_CHLCH
Q3AV90|MIAB_SYNS9
Q3AVC3|CLPP3_SYNS9
Q3AVV9|COAE_SYNS9
Q3AVZ9|NDHH_SYNS9
Q3AWP4|GSA_SYNS9
Q3AWX3|LEPA_SYNS9
Q3AXX4|PSTB_SYNS9
Q3AY04|CLPP1_SYNS9
Q3B002|RIMO_SYNS9
Q3B063|NU4C_SYNS9
Q3B0C2|NDHK_SYNS9
Q3B0S2|MUTS_SYNS9
Q3B0U1|CLPP2_SYNS9
Q3B0X4|EFP_SYNS9
Q3B1A1|GSA_CHLL3
Q3B1F8|MUTL_CHLL3
Q3B2V1|LEPA_CHLL3
Q3B3E6|HTPG_CHLL3
Q3B4W2|NUOB_CHLL3
Q3B5J7|MACB_CHLL3
Q3B5V8|CLPP_CHLL3
Q3B6A6|MIAB_CHLL3
Q3B6R3|FTSH_CHLL3
Q3BNZ3|METN_XANC5
Q3BP42|DPO4_XANC5
Q3BPI3|DCTA_XANC5
Q3BPP7|GSA_XANC5
Q3BQ76|COAE_XANC5
Q3BQQ3|RF3_XANC5
Q3BRJ5|RIMO_XANC5
Q3BRN0|NUOB_XANC5
Q3BRN2|NUOD_XANC5
Q3BRP2|NUON_XANC5
Q3BS21|HTPG_XANC5
Q3BS94|MIAB_XANC5
Q3BSD0|MUTL_XANC5
Q3BTD3|LOLD_XANC5
Q3BUD7|EFPL_XANC5
Q3BV68|PSTB_XANC5
Q3BVV9|LEPA_XANC5
Q3BWQ1|CLPP_XANC5
Q3BXK7|BETB_XANC5
Q3BY45|Y587_XANC5
Q3IC91|ASTD2_PSET1
Q3ICC5|XNI_PSET1
Q3ID31|ASTB_PSET1
Q3IDL4|LEPA_PSET1
Q3IDU0|MUTL_PSET1
Q3IEF7|EFPL_PSET1
Q3IF46|CLPP_PSET1
Q3IFM6|ACSA_PSET1
Q3IFP5|EFP_PSET1
Q3IFT7|ASTD1_PSET1
Q3IGX5|MSBA_PSET1
Q3II35|DPO4_PSET1
Q3IJ24|FADA_PSET1
Q3IK75|MIAB_PSET1
Q3IKQ2|HTPG_PSET1
Q3IM24|PHNC2_NATPD
Q3IM36|PSTB3_NATPD
Q3IQI3|PSTB2_NATPD
Q3IS07|PSTB1_NATPD
Q3ISC1|PHNC1_NATPD
Q3IT20|GSA_NATPD
Q3IUD8|EF1A_NATPD
Q3IUM4|EF2_NATPD
Q3IW81|MIAB_CERS4
Q3IWB5|ZNUC_CERS4
Q3IX40|UGPC_CERS4
Q3IXK6|DADA_CERS4
Q3IY12|THIQ_CERS4
Q3IZ66|ADEC_CERS4
Q3IZT1|LOLD_CERS4
Q3J0K8|HYPA_CERS4
Q3J1G6|CLPP_CERS4
Q3J1N0|METN_CERS4
Q3J1Q8|NUOB2_CERS4
Q3J1S6|FLGB_CERS4
Q3J376|PSTB_CERS4
Q3J3F8|NUOD_CERS4
Q3J3G0|NUOB1_CERS4
Q3J3Y8|RIMO_CERS4
Q3J4E9|BETB_CERS4
Q3J4P0|LEPA_CERS4
Q3J5S4|EFTU_CERS4
Q3J7S3|LOLD_NITOC
Q3J7W7|EFP_NITOC
Q3J829|NUOB2_NITOC
Q3J841|NUON2_NITOC
Q3J8D2|LEPA_NITOC
Q3J8J2|PSTB2_NITOC
Q3J9L6|RF3_NITOC
Q3JAF6|HTPG_NITOC
Q3JAJ8|CLPP_NITOC
Q3JC16|NUOB1_NITOC
Q3JCM9|GLGC_NITOC
Q3JDH7|GSA_NITOC
Q3JDJ6|PSTB1_NITOC
Q3JEE4|FTSH_NITOC
Q3JEH9|MIAB_NITOC
Q3JGG7|MACB_BURP1
Q3JH62|ACSA_BURP1
Q3JHA9|4HYPE_BURP1
Q3JHC9|METN2_BURP1
Q3JKX3|TAUB_BURP1
Q3JLL8|BETB_BURP1
Q3JMH0|FTSH_BURP1
Q3JMW7|UGPC_BURP1
Q3JNA0|NUOB2_BURP1
Q3JNY2|PHNC_BURP1
Q3JPZ4|METN1_BURP1
Q3JQ75|LEPA_BURP1
Q3JQC6|ASTD_BURP1
Q3JQC7|ASTB_BURP1
Q3JQC8|ASTE_BURP1
Q3JRC9|CLPP_BURP1
Q3JRV4|Y2304_BURP1
Q3JSQ0|NODI_BURP1
Q3JSR6|SSUB_BURP1
Q3JTS8|PSTB_BURP1
Q3JUA8|NUOB1_BURP1
Q3JUM5|HTPG_BURP1
Q3JVV1|MIAB_BURP1
Q3JWJ9|DCTA_BURP1
Q3JY54|FLHD_BURP1
Q3JYF4|ECFA1_STRA1
Q3JYF5|ECFA2_STRA1
Q3JYM6|MUTL_STRA1
Q3JYY5|PSTB3_STRA1
Q3JZG9|DPO4_STRA1
Q3JZH6|MUTS2_STRA1
Q3JZJ4|EFP_STRA1
Q3JZP8|METN_STRA1
Q3JZV0|CLPP_STRA1
Q3K029|COAE_STRA1
Q3K0Y6|POTA_STRA1
Q3K198|PSTB2_STRA1
Q3K199|PSTB1_STRA1
Q3K1F9|LEPA_STRA1
Q3K1J2|MURA2_STRA1
Q3K1K4|GLGC_STRA1
Q3K3V6|RS14Z_STRA1
Q3K4F5|PSTB_PSEPF
Q3K506|SSUB_PSEPF
Q3K5H4|BETB_PSEPF
Q3K5S7|Y5140_PSEPF
Q3K6B7|MIAB_PSEPF
Q3K6C0|GSA_PSEPF
Q3K6R9|HMUV_PSEPF
Q3K885|ASTD_PSEPF
Q3K886|ASTB_PSEPF
Q3K888|ASTE_PSEPF
Q3K8D1|DCTA_PSEPF
Q3K999|SFNR_PSEPF
Q3K9A2|SFNF_PSEPF
Q3K9D9|FADA_PSEPF
Q3K9W9|CLPP_PSEPF
Q3KA62|NUOB_PSEPF
Q3KBH4|POTA_PSEPF
Q3KC21|MODC_PSEPF
Q3KCC5|FBPC_PSEPF
Q3KCJ2|OADC2_PSEPF
Q3KDI1|PHNC_PSEPF
Q3KE48|MACB2_PSEPF
Q3KEL1|OADC1_PSEPF
Q3KF57|MACB1_PSEPF
Q3KFT8|HTPG_PSEPF
Q3KG28|FLIE_PSEPF
Q3KH18|DPO4_PSEPF
Q3KH22|RIMO_PSEPF
Q3KHM1|LEPA_PSEPF
Q3KJQ7|TAUB_PSEPF
Q3KJS6|METN2_PSEPF
Q3KK97|METN1_PSEPF
Q3KKA1|ZNUC_PSEPF
Q3KKY8|CLPP2_CHLTA
Q3KLC2|MUTL_CHLTA
Q3KLP3|MURA_CHLTA
Q3KLR9|CLPP1_CHLTA
Q3KLV9|HRCA_CHLTA
Q3KMV7|LEPA_CHLTA
Q3M3B9|GSA_TRIV2
Q3M4H5|PSTB5_TRIV2
Q3M4H6|PSTB4_TRIV2
Q3M5J9|SSUB_TRIV2
Q3M6L1|RTCA_TRIV2
Q3M726|CLPP3_TRIV2
Q3M859|THIOG_TRIV2
Q3M880|NDHH_TRIV2
Q3M892|MUTS_TRIV2
Q3M8N9|MIAB_TRIV2
Q3MA91|PSTB3_TRIV2
Q3MAQ3|EFP_TRIV2
Q3MAR0|NU4C2_TRIV2
Q3MAR5|POTA_TRIV2
Q3MB44|RBSA_TRIV2
Q3MBJ4|GLGC_TRIV2
Q3MBW2|PSTB2_TRIV2
Q3MDK7|CLPP2_TRIV2
Q3MEV6|MUTL_TRIV2
Q3MFH1|RIMO_TRIV2
Q3MFR5|CLPP1_TRIV2
Q3MG20|LEPA_TRIV2
Q3MGH8|COAE_TRIV2
Q3MGT2|PHNC_TRIV2
Q3MH62|PSTB1_TRIV2
Q3SEX7|NUOB_THIDA
Q3SFF1|MIAB_THIDA
Q3SFU6|GSA_THIDA
Q3SH47|LEPA_THIDA
Q3SH75|GLGC_THIDA
Q3SI16|RIMO_THIDA
Q3SI98|CLPP_THIDA
Q3SIQ5|MUTL_THIDA
Q3SJC6|MODC_THIDA
Q3SJH5|Y1233_THIDA
Q3SJQ8|PSTB_THIDA
Q3SJW8|HTPG_THIDA
Q3SLF4|ACSA_THIDA
Q3SMT7|MIAB_NITWN
Q3SNS6|HTPG_NITWN
Q3SPJ0|MUTL_NITWN
Q3SQZ1|MACB_NITWN
Q3SRD2|CLPP_NITWN
Q3SRE4|NUOB_NITWN
Q3SS37|EFP_NITWN
Q3SVB5|PSTB_NITWN
Q3SVT1|LEPA_NITWN
Q3SWG9|COAE_NITWN
Q3V5W6|GLN1B_PSETA
Q3YAT5|MPDC_MYCAO
Q3YSC2|LEPA_EHRCJ
Q3YSK6|MIAB_EHRCJ
Q3YSL9|HTPG_EHRCJ
Q3YSQ3|CLPP_EHRCJ
Q3YUG5|NSRR_SHISS
Q3YUH3|MUTL_SHISS
Q3YUJ2|EFP_SHISS
Q3YUR7|ACTP_SHISS
Q3YUV0|MALK_SHISS
Q3YV74|RHAD_SHISS
Q3YVC1|FADB_SHISS
Q3YVC2|FADA_SHISS
Q3YVL7|PSTB_SHISS
Q3YVR0|DCTA_SHISS
Q3YVY1|TDH_SHISS
Q3YW47|NIKR_SHISS
Q3YW48|NIKE_SHISS
Q3YW49|NIKD_SHISS
Q3YW77|UGPC_SHISS
Q3YW95|GLGC_SHISS
Q3YWC5|IBPA_SHISS
Q3YWE3|ADEC_SHISS
Q3YWK6|RTCA_SHISS
Q3YXB9|YHAM_SHISS
Q3YXH0|PAT_SHISS
Q3YY58|XNI_SHISS
Q3YYF3|NORW_SHISS
Q3YYF4|NORV_SHISS
Q3YYF5|NORR_SHISS
Q3YYU7|LEPA_SHISS
Q3YZM2|FADJ_SHISS
Q3YZS3|NUOB_SHISS
Q3Z001|NAPA_SHISS
Q3Z035|EFPL_SHISS
Q3Z057|MGLA_SHISS
Q3Z0C8|MDTC_SHISS
Q3Z0C9|MDTB_SHISS
Q3Z1H6|ABDH_SHISS
Q3Z292|ASTE_SHISS
Q3Z293|ASTB_SHISS
Q3Z294|ASTA_SHISS
Q3Z295|ASTC_SHISS
Q3Z2L6|ZNUC_SHISS
Q3Z2S0|FLHD_SHISS
Q3Z2Z3|POTA_SHISS
Q3Z300|LOLD_SHISS
Q3Z3A3|RUTB_SHISS
Q3Z3A4|RUTD_SHISS
Q3Z3A5|RUTE_SHISS
Q3Z3A6|RUTF_SHISS
Q3Z3I7|SSUB_SHISS
Q3Z3Q4|MACB_SHISS
Q3Z3U9|RIMO_SHISS
Q3Z3V1|GSID_SHISS
Q3Z3V2|GSIC_SHISS
Q3Z3V4|GSIA_SHISS
Q3Z445|MODC_SHISS
Q3Z4D1|MIAB_SHISS
Q3Z4S6|HTPG_SHISS
Q3Z4W6|CLPP_SHISS
Q3Z542|TAUB_SHISS
Q3Z550|FRMA_SHISS
Q3Z5A4|DPO4_SHISS
Q3Z5F8|METN_SHISS
Q3Z5K3|GSA_SHISS
Q3Z5U5|THIQ_SHISS
Q3Z5X2|CAIC_SHISS
Q3Z6Q4|MIAB_DEHM1
Q3Z6W5|COAE_DEHM1
Q3Z7Z8|NUOD_DEHM1
Q3Z800|NUOB_DEHM1
Q3Z864|LEPA_DEHM1
Q3Z8C6|ADEC_DEHM1
Q3Z8J8|CLPP_DEHM1
Q3Z968|RS14Z_DEHM1
Q3ZA58|PSTB_DEHM1
Q3ZAI3|DPO4_DEHM1
Q3ZWB2|DPO4_DEHMC
Q3ZWN4|PSTB_DEHMC
Q3ZX82|CLPP_DEHMC
Q3ZXH1|ADEC_DEHMC
Q3ZXK4|LEPA_DEHMC
Q3ZXR8|NUOD_DEHMC
Q3ZXS0|NUOB_DEHMC
Q3ZYN7|COAE_DEHMC
Q3ZYS0|MIAB_DEHMC
Q3ZZL1|RS14Z_DEHMC
Q43935|CATF_ACIAD
Q43948|HYPA_AZOCH
Q43949|HYPB_AZOCH
Q43950|HYPF_AZOCH
Q43965|MOPR_ACIGI
Q43973|PCAI_ACIAD
Q43974|PCAF_ACIAD
Q44078|CSPA_AERHY
Q44240|NDHK_NOSS1
Q44247|EFP_NOSS1
Q44292|NRTA_NOSS1
Q44317|CSPA_AERSA
Q44586|NCCA_ALCXX
Q44634|EPMB_BUCAP
Q44730|FLHD_BORBR
Q44758|FLHF_BORBU
Q44909|FLHA_BORBU
Q45096|CSPA_BACCE
Q45097|CSPB_BACCE
Q45099|CSPD_BACCE
Q45100|CSPE_BACCE
Q45257|HYPB_BRADU
Q45263|NODD2_BRADU
Q45264|NODD1_BRADU
Q45288|EFP_CORGL
Q45399|PTEB_GEOSE
Q45400|PTEC_GEOSE
Q45460|OPUBA_BACSU
Q45585|SIGW_BACSU
Q46051|CSPA_CITFR
Q46085|COLH_HATHI
Q46113|FLA2_CAMJU
Q46114|FLB2_CAMJU
Q464Z3|EF2_METBF
Q464Z4|EF1A_METBF
Q46509|MOP_MEGGA
Q46526|COAE_DICNO
Q46664|CSPA_KLEAK
Q466H2|ADEC_METBF
Q46717|HLYB_ECO57
Q46799|XDHA_ECOLI
Q46800|XDHB_ECOLI
Q46801|XDHC_ECOLI
Q46802|UACR_ECOLI
Q46811|YGFK_ECOLI
Q46812|SSNA_ECOLI
Q46817|GHXQ_ECOLI
Q46819|YGFS_ECOLI
Q46820|UACF_ECOLI
Q46821|UACT_ECOLI
Q46857|DKGA_ECOLI
Q46863|YGIS_ECOLI
Q46877|NORV_ECOLI
Q46909|YGCS_ECOLI
Q46939|YQEF_ECOLI
Q46DV9|RTCA_METBF
Q46GT9|GSA_PROMT
Q46GY3|NU2C_PROMT
Q46GZ6|LEPA_PROMT
Q46HK0|NDHH_PROMT
Q46HM4|NU4C_PROMT
Q46I36|EFP_PROMT
Q46ID4|CLPP3_PROMT
Q46IE5|MUTS_PROMT
Q46JF7|CLPP2_PROMT
Q46JG6|MIAB_PROMT
Q46JH1|MURA_PROMT
Q46L27|PSTB_PROMT
Q46L44|CLPP1_PROMT
Q46M05|NDHK_PROMT
Q46PI5|FLHD_CUPPJ
Q46QZ0|FLIE_CUPPJ
Q46TH1|FLHC_CUPPJ
Q46Y69|METN_CUPPJ
Q46YS9|HTPG_CUPPJ
Q46YX6|NODI_CUPPJ
Q46Z15|LEPA_CUPPJ
Q46Z41|ACSA_CUPPJ
Q46ZA5|PSTB_CUPPJ
Q46ZL2|3HAPM_CUPPJ
Q46ZM0|UGPC_CUPPJ
Q46ZU5|SSUB_CUPPJ
Q47005|NAC_ECOLI
Q47087|CBRD_DICD3
Q47153|LFHA_ECOLI
Q471I1|Y1586_CUPPJ
Q471U2|TAUB_CUPPJ
Q47258|HLYB3_ECOLX
Q472D3|CLPP_CUPPJ
Q473U2|NUOB_CUPPJ
Q47421|OUSA_DICD3
Q47538|TAUB_ECOLI
Q475N7|MIAB_CUPPJ
Q47622|SAPA_ECOLI
Q476M4|DCTA_CUPPJ
Q47894|GLNB_MICDP
Q478M5|HYPA_DECAR
Q478V1|GSA_DECAR
Q47950|DHE3_PYRAB
Q47951|DHE3_PYREN
Q479P3|COAE_DECAR
Q47A37|PSTB_DECAR
Q47A75|MIAB_DECAR
Q47BQ7|DCTA_DECAR
Q47CB7|MODC_DECAR
Q47EG0|LEPA_DECAR
Q47FB6|CLPP_DECAR
Q47GZ8|HTPG_DECAR
Q47HH5|NUOB_DECAR
Q47II9|GLGC_DECAR
Q47KH3|MURA_THEFY
Q47L96|PSTB_THEFY
Q47LB3|GSA_THEFY
Q47LE5|NUOB_THEFY
Q47LE7|NUOD_THEFY
Q47LF7|NUON_THEFY
Q47LK6|RS14Z_THEFY
Q47MU2|CLPP2_THEFY
Q47MU3|CLPP1_THEFY
Q47NX7|ARC_THEFY
Q47RE8|METN_THEFY
Q47RQ0|LEPA_THEFY
Q47RR8|MIAB_THEFY
Q47T99|POTA_THEFY
Q47VS4|COAE_COLP3
Q47WP3|LEPA_COLP3
Q47XA7|HTPG_COLP3
Q47XL8|CLPP_COLP3
Q47Y12|PSTB_COLP3
Q47Y80|MIAB_COLP3
Q47ZB6|FADI_COLP3
Q48441|HPAC_KLEOX
Q48493|CSPA_KLEPN
Q484J7|RIMO_COLP3
Q48513|PFAP_LEPBO
Q485Q8|EFPL_COLP3
Q485S0|T3HPD_COLP3
Q487H6|DPO4_COLP3
Q487P4|EFP_COLP3
Q488Y0|ASTD_COLP3
Q489W3|FADB_COLP3
Q489W4|FADA_COLP3
Q48A24|MUTL_COLP3
Q48BP8|PSTB2_PSE14
Q48C94|TAUB_PSE14
Q48CA0|SSUB3_PSE14
Q48CM6|BETB_PSE14
Q48D33|EFG_PSE14
Q48DN8|MIAB_PSE14
Q48DP1|GSA_PSE14
Q48EV0|LEPA_PSE14
Q48FA7|RIMO_PSE14
Q48FB2|DPO4_PSE14
Q48FG6|DCTA_PSE14
Q48FT0|SSUB2_PSE14
Q48G09|ACSA_PSE14
Q48G19|ASTD_PSE14
Q48G20|ASTB_PSE14
Q48G22|ASTE_PSE14
Q48GE1|FLIE_PSE14
Q48GW4|FADA_PSE14
Q48GY7|RGMG_PSE14
Q48H53|NUOB_PSE14
Q48HD9|PSTB1_PSE14
Q48HL2|PHNC2_PSE14
Q48IB9|SSUB1_PSE14
Q48J29|MODC_PSE14
Q48K64|HTPG_PSE14
Q48KZ0|CLPP_PSE14
Q48LY6|OADC_PSE14
Q48MQ4|RUTA_PSE14
Q48MQ5|RUTB_PSE14
Q48MQ6|RUTC_PSE14
Q48MQ7|RUTD_PSE14
Q48MQ8|RUTF_PSE14
Q48NM1|PHNC1_PSE14
Q48NU2|Y628_PSE14
Q48PN3|METN2_PSE14
Q48PU6|METN1_PSE14
Q48PV0|ZNUC_PSE14
Q48QM2|ECFA1_STRPM
Q48QM3|ECFA2_STRPM
Q48RJ4|DPO4_STRPM
Q48RL6|EFP_STRPM
Q48TC2|PSTB2_STRPM
Q48TP4|POTA_STRPM
Q48TU0|LEPA_STRPM
Q48UD0|MURA1_STRPM
Q48UU5|COAE_STRPM
Q48V25|CLPP_STRPM
Q48V78|METN_STRPM
Q48VT6|RS14Z_STRPM
Q49110|ODP2_MYCCT
Q492C9|LEPA_BLOPB
Q492H7|NUOB_BLOPB
Q492R2|LOLD_BLOPB
Q493F8|CLPP_BLOPB
Q493W6|EFP_BLOPB
Q49406|EX53_MYCGE
Q49426|Y360_MYCGE
Q49573|MTAB_MALIO
Q49588|PSTB_MYCIT
Q49640|RELA_MYCLE
Q49842|MIAB_MYCLE
Q49VG9|MNHA2_STAS1
Q49VZ2|CLPP_STAS1
Q49W48|METN_STAS1
Q49W91|MNHA1_STAS1
Q49W96|OAT2_STAS1
Q49WM4|POTA_STAS1
Q49WR1|MUTS2_STAS1
Q49X35|TOP1_STAS1
Q49X85|MIAB_STAS1
Q49X89|MUTL_STAS1
Q49XC6|PHNC_STAS1
Q49XI8|PSTB_STAS1
Q49XK3|CSPA_STAS1
Q49XX3|EFP_STAS1
Q49Y26|LEPA_STAS1
Q49Y99|GSA2_STAS1
Q49YB9|COAE_STAS1
Q49YD7|Y1059_STAS1
Q49YQ9|GSA1_STAS1
Q49YT9|DPO4_STAS1
Q49Z47|MURA2_STAS1
Q49Z69|ALD1_STAS1
Q49Z71|MURA1_STAS1
Q49ZD9|ECFA2_STAS1
Q49ZF5|RS14Z_STAS1
Q49ZN0|FDHL_STAS1
Q4A070|PUTP1_STAS1
Q4A0E7|ROCA_STAS1
Q4A0N2|OAT1_STAS1
Q4A5A4|ECFA2_MYCS5
Q4A5A5|ECFA1_MYCS5
Q4A5D4|RS14Z_MYCS5
Q4A5F0|FTSH_MYCS5
Q4A5Q4|POTA_MYCS5
Q4A5S3|LEPA_MYCS5
Q4A7I1|POTA_MESH7
Q4A7U4|EFP_MESH7
Q4A8A1|ECFA2_MESH7
Q4A8I4|RS14Z_MESH7
Q4A8T9|LEPA_MESH7
Q4A9E1|POTA_MESHJ
Q4A9R0|EFP_MESHJ
Q4AA74|ECFA2_MESHJ
Q4AAF3|RS14Z_MESHJ
Q4AAQ8|LEPA_MESHJ
Q4FLF6|PSTB_PELUB
Q4FLK5|EFTU_PELUB
Q4FM90|NUOB_PELUB
Q4FM94|CLPP_PELUB
Q4FMG5|TAUB_PELUB
Q4FNE4|MURA_PELUB
Q4FNH3|LEPA_PELUB
Q4FNN5|MIAB_PELUB
Q4FQ27|ZNUC_PSYA2
Q4FQB9|CLPP_PSYA2
Q4FQC6|FADB_PSYA2
Q4FQC7|FADA_PSYA2
Q4FQD1|PSTB_PSYA2
Q4FQU4|MIAB_PSYA2
Q4FQZ1|HTPG_PSYA2
Q4FR30|EFP_PSYA2
Q4FRH4|RIMO_PSYA2
Q4FU63|NUOB_PSYA2
Q4FU75|MACB_PSYA2
Q4FUV9|LEPA_PSYA2
Q4FVA1|ACSA_PSYA2
Q4J6M3|CUTA_SULAC
Q4J6M5|CUTC_SULAC
Q4J781|ADH_SULAC
Q4JAM7|GSA_SULAC
Q4JAP8|LYSJ_SULAC
Q4JB78|RTCA_SULAC
Q4JB80|DPO4_SULAC
Q4JTG9|METN_CORJK
Q4JUF1|GLGC_CORJK
Q4JV79|MIAB_CORJK
Q4JVG5|EFP_CORJK
Q4JVP5|ARC_CORJK
Q4JW20|COAE_CORJK
Q4JWS1|LEPA_CORJK
Q4JWV3|CLPP2_CORJK
Q4JWV4|CLPP1_CORJK
Q4JXC5|PSTB_CORJK
Q4K3K9|PSTB_PSEF5
Q4K441|SSUB2_PSEF5
Q4K4K8|BETB_PSEF5
Q4K4X0|Y5654_PSEF5
Q4K530|EFG_PSEF5
Q4K5I3|MIAB_PSEF5
Q4K5I6|GSA_PSEF5
Q4K681|POTA_PSEF5
Q4K837|ASTD_PSEF5
Q4K838|ASTB_PSEF5
Q4K840|ASTE_PSEF5
Q4K878|DCTA_PSEF5
Q4K9A4|MACB2_PSEF5
Q4K9J6|CLPP_PSEF5
Q4K9T5|NUOB_PSEF5
Q4KB64|MODC_PSEF5
Q4KBU0|METN3_PSEF5
Q4KC87|FBPC_PSEF5
Q4KCY5|PLTF_PSEF5
Q4KDI2|RGMG_PSEF5
Q4KDX1|OADC_PSEF5
Q4KEB8|RTCA_PSEF5
Q4KFA2|LOLD_PSEF5
Q4KFC3|FADA_PSEF5
Q4KFX8|HTPG_PSEF5
Q4KG70|FLIE_PSEF5
Q4KGU2|4HYPE_PSEF5
Q4KGX6|SSUB1_PSEF5
Q4KHA5|RIMO_PSEF5
Q4KHT3|LEPA_PSEF5
Q4KK16|TAUB_PSEF5
Q4KK46|METN2_PSEF5
Q4KKK4|ZNUC_PSEF5
Q4KKK8|METN1_PSEF5
Q4L3G8|FTSH_STAHJ
Q4L3Q4|PROP_STAHJ
Q4L443|MNHA2_STAHJ
Q4L4J5|CLPP_STAHJ
Q4L4R9|METN_STAHJ
Q4L4W7|MNHA1_STAHJ
Q4L527|RF3_STAHJ
Q4L5B3|POTA_STAHJ
Q4L5E9|MUTS2_STAHJ
Q4L5V2|TOP1_STAHJ
Q4L5Z6|MIAB_STAHJ
Q4L691|PSTB_STAHJ
Q4L6A7|CSPA_STAHJ
Q4L6M9|EFP_STAHJ
Q4L6T4|LEPA_STAHJ
Q4L706|GSA2_STAHJ
Q4L730|COAE_STAHJ
Q4L749|Y1217_STAHJ
Q4L7G9|GSA1_STAHJ
Q4L7K8|DPO4_STAHJ
Q4L7Y1|MURA2_STAHJ
Q4L803|ALD1_STAHJ
Q4L869|PTLCB_STAHJ
Q4L884|ECFA2_STAHJ
Q4L8A1|RS14Z_STAHJ
Q4L8G8|FDHL_STAHJ
Q4L8Q5|NART_STAHJ
Q4L8Q7|NREB_STAHJ
Q4L919|ALDA_STAHJ
Q4L966|ROCA_STAHJ
Q4L9P7|PHNC_STAHJ
Q4QJQ0|MODC_HAEI8
Q4QK57|POTA_HAEI8
Q4QK69|GLGC_HAEI8
Q4QK92|PSTB_HAEI8
Q4QKQ9|LOLD_HAEI8
Q4QLQ1|THIQ_HAEI8
Q4QM18|COAE_HAEI8
Q4QM77|MGLA_HAEI8
Q4QMH4|METN_HAEI8
Q4QMK5|CLPP_HAEI8
Q4QND5|ZNUC_HAEI8
Q4QNJ6|NAPA_HAEI8
Q4QNL2|EFP_HAEI8
Q4QP81|HTPG_HAEI8
Q4QP85|FBPC_HAEI8
Q4QPH7|MUTL_HAEI8
Q4QPM5|MIAB_HAEI8
Q4QPM8|LEPA_HAEI8
Q4UJQ1|MUTL_RICFE
Q4UJT1|RPOD_RICFE
Q4UJV5|HTPG_RICFE
Q4UJW5|ZNUC_RICFE
Q4UK06|MIAB_RICFE
Q4UK26|NUOM_RICFE
Q4UK27|NUOL_RICFE
Q4UKC4|GLNP_RICFE
Q4UKI7|ODO2_RICFE
Q4UKM7|EFP_RICFE
Q4UKS2|LEPA_RICFE
Q4UKX7|MURA_RICFE
Q4UL27|NTRXL_RICFE
Q4ULF0|CLPP_RICFE
Q4ULG1|ODP2_RICFE
Q4UM06|NUOB_RICFE
Q4UM42|TOP1_RICFE
Q4UMZ7|LOLD_RICFE
Q4UN68|FTSH_RICFE
Q4UNB1|PTAS_RICFE
Q4UP35|ACSA_XANC8
Q4UQD2|METN_XANC8
Q4UQI2|DPO4_XANC8
Q4URL4|CLPP_XANC8
Q4USF4|LEPA_XANC8
Q4UT63|PSTB_XANC8
Q4UU61|EFPL_XANC8
Q4UV71|LOLD_XANC8
Q4UVP3|MUTL_XANC8
Q4UVS2|MIAB_XANC8
Q4UVY7|HTPG_XANC8
Q4UWB5|NUOD_XANC8
Q4UWB7|NUOB_XANC8
Q4UWF3|RIMO_XANC8
Q4UXA5|RF3_XANC8
Q4UXU8|COAE_XANC8
Q4UYA7|GSA_XANC8
Q4UYH8|DCTA_XANC8
Q4UYN4|BETB_XANC8
Q4UZ74|Y568_XANC8
Q4V1F6|IOLA3_BACCZ
Q4VKV0|ALD_METSP
Q4W575|FBPC_NEIMB
Q4ZLA7|PSTB2_PSEU2
Q4ZLS1|SSUB3_PSEU2
Q4ZM62|BETB_PSEU2
Q4ZMG0|Y4632_PSEU2
Q4ZMP1|EFG_PSEU2
Q4ZN97|MIAB_PSEU2
Q4ZNA0|GSA_PSEU2
Q4ZPD8|LEPA_PSEU2
Q4ZQ33|DCTA_PSEU2
Q4ZQE3|SSUB2_PSEU2
Q4ZQG8|ACSA_PSEU2
Q4ZQH8|ASTD_PSEU2
Q4ZQH9|ASTB_PSEU2
Q4ZQI1|ASTE_PSEU2
Q4ZRA1|FADA_PSEU2
Q4ZRC6|RGMG_PSEU2
Q4ZRJ2|NUOB_PSEU2
Q4ZRT7|PSTB1_PSEU2
Q4ZSS5|MODC_PSEU2
Q4ZTG9|SSUB1_PSEU2
Q4ZU82|PHNC2_PSEU2
Q4ZUW2|HTPG_PSEU2
Q4ZVM7|CLPP_PSEU2
Q4ZWM4|DPO4_PSEU2
Q4ZWM9|RIMO_PSEU2
Q4ZX15|OADC_PSEU2
Q4ZXR7|RUTA_PSEU2
Q4ZXR8|RUTB_PSEU2
Q4ZXR9|RUTC_PSEU2
Q4ZXS0|RUTD_PSEU2
Q4ZXS1|RUTF_PSEU2
Q4ZYK8|PHNC1_PSEU2
Q4ZZK0|METN2_PSEU2
Q4ZZR8|METN1_PSEU2
Q4ZZS2|ZNUC_PSEU2
Q50046|PSTB_MYCLE
Q50294|ECFA1_MYCPN
Q50305|RS14Z_MYCPN
Q50497|FPRA_METTM
Q50568|FDHC_METTF
Q50786|GLNB1_METTM
Q50801|Y583_METTM
Q50966|FBPC_NEIGO
Q51462|FLIE_PSEAE
Q51470|MIAB_PSEAE
Q51546|PSTB_PSEAE
Q51697|IORA_BREDI
Q51910|FLHA_PROMI
Q51956|PCAF_PSEPU
Q52078|FDM_PSEPU
Q52402|AARD_PROST
Q52663|BZTA_RHOCB
Q52664|BZTB_RHOCB
Q52665|BZTC_RHOCB
Q52666|BZTD_RHOCB
Q52779|NODD3_RHILO
Q52812|AAPJ_RHIL3
Q52813|AAPQ_RHIL3
Q52814|AAPM_RHIL3
Q52815|AAPP_RHIL3
Q52838|NODD1_RHILO
Q52905|GLNB_RHIME
Q52969|Y1002_RHIME
Q52977|NTRB_RHIME
Q52978|PHAAB_RHIME
Q52995|ECHH_RHIME
Q52998|TDH_RHIME
Q53009|HADB_RALPI
Q53044|GLNB_RHORT
Q53191|Y4TP_SINFN
Q53192|Y4TQ_SINFN
Q53193|Y4TR_SINFN
Q53194|Y4TS_SINFN
Q53197|Y4UC_SINFN
Q53206|NIFA_SINFN
Q53554|CISY_PYRFU
Q53816|CSPA_SHIBO
Q53I83|METN_STRGR
Q54089|RELA_STREQ
Q54735|CYNT_SYNY3
Q54760|EFP_SYNE7
Q55107|CMPC_SYNE7
Q55108|CMPD_SYNE7
Q55119|EFP_SYNY3
Q55195|PSTB2_SYNY3
Q55196|PSTB1_SYNY3
Q55247|GLNB_SYNY3
Q55281|MNTA_SYNY3
Q55404|ACSA_SYNY3
Q55429|NU5C_SYNY3
Q55460|CMPA_SYNY3
Q55462|CMPC_SYNY3
Q55463|CMPD_SYNY3
Q55515|COAE_SYNY3
Q55578|Y361_SYNY3
Q55585|GABD_SYNY3
Q55638|HYPF_SYNY3
Q55665|GSA_SYNY3
Q55673|MURA_SYNY3
Q55700|FTSH2_SYNY3
Q55707|Y617_SYNY3
Q55710|THIOG_SYNY3
Q55740|Y385_SYNY3
Q55803|RIMO_SYNY3
Q55932|RPPB_SYNY3
Q55971|DPO1_SYNY3
Q56062|PRPB_SALTY
Q56063|PRPC_SALTY
Q56178|CSPA_SALVI
Q56218|NQO6_THET8
Q56220|NQO4_THET8
Q56227|NQO12_THET8
Q56304|DHE3_THELN
Q56338|FLHA_TREPA
Q56342|MGLA_TREPA
Q56416|COAE_THET8
Q56570|FLAE_VIBAN
Q56571|FLAD_VIBAN
Q56572|FLAB_VIBAN
Q56574|FLAC_VIBAN
Q56702|FLAB_VIBPA
Q56703|FLAA_VIBPA
Q56712|FLAC_VIBPA
Q56741|COAE_VIBVU
Q56764|COAE_XANCP
Q56826|FLIC_XENNE
Q56887|FLHA_YEREN
Q56893|FLGB_YEREN
Q56922|CSPA_YEREN
Q56927|FBPC_YEREN
Q56993|HMUV_YERPE
Q57124|Y895_HAEIN
Q57163|MIAB_HAEIN
Q57293|FBPC_ACTPL
Q57501|HPAC_ECOLX
Q57554|Y089_METJA
Q57619|FER8_METJA
Q576E0|Y3423_BRUAB
Q576K0|ZNUC_BRUAB
Q576S5|LEPA_BRUAB
Q57713|FER9_METJA
Q57772|Y326_METJA
Q577I2|LIVB8_BRUAB
Q577J0|LIVB7_BRUAB
Q577J4|Y3097_BRUAB
Q577J5|Y3096_BRUAB
Q577J8|Y3092_BRUAB
Q577W6|RIMO_BRUAB
Q57855|Y412_METJA
Q57884|HYPB_METJA
Q578E4|ADEC_BRUAB
Q578E9|UGPC_BRUAB
Q578K3|FBPC_BRUAB
Q578M5|Y2787_BRUAB
Q578S7|NIKE_BRUAB
Q578S8|NIKD_BRUAB
Q578T1|NIKR_BRUAB
Q57954|Y534_METJA
Q57969|NIKR_METJA
Q579H8|METN_BRUAB
Q579M7|MUTL_BRUAB
Q579Z3|MODC_BRUAB
Q57AB1|MIAB_BRUAB
Q57AC2|PSTB_BRUAB
Q57B76|ACSA_BRUAB
Q57B94|4HYPE_BRUAB
Q57B99|LIVB1_BRUAB
Q57BA1|LIVB2_BRUAB
Q57DV0|NUOB_BRUAB
Q57E90|RSH_BRUAB
Q57EI0|BETB_BRUAB
Q57F22|Y363_BRUAB
Q57GL3|NSRR_SALCH
Q57GM1|MUTL_SALCH
Q57GV4|ACTP_SALCH
Q57GZ7|MALK_SALCH
Q57H53|ZRAP_SALCH
Q57HH1|RHAD_SALCH
Q57HM6|FADB_SALCH
Q57HM7|FADA_SALCH
Q57HY8|PSTB_SALCH
Q57I24|IBPA_SALCH
Q57I25|IBPB_SALCH
Q57IK8|DCTA_SALCH
Q57IP3|NIKR_SALCH
Q57IS3|UGPC_SALCH
Q57IU0|GLGC_SALCH
Q57JM2|YHAM_SALCH
Q57JP1|PAT_SALCH
Q57KE5|XNI_SALCH
Q57KT2|NORW_SALCH
Q57KT3|NORV_SALCH
Q57KT4|NORR_SALCH
Q57LC8|LEPA_SALCH
Q57M29|NUOB_SALCH
Q57M92|NAPA_SALCH
Q57MC8|EFPL_SALCH
Q57MM4|MDTC_SALCH
Q57MM5|MDTB_SALCH
Q57NA5|ZNUC_SALCH
Q57P61|ABDH_SALCH
Q57PX7|ASTE_SALCH
Q57PX9|ASTC_SALCH
Q57Q09|YEAH_SALCH
Q57QC8|POTA_SALCH
Q57R58|MACB_SALCH
Q57RA8|RIMO_SALCH
Q57RA9|GSID_SALCH
Q57RB0|GSIC_SALCH
Q57RB1|GSIB_SALCH
Q57RB2|GSIA_SALCH
Q57RH4|MODC_SALCH
Q57RM6|DTPD_SALCH
Q57RQ7|MIAB_SALCH
Q57S53|METN2_SALCH
Q57S77|HTPG_SALCH
Q57SB5|CLPP_SALCH
Q57SD6|PHNT_SALCH
Q57SU1|DPO4_SALCH
Q57T09|METN1_SALCH
Q57T53|GSA_SALCH
Q57TB6|COAE_SALCH
Q57TF5|THIQ_SALCH
Q57TJ0|CAIC_SALCH
Q57TJ1|CAID_SALCH
Q58020|GSA_METJA
Q58067|Y651_METJA
Q58089|Y676_METJA
Q58095|RTCB_METJA
Q58123|HYPF_METJA
Q58131|ARGD_METJA
Q58142|Y732_METJA
Q58158|FPRA_METJA
Q58206|Y796_METJA
Q58216|Y806_METJA
Q58277|AMTAB_METJA
Q58283|Y873_METJA
Q58400|Y993_METJA
Q58429|Y1023_METJA
Q58431|CYDE_METJA
Q58433|Y1027_METJA
Q58448|EF2_METJA
Q58456|ASNH2_METJA
Q58516|ASNH1_METJA
Q58556|Y1156_METJA
Q58576|PAN_METJA
Q58639|Y1242_METJA
Q58663|LIVG_METJA
Q58664|LIVF_METJA
Q58696|BIOA_METJA
Q58705|Y1309_METJA
Q58739|AMT2_METJA
Q58740|GLNK2_METJA
Q58762|WTPC_METJA
Q58806|LADH_METJA
Q58854|ADEC_METJA
Q58889|PRS2_METJA
Q58903|Y1508_METJA
Q59046|TOP1_METJA
Q59056|Y1662_METJA
Q59091|PCAJ_ACIAD
Q59098|ODP2_CUPNH
Q59136|CISY_RICC1
Q59156|DPO1_CALBD
Q59282|ARGD_CORGL
Q59416|6PGD_ECOLI
Q59638|ODP2_PSEAE
Q59702|PCHA_PSEPU
Q59730|CISY_RICAK
Q59732|CISY_RICAE
Q59741|CISY_RICHE
Q59742|CISY_RICJA
Q59747|GLN1B_RHIME
Q59748|CISY_RICMA
Q59759|CISY_RICPA
Q59768|CISY_RICRH
Q59776|CISY_RICS1
Q59778|CISY_RICS2
Q59821|ODP2_STAAU
Q59928|ARGD_STRMU
Q59939|CISY_STRMU
Q59977|CISY_SYNY3
Q59993|CLPP2_SYNY3
Q59996|RPSC_SYNY3
Q5DZ79|ASTB_ALIF1
Q5DZC0|GLGC_ALIF1
Q5DZC6|MALK_ALIF1
Q5E0B3|LOLD_ALIF1
Q5E0T4|MODC_ALIF1
Q5E284|ZNUC2_ALIF1
Q5E2B3|EFP_ALIF1
Q5E2C6|MUTL_ALIF1
Q5E2D6|NSRR_ALIF1
Q5E2G9|ASTD_ALIF1
Q5E312|LEPA_ALIF1
Q5E3B8|PSTB2_ALIF1
Q5E3W8|NORR_ALIF1
Q5E3W9|NORV_ALIF1
Q5E3X0|NORW_ALIF1
Q5E586|POTA_ALIF1
Q5E6M2|ZNUC1_ALIF1
Q5E6Q5|CLPP_ALIF1
Q5E6Q9|HTPG_ALIF1
Q5E6U2|MIAB_ALIF1
Q5E715|METN_ALIF1
Q5E760|Y641_ALIF1
Q5E882|THIQ_ALIF1
Q5E8X7|FADA_ALIF1
Q5F4X8|MSBA_NEIG1
Q5F616|NUOB_NEIG1
Q5F618|NUOD_NEIG1
Q5F8K2|LOLD_NEIG1
Q5F8M6|MUTL_NEIG1
Q5F8N2|DPO4_NEIG1
Q5F914|CLPP_NEIG1
Q5F9P9|LEPA_NEIG1
Q5FA19|FBPC_NEIG1
Q5FA25|RF3_NEIG1
Q5FAH9|GSA_NEIG1
Q5FAI1|MIAB_NEIG1
Q5FFG7|CLPP_EHRRG
Q5FFT1|PSTB_EHRRG
Q5FHC4|HTPG_EHRRG
Q5FHD1|MIAB_EHRRG
Q5FHF7|NUOB_EHRRG
Q5FHJ7|EFP_EHRRG
Q5FHQ1|LEPA_EHRRG
Q5FHQ2|RL34_LACAC
Q5FIJ4|EFP1_LACAC
Q5FJG2|EFP2_LACAC
Q5FJP6|LEPA_LACAC
Q5FKL2|METN_LACAC
Q5FL41|POTA_LACAC
Q5FL55|CLPP_LACAC
Q5FL67|GLGC_LACAC
Q5FLW2|MUTS2_LACAC
Q5FLX4|MUTL_LACAC
Q5FM17|PSTB2_LACAC
Q5FM18|PSTB1_LACAC
Q5FM62|ECFA2_LACAC
Q5FM63|ECFA1_LACAC
Q5FM92|EFG_LACAC
Q5FME5|MURA_LACAC
Q5FMM1|PHNC_LACAC
Q5FPF1|MIAB_GLUOX
Q5FQ87|ADEC_GLUOX
Q5FQT4|CLPP2_GLUOX
Q5FS51|HTPG_GLUOX
Q5FSM2|MURA_GLUOX
Q5FSM8|DPO4_GLUOX
Q5FUC2|LEPA_GLUOX
Q5FUR3|CLPP1_GLUOX
Q5FUV5|LOLD_GLUOX
Q5GRP6|MURA_WOLTR
Q5GRS1|ZNUC_WOLTR
Q5GRW9|LEPA_WOLTR
Q5GS83|CLPP_WOLTR
Q5GSP0|MUTL_WOLTR
Q5GSS2|MIAB_WOLTR
Q5GT43|NUOB_WOLTR
Q5GTE5|HTPG_WOLTR
Q5GUV2|Y4267_XANOR
Q5GXP5|RIMO_XANOR
Q5GXT2|NUOB_XANOR
Q5GXT4|NUOD_XANOR
Q5GYR2|EFPL_XANOR
Q5GZ51|MIAB_XANOR
Q5GZ85|MUTL_XANOR
Q5GZV7|HTPG_XANOR
Q5H002|PSTB_XANOR
Q5H0G3|LOLD_XANOR
Q5H1R5|LEPA_XANOR
Q5H1V2|RF3_XANOR
Q5H2I4|COAE_XANOR
Q5H3I5|GSA_XANOR
Q5H3V0|DCTA_XANOR
Q5H434|CLPP_XANOR
Q5H503|METN_XANOR
Q5HAV5|PSTB_EHRRW
Q5HBH4|LEPA_EHRRW
Q5HBL2|EFP_EHRRW
Q5HBM2|NUOB_EHRRW
Q5HBR5|MIAB_EHRRW
Q5HBT2|HTPG_EHRRW
Q5HBX5|CLPP_EHRRW
Q5HCZ6|ROCA_STAAC
Q5HDG4|NREB_STAAC
Q5HDG7|NART_STAAC
Q5HDP9|FDHL_STAAC
Q5HDX1|RS14Z_STAAC
Q5HDY6|ECFA1_STAAC
Q5HE15|PTLCB_STAAC
Q5HE78|ALDH_STAAC
Q5HEA0|MURA1_STAAC
Q5HEM7|DPO4_STAAC
Q5HER0|GSA2_STAAC
Q5HF67|Y1756_STAAC
Q5HF85|COAE_STAAC
Q5HFA5|GSA1_STAAC
Q5HFH6|LEPA_STAAC
Q5HFJ9|SIGA_STAAC
Q5HFN0|EFP_STAAC
Q5HFR2|6PGD_STAAC
Q5HFT1|SRRB_STAAC
Q5HG18|CSPA_STAAC
Q5HG38|NIKB_STAAC
Q5HG39|NIKC_STAAC
Q5HG41|NIKE_STAAC
Q5HGC3|GLN1A_STAAC
Q5HGC7|BSAA_STAAC
Q5HGD5|MUTL_STAAC
Q5HGD9|MIAB_STAAC
Q5HGI2|TOP1_STAAC
Q5HGU0|MUTS2_STAAC
Q5HGY5|POTA_STAAC
Q5HGY9|ODP2_STAAC
Q5HGZ1|ODPA_STAAC
Q5HHC7|DHE2_STAAC
Q5HHC8|OAT2_STAAC
Q5HHD3|MNHA1_STAAC
Q5HHK4|METN2_STAAC
Q5HHQ0|CLPP_STAAC
Q5HI45|MNHA2_STAAC
Q5HIA0|VRAB_STAAC
Q5HIA2|PROP_STAAC
Q5HIL5|METN1_STAAC
Q5HIU0|THLA_STAAC
Q5HJI8|OAT1_STAAC
Q5HJK3|ALDA_STAAC
Q5HJM6|PHNC_STAAC
Q5HKQ8|PHNC_STAEQ
Q5HKZ3|BSAA_STAEQ
Q5HL59|ROCA_STAEQ
Q5HLA3|ALDA_STAEQ
Q5HLK5|NREB_STAEQ
Q5HLK7|NART_STAEQ
Q5HM12|RS14Z_STAEQ
Q5HM27|ECFA1_STAEQ
Q5HM28|ECFA2_STAEQ
Q5HM40|PTLCB_STAEQ
Q5HMA0|ALD1_STAEQ
Q5HMC2|MURA1_STAEQ
Q5HN39|DPO4_STAEQ
Q5HN71|GSA2_STAEQ
Q5HNJ7|Y1271_STAEQ
Q5HNL6|COAE_STAEQ
Q5HNN6|GSA1_STAEQ
Q5HNR8|RELA_STAEQ
Q5HNW2|LEPA_STAEQ
Q5HNY7|SIGA_STAEQ
Q5HP20|EFP_STAEQ
Q5HP24|ARGD_STAEQ
Q5HP42|6PGD_STAEQ
Q5HPE0|CSPA_STAEQ
Q5HPF5|PSTB_STAEQ
Q5HPN2|GLN1A_STAEQ
Q5HPP4|MUTL_STAEQ
Q5HPP8|MIAB_STAEQ
Q5HPU2|TOP1_STAEQ
Q5HQ30|MUTS2_STAEQ
Q5HQ70|POTA_STAEQ
Q5HQ74|ODP2_STAEQ
Q5HQE4|RF3_STAEQ
Q5HQK4|OAT_STAEQ
Q5HQL0|MNHA1_STAEQ
Q5HQQ9|METN2_STAEQ
Q5HQW0|CLPP_STAEQ
Q5HRB2|MNHA2_STAEQ
Q5HRH0|PROP_STAEQ
Q5HRH3|VRAB_STAEQ
Q5HS07|THLA_STAEQ
Q5HSA3|RS14Z_CAMJR
Q5HSL3|NUOB_CAMJR
Q5HSL5|NUOD_CAMJR
Q5HSM5|NUON_CAMJR
Q5HU70|LEPA_CAMJR
Q5HUU3|GSA_CAMJR
Q5HV18|METN_CAMJR
Q5HVF4|PSTB_CAMJR
Q5HVG3|MACB_CAMJR
Q5HVL5|EFP_CAMJR
Q5HVP5|HTPG_CAMJR
Q5HW09|MIAB_CAMJR
Q5HWX6|CLPP_CAMJR
Q5JDJ4|NIKR_THEKO
Q5JEB0|WTPC_THEKO
Q5JEP9|PSTB_THEKO
Q5JEW1|ORNAT_THEKO
Q5JFW3|LYSJ_THEKO
Q5JFZ3|EF2_THEKO
Q5JGG6|LMRAC_THEKO
Q5JHS5|PAN_THEKO
Q5JI69|TDH_THEKO
Q5JIQ0|RTCA_THEKO
Q5KUG7|MURA2_GEOKA
Q5KUJ6|NUOB_GEOKA
Q5KUJ8|NUOD_GEOKA
Q5KUL0|MURA1_GEOKA
Q5KUX3|RBSA_GEOKA
Q5KVD9|CLPP_GEOKA
Q5KVK2|METN_GEOKA
Q5KVX9|MENE_GEOKA
Q5KWC4|COAE_GEOKA
Q5KWF8|MUTS2_GEOKA
Q5KWK9|GSA2_GEOKA
Q5KWZ3|LEPA_GEOKA
Q5KX91|EFP_GEOKA
Q5KY53|ADEC_GEOKA
Q5KYK0|IOLA3_GEOKA
Q5KYR4|IOLA2_GEOKA
Q5KZ63|NSRR_GEOKA
Q5KZM1|DEOD_GEOKA
Q5L025|IOLA1_GEOKA
Q5L0E4|MUTL_GEOKA
Q5L0E8|MIAB_GEOKA
Q5L222|POTA_GEOKA
Q5L2C2|GLYOX_GEOKA
Q5L2S4|GSA1_GEOKA
Q5L3K8|ROCA_GEOKA
Q5L3Q9|ECFA2_GEOKA
Q5L3R0|ECFA1_GEOKA
Q5L410|RS14Z_GEOKA
Q5L4T7|MUTL_CHLAB
Q5L4W7|CLPP2_CHLAB
Q5L5W7|RIMO_CHLAB
Q5L659|LEPA_CHLAB
Q5L6P3|CLPP1_CHLAB
Q5L6U5|MURA_CHLAB
Q5L8L6|CLPP_BACFN
Q5L8M5|MUTL_BACFN
Q5L9H9|Y3560_BACFN
Q5LBQ4|PSTB_BACFN
Q5LBT4|POTA_BACFN
Q5LC85|LEPA_BACFN
Q5LCH4|HTPG_BACFN
Q5LEY1|BIOAB_BACFN
Q5LH49|NUOB_BACFN
Q5LI35|EFP_BACFN
Q5LI72|LOLD_BACFN
Q5LJ70|MIAB_BACFN
Q5LKW3|4HYPE_RUEPO
Q5LL90|MURA_RUEPO
Q5LLM0|MIAB_RUEPO
Q5LM18|ADEC_RUEPO
Q5LMR5|EFTU_RUEPO
Q5LPR4|NUOB_RUEPO
Q5LPR7|NUOD_RUEPO
Q5LS19|PSTB_RUEPO
Q5LT05|POTA_RUEPO
Q5LU15|EFP_RUEPO
Q5LUQ0|CLPP_RUEPO
Q5LUR8|ZNUC_RUEPO
Q5LUS0|LEPA_RUEPO
Q5LUV8|RIMO_RUEPO
Q5LVC2|PHNC_RUEPO
Q5LVM5|TAUB_RUEPO
Q5LX21|UGPC_RUEPO
Q5LXS4|RS14Z_STRT1
Q5LY40|MUTS2_STRT1
Q5LY60|EFP_STRT1
Q5LYC2|DPO4_STRT1
Q5LYN4|POTA_STRT1
Q5LZI4|MURA1_STRT1
Q5LZU3|PSTB1_STRT1
Q5M008|LEPA_STRT1
Q5M0N9|COAE_STRT1
Q5M1A8|CLPP_STRT1
Q5M1F6|METN_STRT1
Q5M1Y6|MUTL_STRT1
Q5M2C6|RS14Z_STRT2
Q5M2P5|MUTS2_STRT2
Q5M2R5|EFP_STRT2
Q5M2Y5|DPO4_STRT2
Q5M397|POTA_STRT2
Q5M439|MURA1_STRT2
Q5M4F3|PSTB1_STRT2
Q5M4M2|LEPA_STRT2
Q5M575|COAE_STRT2
Q5M5U4|CLPP_STRT2
Q5M5Z2|METN_STRT2
Q5M6H7|MUTL_STRT2
Q5MBG2|DHE4_HALSI
Q5MK06|MACB_NEIGO
Q5MZ53|CMPD_SYNP6
Q5MZ54|CMPC_SYNP6
Q5MZI2|NDHH_SYNP6
Q5N0X9|MUTS_SYNP6
Q5N199|MIAB_SYNP6
Q5N1G5|PSTB_SYNP6
Q5N1N6|RIMO_SYNP6
Q5N1P6|CLPP3_SYNP6
Q5N1Q7|CLPP2_SYNP6
Q5N1T5|EFP_SYNP6
Q5N2P0|COAE_SYNP6
Q5N390|LEPA_SYNP6
Q5N3K9|GLGC_SYNP6
Q5N560|NDHK_SYNP6
Q5N5T8|NU2C_SYNP6
Q5N5W1|NU4C1_SYNP6
Q5N665|CLPP1_SYNP6
Q5NEF8|LEPA_FRATT
Q5NFU5|METN_FRATT
Q5NH47|CLPP_FRATT
Q5NH53|MIAB_FRATT
Q5NHP2|LOLD_FRATT
Q5NHT8|HTPG_FRATT
Q5NI60|EFP_FRATT
Q5NIN2|NUOD_FRATT
Q5NIN4|NUOB_FRATT
Q5NLP5|LEPA_ZYMMO
Q5NN23|SSUB_ZYMMO
Q5NNB4|ASTB_ZYMMO
Q5NNN6|PSTB_ZYMMO
Q5NNY8|CLPP_ZYMMO
Q5NPC9|RIMO_ZYMMO
Q5NRF3|MIAB_ZYMMO
Q5NRJ0|COAE_ZYMMO
Q5P089|LEPA_AROAE
Q5P161|CLPP_AROAE
Q5P1C5|HTPG_AROAE
Q5P1E7|NUOD_AROAE
Q5P1E9|NUOB_AROAE
Q5P2L4|COAE_AROAE
Q5P4W2|MODC_AROAE
Q5P6D5|MACB_AROAE
Q5P6J6|GSA_AROAE
Q5P760|MIAB_AROAE
Q5PAX8|LEPA_ANAMM
Q5PB32|NUOB_ANAMM
Q5PB69|MIAB_ANAMM
Q5PB86|HTPG_ANAMM
Q5PBD0|CLPP_ANAMM
Q5PC95|PAT_SALPA
Q5PCB2|YHAM_SALPA
Q5PCG9|METN2_SALPA
Q5PD43|GSA_SALPA
Q5PDF8|THIQ_SALPA
Q5PDW7|MDTB_SALPA
Q5PDW8|MDTC_SALPA
Q5PE39|EFPL_SALPA
Q5PEL3|XNI_SALPA
Q5PF19|NORV_SALPA
Q5PF20|NORR_SALPA
Q5PF36|NORW_SALPA
Q5PF76|DPO4_SALPA
Q5PFK7|HTPG_SALPA
Q5PFN4|CLPP_SALPA
Q5PFQ7|PHNT_SALPA
Q5PG54|MODC_SALPA
Q5PGK9|MACB_SALPA
Q5PGP3|GSIA_SALPA
Q5PGP4|GSIB_SALPA
Q5PGP5|GSIC_SALPA
Q5PGP6|GSID_SALPA
Q5PGP7|RIMO_SALPA
Q5PHB9|ASTA_SALPA
Q5PHC0|ASTD_SALPA
Q5PHC1|ASTB_SALPA
Q5PHC2|ASTE_SALPA
Q5PHC8|ASTC_SALPA
Q5PHE4|YEAH_SALPA
Q5PHV8|ABDH_SALPA
Q5PI61|NAPA_SALPA
Q5PIA5|ZNUC_SALPA
Q5PID0|METN1_SALPA
Q5PIL0|CAIC_SALPA
Q5PIL1|CAID_SALPA
Q5PJ05|ACTP_SALPA
Q5PJL1|UGPC_SALPA
Q5PJN1|NIKR_SALPA
Q5PJR1|DCTA_SALPA
Q5PK98|ZRAP_SALPA
Q5PKG5|RHAD_SALPA
Q5PKQ2|FADB_SALPA
Q5PKQ3|FADA_SALPA
Q5PKS5|IBPA_SALPA
Q5PKS6|IBPB_SALPA
Q5PKW4|PSTB_SALPA
Q5PKZ8|MALK_SALPA
Q5PL49|MUTL_SALPA
Q5PL57|NSRR_SALPA
Q5PL77|EFP_SALPA
Q5PLT0|MIAB_SALPA
Q5PM08|GLGC_SALPA
Q5PMK1|POTA_SALPA
Q5PN54|NUOB_SALPA
Q5PNC0|LEPA_SALPA
Q5QU46|LOLD_IDILO
Q5QUK3|ASTE_IDILO
Q5QVT8|EFP_IDILO
Q5QVX3|ASTD_IDILO
Q5QW89|MUTL_IDILO
Q5QWI1|ASTB_IDILO
Q5QWR2|HTPG_IDILO
Q5QXH8|FADA_IDILO
Q5QXM1|FADJ_IDILO
Q5QXN8|CLPP_IDILO
Q5QYC5|MIAB_IDILO
Q5R0N3|COAE_IDILO
Q5R104|LEPA_IDILO
Q5SHH5|LYSJ_THET8
Q5SHT5|MUTS2_THET8
Q5SI82|FTSH_THET8
Q5SIP0|GLNA_THET8
Q5SIW6|ACSA_THET8
Q5SJ39|RIMO_THET8
Q5SJS4|GSA_THET8
Q5SKA7|LEPA_THET8
Q5SKM8|CLPP_THET8
Q5SKS4|TDH_THET8
Q5SLN1|PSTB_THET8
Q5SLR4|ODBA_THET8
Q5SM03|MURA_THET8
Q5SMC1|GLGC_THET8
Q5SME9|MIAB_THET8
Q5UQB5|TOP1P_MIMIV
Q5UQE1|ASNS_MIMIV
Q5UT56|PAN2_HALVD
Q5UZ90|GSA_HALMA
Q5UZS7|EF2_HALMA
Q5V0G3|PSTB2_HALMA
Q5V225|PSTB1_HALMA
Q5W267|PIGE_SERS3
Q5WB82|MURA1_ALKCK
Q5WBL0|SSUB3_ALKCK
Q5WC31|RBSA_ALKCK
Q5WCI1|SSUB2_ALKCK
Q5WD17|ADEC2_ALKCK
Q5WDK0|CLPP2_ALKCK
Q5WDP1|METN3_ALKCK
Q5WEG9|COAE_ALKCK
Q5WEK0|MUTS2_ALKCK
Q5WEP8|GSA2_ALKCK
Q5WET7|PSTB2_ALKCK
Q5WET8|PSTB1_ALKCK
Q5WF43|EFP_ALKCK
Q5WFY0|MIAB_ALKCK
Q5WFY4|MUTL_ALKCK
Q5WHG5|LEPA_ALKCK
Q5WHZ3|Y1477_ALKCK
Q5WIE9|GSA1_ALKCK
Q5WIL7|PHNC_ALKCK
Q5WJ39|ADEC1_ALKCK
Q5WJE6|HTPG_ALKCK
Q5WJP0|METN2_ALKCK
Q5WKG4|SSUB1_ALKCK
Q5WKL3|METN1_ALKCK
Q5WKZ1|IOLA1_ALKCK
Q5WL64|NSRR_ALKCK
Q5WL78|ECTB_ALKCK
Q5WLP9|RS14Z_ALKCK
Q5WLZ7|CLPP1_ALKCK
Q5WSZ9|Y2726_LEGPL
Q5WT21|NUOB_LEGPL
Q5WUF8|LOLD_LEGPL
Q5WVI1|LEPA_LEGPL
Q5WVJ0|CLPP_LEGPL
Q5WVL8|METN_LEGPL
Q5WVZ3|ASTB_LEGPL
Q5WVZ4|ASTD_LEGPL
Q5WW92|COAE_LEGPL
Q5WWG1|GSA_LEGPL
Q5WWX9|HTPG_LEGPL
Q5WX12|MIAB_LEGPL
Q5WXF0|POTA_LEGPL
Q5WYJ7|TDH_LEGPL
Q5WYX3|MURA1_LEGPL
Q5WYY8|DPO4_LEGPL
Q5WZP1|EFP_LEGPL
Q5X186|Y2857_LEGPA
Q5X1A8|NUOB_LEGPA
Q5X2Z8|LOLD_LEGPA
Q5X443|LEPA_LEGPA
Q5X451|CLPP_LEGPA
Q5X484|METN_LEGPA
Q5X4K3|ASTB_LEGPA
Q5X4K4|ASTD_LEGPA
Q5X529|GSA_LEGPA
Q5X597|COAE_LEGPA
Q5X5J7|HTPG_LEGPA
Q5X5N2|MIAB_LEGPA
Q5X627|POTA_LEGPA
Q5X748|TDH_LEGPA
Q5X7J1|DPO4_LEGPA
Q5X888|EFP_LEGPA
Q5X9B5|ECFA1_STRP6
Q5X9B6|ECFA2_STRP6
Q5X9H5|MUTL_STRP6
Q5X9L4|CSPA_STRP6
Q5XA48|DPO4_STRP6
Q5XA92|EFP_STRP6
Q5XAF5|PTNAB_STRP6
Q5XBY6|PSTB2_STRP6
Q5XCA4|POTA_STRP6
Q5XCD2|LEPA_STRP6
Q5XCX7|MURA1_STRP6
Q5XDE3|COAE_STRP6
Q5XDM4|CLPP_STRP6
Q5XDS8|METN_STRP6
Q5XDU4|OPPF_STRP6
Q5XEC2|RS14Z_STRP6
Q5YP79|GSA_NOCFA
Q5YQG3|GLGC_NOCFA
Q5YRD1|METN_NOCFA
Q5YRK2|SSUB3_NOCFA
Q5YT08|MIAB_NOCFA
Q5YTL1|EFP_NOCFA
Q5YTW4|PHNC_NOCFA
Q5YUW4|ARC_NOCFA
Q5YW77|ECTB_NOCFA
Q5YWC8|NUOB_NOCFA
Q5YWD0|NUOD_NOCFA
Q5YYR7|SSUB2_NOCFA
Q5YZY9|CYSA_NOCFA
Q5YZZ7|LEPA_NOCFA
Q5Z062|CLPP3_NOCFA
Q5Z063|CLPP2_NOCFA
Q5Z0M4|CLPP1_NOCFA
Q5Z0P5|SSUB1_NOCFA
Q5Z0X7|MURA_NOCFA
Q5Z1R9|RS14Z_NOCFA
Q5Z293|PSTB_NOCFA
Q5Z3N4|HTPG_NOCFA
Q5ZRT9|NUOB_LEGPH
Q5ZT78|LOLD_LEGPH
Q5ZUD2|LEPA_LEGPH
Q5ZUD9|CLPP_LEGPH
Q5ZUG5|METN_LEGPH
Q5ZUT4|ASTB_LEGPH
Q5ZUT5|ASTD_LEGPH
Q5ZVA6|GSA_LEGPH
Q5ZVH3|COAE_LEGPH
Q5ZVS1|HTPG_LEGPH
Q5ZVV6|MIAB_LEGPH
Q5ZWE4|POTA_LEGPH
Q5ZXM9|TDH_LEGPH
Q5ZY20|DPO4_LEGPH
Q5ZYS4|EFP_LEGPH
Q5ZZZ7|POTA_MESH2
Q60107|CLPP_YEREN
Q60182|GLNA_METJA
Q601K1|RS14Z_MESH2
Q601T6|ECFA2_MESH2
Q60246|FLAA_VIBAN
Q60335|RTCA_METJA
Q60366|AMT1_METJA
Q60381|GLNK1_METJA
Q604C1|LOLD_METCA
Q605A9|EFG2_METCA
Q606C5|COAE_METCA
Q608L6|GLGC_METCA
Q608M4|LEPA_METCA
Q608N1|MIAB_METCA
Q608V9|MODC_METCA
Q608X8|NUOB_METCA
Q608X9|NUOCD_METCA
Q609B5|EFP_METCA
Q609M1|RTCA_METCA
Q609Q1|CYSA_METCA
Q609Z8|PSTB_METCA
Q60AA3|MSBA_METCA
Q60AI1|POTA_METCA
Q60AK1|FTSH_METCA
Q60AK3|HTPG_METCA
Q60BE8|CLPP2_METCA
Q60C68|CLPP1_METCA
Q62AD1|ACSA_BURMA
Q62AW4|TAUB_BURMA
Q62B84|METN2_BURMA
Q62CH7|BETB_BURMA
Q62DE1|NUOB2_BURMA
Q62F24|DCTA_BURMA
Q62GB4|UGPC_BURMA
Q62H59|PHNC_BURMA
Q62ID1|HTPG_BURMA
Q62IN6|NUOB1_BURMA
Q62JK7|CLPP_BURMA
Q62K56|SSUB_BURMA
Q62K72|NODI_BURMA
Q62K82|CYSA_BURMA
Q62L74|PSTB_BURMA
Q62LN3|ASTE_BURMA
Q62LN4|ASTB_BURMA
Q62LN5|ASTD_BURMA
Q62LT1|LEPA_BURMA
Q62M41|METN1_BURMA
Q62MK8|MIAB_BURMA
Q630B4|RL34_BACCZ
Q630U9|NUOB_BACCZ
Q630V1|NUOD_BACCZ
Q630W1|MURA1_BACCZ
Q631K2|CLPP2_BACCZ
Q631Y4|METN3_BACCZ
Q632H2|GLGC_BACCZ
Q632I5|MENE_BACCZ
Q633L3|COAE_BACCZ
Q633P2|MUTS2_BACCZ
Q633Y3|GSA2_BACCZ
Q634M2|LEPA_BACCZ
Q634Y7|EFP_BACCZ
Q635E0|DPO4_BACCZ
Q636Q4|MIAB_BACCZ
Q636Q8|MUTL_BACCZ
Q637E2|PHNC_BACCZ
Q63A38|SSUB_BACCZ
Q63AG0|CLPP1_BACCZ
Q63B74|IOLA2_BACCZ
Q63BL0|IOLA1_BACCZ
Q63E84|POTA_BACCZ
Q63FX9|RBSA_BACCZ
Q63GB4|GSA1_BACCZ
Q63GR8|METN2_BACCZ
Q63GS0|ROCA_BACCZ
Q63H29|METN1_BACCZ
Q63H62|ECFA1_BACCZ
Q63H77|RS14Z_BACCZ
Q63JZ3|TAUB_BURPS
Q63KK8|BETB_BURPS
Q63MM6|MACB_BURPS
Q63NC4|ACSA_BURPS
Q63NG7|4HYPE_BURPS
Q63NI4|METN2_BURPS
Q63Q62|UGPC_BURPS
Q63QG0|NUOB2_BURPS
Q63R24|PHNC_BURPS
Q63S19|METN1_BURPS
Q63S94|LEPA_BURPS
Q63SD7|ASTD_BURPS
Q63SD8|ASTB_BURPS
Q63SD9|ASTE_BURPS
Q63TW1|SSUB_BURPS
Q63TX3|NODI_BURPS
Q63TY1|CYSA_BURPS
Q63V41|CLPP_BURPS
Q63V79|PSTB_BURPS
Q63VN2|NUOB1_BURPS
Q63W07|HTPG_BURPS
Q63X63|MIAB_BURPS
Q63XW5|DCTA_BURPS
Q64NW2|CLPP_BACFR
Q64NX1|MUTL_BACFR
Q64PR7|Y3772_BACFR
Q64SM5|PSTB_BACFR
Q64SQ6|POTA_BACFR
Q64T74|LEPA_BACFR
Q64VX4|BIOAB_BACFR
Q64X95|DPO4_BACFR
Q64Y07|NUOB_BACFR
Q64Z80|LOLD_BACFR
Q650P7|MIAB_BACFR
Q65CZ5|HTPG_BACLD
Q65D00|IOLA2_BACLD
Q65DU2|MURA2_BACLD
Q65DX8|MURA1_BACLD
Q65E10|CLPP2_BACLD
Q65E55|RBSA_BACLD
Q65EI5|CLPP1_BACLD
Q65F80|METN2_BACLD
Q65FS5|GLGC_BACLD
Q65FT5|MENE_BACLD
Q65G95|COAE_BACLD
Q65GE2|MUTS2_BACLD
Q65GK4|GSA2_BACLD
Q65H50|LEPA_BACLD
Q65HB9|PSTB2_BACLD
Q65HC0|PSTB1_BACLD
Q65HH4|EFP_BACLD
Q65IJ4|R14Z2_BACLD
Q65IX1|IOLA1_BACLD
Q65JE1|MUTL_BACLD
Q65JE5|MIAB_BACLD
Q65JE7|TDH_BACLD
Q65K51|ADEC_BACLD
Q65M01|NSRR_BACLD
Q65M34|METN1_BACLD
Q65M64|SSUB_BACLD
Q65M82|GSA1_BACLD
Q65NN2|ROCA_BACLD
Q65P77|ECFA1_BACLD
Q65P94|R14Z1_BACLD
Q65Q26|RHAD_MANSM
Q65Q72|NAPA_MANSM
Q65QA6|RIMO_MANSM
Q65QT6|MALK_MANSM
Q65RF6|CLPP_MANSM
Q65RV7|HTPG_MANSM
Q65RW3|MIAB_MANSM
Q65S66|FBPC_MANSM
Q65SC9|THIQ_MANSM
Q65SD7|MUTL_MANSM
Q65SW3|MODC_MANSM
Q65T42|CYSA_MANSM
Q65TG8|DPO4_MANSM
Q65TH4|MACB_MANSM
Q65TI2|GLGC_MANSM
Q65U43|GSA_MANSM
Q65UE1|POTA_MANSM
Q65UG3|ZNUC_MANSM
Q65UW1|MGLA_MANSM
Q65V95|EFP_MANSM
Q65VG9|METN_MANSM
Q65VN2|LEPA_MANSM
Q65VP4|COAE_MANSM
Q65WJ1|ARAG_MANSM
Q65YX0|SFNF_PSEPU
Q660M8|POTA_BORGP
Q660R2|CLPP_BORGP
Q660W4|HTPG_BORGP
Q661E8|MURA_BORGP
Q662F3|MUTL_BORGP
Q662S4|LEPA_BORGP
Q663R5|PSTB2_YERPS
Q663W9|IBPB_YERPS
Q664D7|DCTA_YERPS
Q664G2|RBSA_YERPS
Q664I4|GLGC_YERPS
Q664P8|TAUB_YERPS
Q664X5|MALK_YERPS
Q665B6|SSUB_YERPS
Q667H8|XNI_YERPS
Q667L9|METN2_YERPS
Q667U9|LEPA_YERPS
Q668C5|MDTC_YERPS
Q668C6|MDTB_YERPS
Q668E1|PSTB1_YERPS
Q668K6|CYSA_YERPS
Q668L6|MACB2_YERPS
Q668Q3|FBPC_YERPS
Q669A1|NUOB_YERPS
Q669P3|LOLD_YERPS
Q669S5|FLHD_YERPS
Q66AQ1|Y2079_YERPS
Q66AT7|ZNUC_YERPS
Q66B17|ASTE_YERPS
Q66B18|ASTB_YERPS
Q66B19|ASTD_YERPS
Q66B20|ASTA_YERPS
Q66B21|ASTC_YERPS
Q66C83|MGLA_YERPS
Q66CL2|MACB1_YERPS
Q66CQ3|METN1_YERPS
Q66CT6|EFPL_YERPS
Q66D26|PHNC_YERPS
Q66D46|ZRAP_YERPS
Q66D53|BETB_YERPS
Q66D71|MODC_YERPS
Q66DD3|MIAB_YERPS
Q66DP8|HTPG_YERPS
Q66DT4|CLPP_YERPS
Q66DZ7|DPO4_YERPS
Q66EF1|GSA_YERPS
Q66EN1|THIQ_YERPS
Q66FA9|NSRR_YERPS
Q66FB7|MUTL_YERPS
Q66FD2|EFP_YERPS
Q66FF5|RHAD_YERPS
Q66FK0|HMUV_YERPS
Q66FM8|ACSA_YERPS
Q66FN0|ACTP_YERPS
Q66FR8|FADB_YERPS
Q66FR9|FADA_YERPS
Q66FU4|UGPC_YERPS
Q67JH0|FTSH3_SYMTH
Q67JV6|RS14Z_SYMTH
Q67JX3|ECFA1_SYMTH
Q67JX4|ECFA2_SYMTH
Q67KN6|NUOB2_SYMTH
Q67KN9|NUOD2_SYMTH
Q67LC0|FTSH1_SYMTH
Q67N85|TDH_SYMTH
Q67N94|EFP_SYMTH
Q67NJ9|MIAB_SYMTH
Q67NL0|MUTL_SYMTH
Q67P19|NUOD1_SYMTH
Q67P21|NUOB1_SYMTH
Q67Q46|MURA1_SYMTH
Q67QE3|MUTS2_SYMTH
Q67QM6|DPO4_SYMTH
Q67QZ1|NAPA_SYMTH
Q67QZ4|CLPP2_SYMTH
Q67R57|COAE_SYMTH
Q67RE7|PSTB2_SYMTH
Q67RG2|PSTB1_SYMTH
Q67S76|LEPA_SYMTH
Q67SK0|CLPP1_SYMTH
Q67SV5|METN_SYMTH
Q67T82|FTSH2_SYMTH
Q68VN4|MUTL_RICTY
Q68VQ5|RPOD_RICTY
Q68VU1|MIAB_RICTY
Q68VV6|NUOM_RICTY
Q68VV7|NUOL_RICTY
Q68W38|LOLD_RICTY
Q68W42|Y691_RICTY
Q68WH4|NTRXL_RICTY
Q68WK6|ODP2_RICTY
Q68WL5|CLPP_RICTY
Q68X17|NUOB_RICTY
Q68X45|TOP1_RICTY
Q68X95|LEPA_RICTY
Q68XI8|ODO2_RICTY
Q68XN8|GLNP_RICTY
Q68XR9|FTSH_RICTY
Q68XX7|PTAS_RICTY
Q68Y08|HTPG_RICTY
Q6A6F9|NUOB_CUTAK
Q6A6N9|RS14Z_CUTAK
Q6A6X6|METN_CUTAK
Q6A763|DPO4_CUTAK
Q6A7E9|CLPP2_CUTAK
Q6A7F0|CLPP1_CUTAK
Q6A8Z7|MIAB_CUTAK
Q6A9B2|LEPA_CUTAK
Q6A9M5|COAE_CUTAK
Q6AA20|GLGC_CUTAK
Q6AAR3|TDH_CUTAK
Q6AAX3|PSTB_CUTAK
Q6ABX9|ODP2_LEIXX
Q6ADG4|PSTB_LEIXX
Q6AE03|MIAB_LEIXX
Q6AE21|METN_LEIXX
Q6AEB5|LEPA_LEIXX
Q6AF21|GLGC_LEIXX
Q6AF53|COAE_LEIXX
Q6AF92|EFP_LEIXX
Q6AFZ7|CLPP2_LEIXX
Q6AFZ8|CLPP1_LEIXX
Q6AJD2|RF3_DESPS
Q6AK59|CLPP_DESPS
Q6AL48|DPO4_DESPS
Q6AL53|LEPA_DESPS
Q6ALW9|MIAB_DESPS
Q6AM16|PSTB_DESPS
Q6AMR9|LOLD_DESPS
Q6ANH1|ADEC2_DESPS
Q6ANM7|NUOD_DESPS
Q6ANN6|NUON_DESPS
Q6AQ27|RIMO_DESPS
Q6AQQ3|Y591_DESPS
Q6ARM0|HTPG_DESPS
Q6AS54|NIKR_DESPS
Q6CYN3|PSTB2_PECAS
Q6CYU2|SSUB_PECAS
Q6CYV3|IBPB_PECAS
Q6CYZ1|DCTA_PECAS
Q6CZ34|UGPC_PECAS
Q6CZK2|GLGC_PECAS
Q6D025|EFP_PECAS
Q6D065|MUTL_PECAS
Q6D0F3|THIQ_PECAS
Q6D125|NSRR_PECAS
Q6D1C4|METN3_PECAS
Q6D1H8|DPO4_PECAS
Q6D1Z0|GSA_PECAS
Q6D201|CYSA_PECAS
Q6D217|LEPA_PECAS
Q6D2B0|MDTC_PECAS
Q6D2B1|MDTB_PECAS
Q6D2D5|PSTB1_PECAS
Q6D2F6|FBPC2_PECAS
Q6D2R8|NUOB_PECAS
Q6D3A9|GSIA_PECAS
Q6D3B1|GSIC_PECAS
Q6D3B2|GSID_PECAS
Q6D3L2|EFPL_PECAS
Q6D3N6|RIMO_PECAS
Q6D3Q6|METN2_PECAS
Q6D4A8|ZNUC_PECAS
Q6D4E2|POTA_PECAS
Q6D4P1|Y2349_PECAS
Q6D5H7|METN1_PECAS
Q6D5Z2|NAPA_PECAS
Q6D6E0|BETB_PECAS
Q6D6F8|FLIE_PECAS
Q6D6J5|FLHD_PECAS
Q6D6Y6|PAT_PECAS
Q6D6Y7|ABDH_PECAS
Q6D734|FBPC1_PECAS
Q6D7D0|MODC_PECAS
Q6D7K6|MIAB_PECAS
Q6D7U0|HYPA_PECAS
Q6D7Z6|HTPG_PECAS
Q6D827|CLPP_PECAS
Q6D8F6|XNI_PECAS
Q6D8R9|NORR_PECAS
Q6D8S0|NORV_PECAS
Q6D8S1|NORW_PECAS
Q6D913|ACTP_PECAS
Q6DA25|RHAD_PECAS
Q6DAP6|FADA_PECAS
Q6DAT5|TDH_PECAS
Q6DB87|RBSA_PECAS
Q6F0E5|FTSH_MESFL
Q6F0P3|PHNC_MESFL
Q6F0V4|POTA_MESFL
Q6F0Z2|LEPA_MESFL
Q6F157|EFP_MESFL
Q6F1N1|PSTB_MESFL
Q6F1W4|ECFA2_MESFL
Q6F1W5|ECFA1_MESFL
Q6F1Y1|RS14Z_MESFL
Q6F7W8|MIAB_ACIAD
Q6F813|MACB_ACIAD
Q6F9A8|CYSA_ACIAD
Q6F9B9|LEPA_ACIAD
Q6F9F7|TGNC_ACIAD
Q6F9G0|TGNE_ACIAD
Q6F9P2|METN2_ACIAD
Q6F9X0|MSBA_ACIAD
Q6FA90|DCTA_ACIAD
Q6FAA9|EFP_ACIAD
Q6FAN3|METN1_ACIAD
Q6FCH4|RIMO_ACIAD
Q6FCP8|ASTE_ACIAD
Q6FCP9|ASTB_ACIAD
Q6FCQ0|ASTD_ACIAD
Q6FCW7|PSTB_ACIAD
Q6FCY1|GSA_ACIAD
Q6FDF8|BETB_ACIAD
Q6FE70|NUOB_ACIAD
Q6FEP8|CLPP_ACIAD
Q6FF48|COAE_ACIAD
Q6FF68|FADB_ACIAD
Q6FF69|FADA_ACIAD
Q6FF82|HTPG_ACIAD
Q6FFG4|DPO4_ACIAD
Q6FFZ1|SSUB_ACIAD
Q6FFZ4|RUTF_ACIAD
Q6FFZ5|RUTC_ACIAD
Q6FFZ6|RUTB_ACIAD
Q6FFZ7|RUTA_ACIAD
Q6FYD4|ODO2_BARQU
Q6FYL0|MACB_BARQU
Q6FYL4|ACSA_BARQU
Q6FYN9|EFP_BARQU
Q6FYT1|MURA_BARQU
Q6FZF2|NDVA_BARQU
Q6FZY8|NUOD_BARQU
Q6FZZ0|NUOB_BARQU
Q6G0J4|MUTL_BARQU
Q6G0L7|PSTB_BARQU
Q6G0N1|MIAB_BARQU
Q6G178|CLPP_BARQU
Q6G194|UGPC_BARQU
Q6G1F5|LEPA_BARQU
Q6G1V5|MACB_BARHE
Q6G1W0|ACSA_BARHE
Q6G1Z7|EFP_BARHE
Q6G2E2|METN_BARHE
Q6G2Z5|NDVA_BARHE
Q6G389|NUOB_BARHE
Q6G391|NUOD_BARHE
Q6G3Z3|CLPP_BARHE
Q6G4R4|MUTL_BARHE
Q6G4T6|PSTB_BARHE
Q6G4V6|MIAB_BARHE
Q6G550|LEPA_BARHE
Q6G5A8|COAE_BARHE
Q6G5J0|UGPC_BARHE
Q6G6C0|ROCA_STAAS
Q6G6S9|NREB_STAAS
Q6G6T3|NART_STAAS
Q6G711|FDHL_STAAS
Q6G784|RS14Z_STAAS
Q6G799|ECFA1_STAAS
Q6G7C4|PTLCB_STAAS
Q6G7I8|ALDH_STAAS
Q6G7L0|MURA1_STAAS
Q6G838|DPO4_STAAS
Q6G870|GSA2_STAAS
Q6G8L9|Y1635_STAAS
Q6G8N8|COAE_STAAS
Q6G8Q8|GSA1_STAAS
Q6G8T5|RELA_STAAS
Q6G8Y3|LEPA_STAAS
Q6G905|SIGA_STAAS
Q6G937|EFP_STAAS
Q6G954|6PGD_STAAS
Q6G973|SRRB_STAAS
Q6G9F9|CSPA_STAAS
Q6G9H8|NIKB_STAAS
Q6G9H9|NIKC_STAAS
Q6G9I1|NIKE_STAAS
Q6G9Q4|GLN1A_STAAS
Q6G9Q8|BSAA_STAAS
Q6G9R7|MUTL_STAAS
Q6G9S1|MIAB_STAAS
Q6G9W3|TOP1_STAAS
Q6GA70|MUTS2_STAAS
Q6GAB5|POTA_STAAS
Q6GAB9|ODP2_STAAS
Q6GAC1|ODPA_STAAS
Q6GAQ7|RF3_STAAS
Q6GAW8|DHE2_STAAS
Q6GAW9|OAT2_STAAS
Q6GAX4|MNHA1_STAAS
Q6GB18|METN2_STAAS
Q6GB62|CLPP_STAAS
Q6GBK7|MNHA2_STAAS
Q6GBR1|VRAB_STAAS
Q6GBR4|PROP_STAAS
Q6GC27|METN1_STAAS
Q6GCB8|THLA_STAAS
Q6GCU1|OAT1_STAAS
Q6GCV9|ALDA_STAAS
Q6GCY2|PHNC_STAAS
Q6GDP4|ROCA_STAAR
Q6GE41|NREB_STAAR
Q6GE44|NART_STAAR
Q6GEC4|FDHL_STAAR
Q6GEJ6|RS14Z_STAAR
Q6GEL3|ECFA1_STAAR
Q6GEL4|ECFA2_STAAR
Q6GEN9|PTLCB_STAAR
Q6GEV3|ALDH_STAAR
Q6GEX5|MURA1_STAAR
Q6GFG2|DPO4_STAAR
Q6GFJ3|GSA2_STAAR
Q6GFZ9|Y1786_STAAR
Q6GG18|COAE_STAAR
Q6GG38|GSA1_STAAR
Q6GG70|RELA_STAAR
Q6GGB6|LEPA_STAAR
Q6GGD8|SIGA_STAAR
Q6GGH0|EFP_STAAR
Q6GGI7|6PGD_STAAR
Q6GGK7|SRRB_STAAR
Q6GH06|CSPA_STAAR
Q6GH25|NIKB_STAAR
Q6GH26|NIKC_STAAR
Q6GH28|NIKE_STAAR
Q6GHC6|GLN1A_STAAR
Q6GHD0|BSAA_STAAR
Q6GHD9|MUTL_STAAR
Q6GHE3|MIAB_STAAR
Q6GHI5|TOP1_STAAR
Q6GHU1|MUTS2_STAAR
Q6GHY6|POTA_STAAR
Q6GHZ0|ODP2_STAAR
Q6GHZ2|ODPA_STAAR
Q6GI64|RF3_STAAR
Q6GID0|DHE2_STAAR
Q6GID1|OAT2_STAAR
Q6GID6|MNHA1_STAAR
Q6GIH9|METN2_STAAR
Q6GIM3|CLPP_STAAR
Q6GJ47|MNHA2_STAAR
Q6GJ93|VRAB_STAAR
Q6GJ96|PROP_STAAR
Q6GJL2|METN1_STAAR
Q6GJW4|THLA_STAAR
Q6GKC1|OAT1_STAAR
Q6GKD8|ALDA_STAAR
Q6GKG3|PHNC_STAAR
Q6HAY6|NUOB_BACHK
Q6HAY8|NUOD_BACHK
Q6HAZ8|MURA1_BACHK
Q6HBD8|CLPP2_BACHK
Q6HBS0|METN2_BACHK
Q6HC16|GLGC_BACHK
Q6HCU7|COAE_BACHK
Q6HCX6|MUTS2_BACHK
Q6HD65|GSA2_BACHK
Q6HDK2|LEPA_BACHK
Q6HDW8|EFP_BACHK
Q6HF43|MIAB_BACHK
Q6HF47|MUTL_BACHK
Q6HFB5|PHNC_BACHK
Q6HG98|Y3105_BACHK
Q6HHI7|SSUB_BACHK
Q6HHU9|CLPP1_BACHK
Q6HI76|Y2424_BACHK
Q6HIK3|IOLA2_BACHK
Q6HJ19|IOLA1_BACHK
Q6HLQ9|POTA_BACHK
Q6HMS9|T3HPD_BACHK
Q6HNE7|RBSA_BACHK
Q6HNS8|GSA1_BACHK
Q6HP89|METN1_BACHK
Q6HP91|ROCA_BACHK
Q6HPN0|ECFA1_BACHK
Q6HPP5|RS14Z_BACHK
Q6HSG2|COAE_BACAN
Q6KHA4|FTSH_MYCMO
Q6KHL1|ECFA1_MYCMO
Q6KHL2|ECFA2_MYCMO
Q6KHP1|LEPA_MYCMO
Q6KHP5|GLGC_MYCMO
Q6KI42|RS14Z_MYCMO
Q6KIP2|POTA_MYCMO
Q6KIS8|PSTB_MYCMO
Q6KMS8|EFP_BACAN
Q6L200|EF2_PICTO
Q6L285|GADH_PICTO
Q6L2G9|GSA_PICTO
Q6LG59|MGLA2_PHOPR
Q6LH11|RBSA_PHOPR
Q6LHL2|MODC_PHOPR
Q6LJR6|ASTB_PHOPR
Q6LK87|MALK_PHOPR
Q6LKA2|GLGC_PHOPR
Q6LKD4|FBPC_PHOPR
Q6LKM4|Y4240_PHOPR
Q6LLZ1|ACSA_PHOPR
Q6LM11|EFP_PHOPR
Q6LM38|NSRR_PHOPR
Q6LMS0|LEPA_PHOPR
Q6LN52|METN_PHOPR
Q6LNA5|MIAB_PHOPR
Q6LNW0|CLPP_PHOPR
Q6LPK2|LOLD_PHOPR
Q6LQ00|Y2240_PHOPR
Q6LQV7|EFPL_PHOPR
Q6LR20|POTA_PHOPR
Q6LTE2|HTPG_PHOPR
Q6LU82|PSTB1_PHOPR
Q6LUJ8|FTSH_PHOPR
Q6LUS3|GSA_PHOPR
Q6LUY1|XYLG_PHOPR
Q6LV32|THIQ_PHOPR
Q6LVE5|ASTD_PHOPR
Q6LW06|FADB_PHOPR
Q6LW07|FADA_PHOPR
Q6LWR0|PAN_METMP
Q6LX65|LADH_METMP
Q6LX84|CYDE_METMP
Q6LXF9|RTCB_METMP
Q6LXI2|EF2_METMP
Q6LY93|PSTB_METMP
Q6LYX4|ABLA_METMP
Q6M197|NIKR_METMP
Q6M2F0|FTSH_CORGL
Q6MA55|DPO4_PARUW
Q6MAB7|MIAB_PARUW
Q6MAC7|GSA_PARUW
Q6MAZ6|EFP2_PARUW
Q6MB28|HRCA_PARUW
Q6MBE9|CLPP2_PARUW
Q6MBU9|RIMO_PARUW
Q6MCV4|POTA_PARUW
Q6MD10|LOLD_PARUW
Q6MD56|EFP1_PARUW
Q6MDI5|FTSH_PARUW
Q6MDR3|NUOD_PARUW
Q6MDR5|NUOB_PARUW
Q6ME20|METN_PARUW
Q6ME32|CLPP1_PARUW
Q6MEF3|LEPA_PARUW
Q6MEP6|MURA_PARUW
Q6MGT1|RIMO_BDEBA
Q6MH11|CLPP_BDEBA
Q6MIK8|COAE_BDEBA
Q6MIP7|PHNC_BDEBA
Q6MIR4|NUOB_BDEBA
Q6MJV1|FTSH2_BDEBA
Q6MJY0|ADEC_BDEBA
Q6MKB4|EFP_BDEBA
Q6MLC6|MIAB_BDEBA
Q6MLS7|FTSH1_BDEBA
Q6MMH0|PSTB_BDEBA
Q6MMY0|LOLD_BDEBA
Q6MNF1|ACSA_BDEBA
Q6MPX9|MACB_BDEBA
Q6MSQ1|ECFA1_MYCMS
Q6MTR6|LEPA_MYCMS
Q6MU19|POTA_MYCMS
Q6MUF4|PHNC_MYCMS
Q6N0I5|PSTB_RHOPA
Q6N0K6|NIKR_RHOPA
Q6N0P7|MODC_RHOPA
Q6N176|MURA_RHOPA
Q6N1N4|MUTL_RHOPA
Q6N1Y9|NUOB2_RHOPA
Q6N509|OADC_RHOPA
Q6N5L3|CLPP_RHOPA
Q6N5M3|NUOB1_RHOPA
Q6N6E2|RIMO_RHOPA
Q6N6K5|SSUB_RHOPA
Q6N6V1|EFP_RHOPA
Q6N715|DCTA_RHOPA
Q6N798|METN2_RHOPA
Q6N999|LOLD1_RHOPA
Q6N9W0|METN1_RHOPA
Q6NA00|PHNC2_RHOPA
Q6NBT1|CYSA_RHOPA
Q6NCM4|MIAB_RHOPA
Q6ND09|COAE_RHOPA
Q6NDQ0|UGPC_RHOPA
Q6NFU4|CLPP2_CORDI
Q6NFU5|CLPP1_CORDI
Q6NGD8|DPO4_CORDI
Q6NGR0|MIAB_CORDI
Q6NH07|EFP_CORDI
Q6NH92|ARC_CORDI
Q6NHI5|COAE_CORDI
Q6NHY8|GLGC_CORDI
Q6NJ07|METN_CORDI
Q6PR32|ECTB_VIRPA
Q6QUY9|ECTB_STRAQ
Q6RCE0|PHNC_STUST
Q6RH47|TAUB_PARPN
Q6W2B1|TAUB_SINFN
Q6WB51|PSTB_ALCFA
Q6WB63|PHNC_ALCFA
Q6XYT0|PSTB_SPIKU
Q6XYX5|RS14Z_SPIKU
Q6XYZ4|ECFA1_SPIKU
Q6YPR6|POTA_ONYPE
Q6YQU7|EFP_ONYPE
Q71EW5|AHY_SYNAC
Q71VR5|RHAD_LISMF
Q71WF9|RS14Z_LISMF
Q71WH7|ECFA1_LISMF
Q71WH8|ECFA2_LISMF
Q71WQ2|MURA1_LISMF
Q71WT2|PSTB2_LISMF
Q71WT3|PSTB1_LISMF
Q71WV9|CLPP_LISMF
Q71X09|METN2_LISMF
Q71Y46|DPO4_LISMF
Q71YS6|ADEC_LISMF
Q71YY2|GSA2_LISMF
Q71YZ5|MENE_LISMF
Q71Z79|ARGD_LISMF
Q71ZA4|COAE_LISMF
Q71ZB5|GSA1_LISMF
Q71ZJ1|LEPA_LISMF
Q71ZR6|MUTL_LISMF
Q71ZW7|EFP_LISMF
Q720J7|MUTS2_LISMF
Q720M2|Y1216_LISMF
Q722B1|POTA_LISMF
Q723T1|IOLA_LISMF
Q724C0|METN1_LISMF
Q725I1|GSA_DESVH
Q726D3|MURA_DESVH
Q726J1|RF3_DESVH
Q727G4|NIKR_DESVH
Q728G0|HTPG_DESVH
Q728P4|BIOA_DESVH
Q729H7|LOLD_DESVH
Q72AQ6|PHNC_DESVH
Q72BH0|EFP_DESVH
Q72CE8|CLPP_DESVH
Q72CG7|RS14Z_DESVH
Q72D46|PSTB_DESVH
Q72D73|Y1056_DESVH
Q72DE5|MIAB_DESVH
Q72E76|LEPA_DESVH
Q72EX7|ADEC_DESVH
Q72EX8|Y440_DESVH
Q72FW5|POTA_DESVH
Q72G72|GLGC_THET2
Q72GC9|NUOB_THET2
Q72GD1|NUOD_THET2
Q72GJ4|MURA_THET2
Q72GU1|ODBA_THET2
Q72GX5|PSTB_THET2
Q72J22|MUTL_THET2
Q72J39|MIAB_THET2
Q72J95|ACSA_THET2
Q72JG1|RIMO_THET2
Q72JL2|EFP_THET2
Q72K83|GSA_THET2
Q72K90|COAE_THET2
Q72KV2|LEPA_THET2
Q72L15|CLPP_THET2
Q72L62|TDH_THET2
Q72LY9|ACSA_LEPIC
Q72MV4|COAE_LEPIC
Q72MY7|DPO4_LEPIC
Q72NT7|NUOB_LEPIC
Q72PA4|MIAB_LEPIC
Q72PC8|RIMO_LEPIC
Q72PE5|CYSA_LEPIC
Q72PF7|MUTL_LEPIC
Q72PP0|LOLD_LEPIC
Q72QU8|LEPA_LEPIC
Q72R01|CLPP2_LEPIC
Q72R59|FLAB_LEPIC
Q72RH8|ARGD_LEPIC
Q72SG6|CLPP1_LEPIC
Q72WT9|RL34_BACC1
Q72XF4|NUOB_BACC1
Q72XF6|NUOD_BACC1
Q72XG6|MURA1_BACC1
Q72XW9|CLPP2_BACC1
Q72Y96|METN3_BACC1
Q72YJ4|GLGC_BACC1
Q72ZF3|COAE_BACC1
Q72ZJ0|MUTS2_BACC1
Q72ZW5|GSA2_BACC1
Q730L6|LEPA_BACC1
Q730U2|TCYP_BACC1
Q730Z6|EFP_BACC1
Q732V4|MIAB_BACC1
Q732V8|MUTL_BACC1
Q733D6|PHNC_BACC1
Q734T1|Y3323_BACC1
Q736E0|SSUB_BACC1
Q736T1|CLPP1_BACC1
Q737I0|Y2668_BACC1
Q738L2|IOLA_BACC1
Q73BM0|POTA_BACC1
Q73CS0|T3HPD_BACC1
Q73DH7|RBSA_BACC1
Q73DX4|GSA1_BACC1
Q73EL7|METN2_BACC1
Q73F11|METN1_BACC1
Q73F67|ECFA1_BACC1
Q73F83|RS14Z_BACC1
Q73FX6|MURA_WOLPM
Q73G42|NUOB_WOLPM
Q73GK9|ZNUC_WOLPM
Q73HR8|LEPA_WOLPM
Q73HW8|MIAB_WOLPM
Q73I59|CLPP_WOLPM
Q73JG6|RIMO_TREDE
Q73JM9|CLPP2_TREDE
Q73KS3|Y2144_TREDE
Q73M38|CLPP1_TREDE
Q73MD3|MIAB_TREDE
Q73MQ8|MUTS2_TREDE
Q73NV3|EFG2_TREDE
Q73P31|EFP_TREDE
Q73P36|DPO4_TREDE
Q73P71|PHNC_TREDE
Q73R08|EFG1_TREDE
Q73R11|Y282_TREDE
Q73S96|RS14Z_MYCPA
Q73SQ3|GSA_MYCPA
Q73TP5|GABD1_MYCPA
Q73V12|NUOD_MYCPA
Q73V14|NUOB_MYCPA
Q73W15|MIAB_MYCPA
Q73WU6|GLGC_MYCPA
Q73X63|MURA_MYCPA
Q73XM8|CLPP2_MYCPA
Q73XM9|CLPP1_MYCPA
Q73XU8|CYSA_MYCPA
Q73YZ5|SSUB_MYCPA
Q741J3|EFP_MYCPA
Q743D1|PSTB_MYCPA
Q748B3|MURA_GEOSL
Q748M1|NIKR_GEOSL
Q749A0|RS14Z_GEOSL
Q74AT2|LOLD_GEOSL
Q74B44|MIAB_GEOSL
Q74BP0|MUTL_GEOSL
Q74C82|CLPP_GEOSL
Q74CC2|EFP2_GEOSL
Q74CT9|BIOA_GEOSL
Q74CZ2|Y1527_GEOSL
Q74DN5|Y1281_GEOSL
Q74E68|PSTB_GEOSL
Q74FU2|COAE_GEOSL
Q74FU5|SFRB_GEOSL
Q74GA5|NUOD_GEOSL
Q74GA7|NUOB_GEOSL
Q74GA9|GSA_GEOSL
Q74GV6|RF3_GEOSL
Q74HT9|EFP1_LACJO
Q74IB6|COAE_LACJO
Q74IL7|EFP2_LACJO
Q74IV9|METN_LACJO
Q74K65|POTA_LACJO
Q74K84|CLPP_LACJO
Q74KF8|PSTB2_LACJO
Q74KF9|PSTB1_LACJO
Q74KU8|MUTS2_LACJO
Q74KW0|MUTL_LACJO
Q74L90|EFG_LACJO
Q74LG1|MURA_LACJO
Q74LQ3|PHNC_LACJO
Q74M52|EF2_NANEQ
Q74MJ0|RTCB_NANEQ
Q74PI5|SSUB_YERPE
Q74R28|UGPC_YERPE
Q76G20|EFP_THET8
Q79EE4|GGTA_SYNY3
Q79EM7|PHDK_NOCSK
Q7A028|NREB_STAAW
Q7A057|FDHL_STAAW
Q7A092|PTLCB_STAAW
Q7A0X3|CSPA_STAAW
Q7A0Y0|NIKC_STAAW
Q7A110|MIAB_STAAW
Q7A169|POTA_STAAW
Q7A1B9|DHE2_STAAW
Q7A1P9|VRAB_STAAW
Q7A1Y7|ALDA_STAAW
Q7A1Z1|PHNC_STAAW
Q7A2R8|CSPA_STAAM
Q7A2W9|VRAB_STAAM
Q7A3U8|NART_STAAN
Q7A470|ECFA1_STAAN
Q7A4D8|ALDH_STAAN
Q7A4T5|GSA2_STAAN
Q7A552|Y1530_STAAN
Q7A5H7|SRRB_STAAN
Q7A5P3|CSPA_STAAN
Q7A5Q6|NIKB_STAAN
Q7A5Q7|NIKC_STAAN
Q7A5Q9|NIKE_STAAN
Q7A5W3|MIAB_STAAN
Q7A5Y5|TOP1_STAAN
Q7A679|POTA_STAAN
Q7A6H8|DHE2_STAAN
Q7A6M2|METN2_STAAN
Q7A768|VRAB_STAAN
Q7A771|PROP_STAAN
Q7A7E3|METN1_STAAN
Q7A7L2|THLA_STAAN
Q7A825|ALDA_STAAN
Q7A848|PHNC_STAAN
Q7A9L5|ADEC_ECO57
Q7ACM1|MDTC_ECO57
Q7ADE6|ASTD_ECO57
Q7ADE7|ASTB_ECO57
Q7AH43|FBPC_ECO57
Q7AH91|BETB_ECO57
Q7BZ90|ADEC_SHIFL
Q7CG00|RBSA_YERPE
Q7CH07|XNI_YERPE
Q7CHF8|METN2_YERPE
Q7CHI2|MACB1_YERPE
Q7CHQ3|MGLA_YERPE
Q7CIC2|ZNUC_YERPE
Q7CJ93|NUOB_YERPE
Q7CJG3|MACB2_YERPE
Q7CMM7|ECFA1_STRP8
Q7CMM8|ECFA2_STRP8
Q7CN92|POTA_STRP8
Q7CPF1|IBPA_SALTY
Q7CQ50|NUOB_SALTY
Q7CQV4|GSID_SALTY
Q7CQY0|DTPD_SALTY
Q7CUX4|ADEC2_AGRFC
Q7CWX2|RUTC_AGRFC
Q7CWX3|RUTD_AGRFC
Q7CXF0|ADEC1_AGRFC
Q7D1M2|MIAB_AGRFC
Q7M181|ACLR_ACHOB
Q7M7M3|CLPP_WOLSU
Q7M816|METN_WOLSU
Q7M847|GSA_WOLSU
Q7M8C4|HTPG_WOLSU
Q7M8H5|LEPA_WOLSU
Q7M8M4|PHNC_WOLSU
Q7M8U0|MACB_WOLSU
Q7M904|EFP_WOLSU
Q7M9G3|PSTB_WOLSU
Q7M9Y2|ACSA_WOLSU
Q7MA37|NUON_WOLSU
Q7MA48|NUOD_WOLSU
Q7MA50|NUOB_WOLSU
Q7MAE6|ARGD_WOLSU
Q7MAW4|MIAB_PORGI
Q7MB63|MIAB_PHOLL
Q7MBA6|ACSA_PHOLL
Q7ME63|MODC_VIBVY
Q7MEE9|GLGC2_VIBVY
Q7MF13|BETB_VIBVY
Q7MFC4|MALK_VIBVY
Q7MFH3|Y4347_VIBVY
Q7MFY7|NORW_VIBVY
Q7MFY8|NORV_VIBVY
Q7MFY9|NORR_VIBVY
Q7MG88|RIMO_VIBVY
Q7MGU3|ACSA_VIBVY
Q7MGX2|EFP_VIBVY
Q7MH01|MUTL_VIBVY
Q7MH10|NSRR_VIBVY
Q7MH19|ARGD_VIBVY
Q7MH21|ASTD_VIBVY
Q7MHN6|LEPA_VIBVY
Q7MHT5|COAE_VIBVY
Q7MID6|DPO4_VIBVY
Q7MJ01|LOLD_VIBVY
Q7MJ13|Y2350_VIBVY
Q7MJ49|GLGC1_VIBVY
Q7MKU3|POTA_VIBVY
Q7MLB8|UGPC_VIBVY
Q7MLE8|ASTE_VIBVY
Q7MM44|EFPL_VIBVY
Q7MM78|LUXO_VIBVY
Q7MMG7|CLPP_VIBVY
Q7MMN0|ZNUC_VIBVY
Q7MMR7|HTPG_VIBVY
Q7MN00|MIAB_VIBVY
Q7MN25|METN_VIBVY
Q7MNI7|PSTB1_VIBVY
Q7MPC5|THIQ_VIBVY
Q7MQH9|FADB_VIBVY
Q7MQI0|FADA_VIBVY
Q7MR25|MIAB_WOLSU
Q7MU65|LOLD_PORGI
Q7MUW1|MURA_PORGI
Q7MV32|EFP2_PORGI
Q7MV56|LEPA_PORGI
Q7MVW8|Y909_PORGI
Q7MWN4|EFP1_PORGI
Q7MX09|CLPP_PORGI
Q7MX15|MUTL_PORGI
Q7MYT9|MUTL_PHOLL
Q7MYU4|NSRR_PHOLL
Q7MZ91|FADA_PHOLL
Q7MZ92|FADB_PHOLL
Q7MZX9|EFP_PHOLL
Q7N0L3|CLPP_PHOLL
Q7N0N3|Y3849_PHOLL
Q7N0P4|HTPG_PHOLL
Q7N1X3|LEPA_PHOLL
Q7N283|DCTA_PHOLL
Q7N288|FADJ_PHOLL
Q7N2G7|ASTC_PHOLL
Q7N2G8|ASTA_PHOLL
Q7N2G9|ASTD_PHOLL
Q7N2H0|ASTB_PHOLL
Q7N2H1|ASTE_PHOLL
Q7N2I8|NUOB_PHOLL
Q7N360|EFPL_PHOLL
Q7N3E1|MDTC_PHOLL
Q7N3E2|MDTB_PHOLL
Q7N3S7|HMUV_PHOLL
Q7N4V5|HCAD_PHOLL
Q7N545|ZNUC_PHOLL
Q7N6F9|MACB_PHOLL
Q7N6R3|MODC_PHOLL
Q7N6Z2|CYSA_PHOLL
Q7N7B6|DPO4_PHOLL
Q7N845|GSA_PHOLL
Q7N8B9|FBPC_PHOLL
Q7N8M2|METN_PHOLL
Q7N8Q9|XNI_PHOLL
Q7N8V0|THIQ_PHOLL
Q7N986|MALK_PHOLL
Q7N9E5|ARGD_PHOLL
Q7N9U4|PSTB_PHOLL
Q7NA72|ACTP_PHOLL
Q7NAQ6|ECFA1_MYCGA
Q7NAT2|LEPA_MYCGA
Q7NAX4|EFP_MYCGA
Q7NB11|POTA_MYCGA
Q7NC40|PSTB_MYCGA
Q7NE65|MIAB_GLOVI
Q7NEW1|CLPP2_GLOVI
Q7NEW2|CLPP1_GLOVI
Q7NGP3|MURA_GLOVI
Q7NGX4|LEPA_GLOVI
Q7NI05|NDHK2_GLOVI
Q7NI12|NDHH1_GLOVI
Q7NIB2|HRCA_GLOVI
Q7NIP9|COAE_GLOVI
Q7NIW1|CYSA_GLOVI
Q7NL41|EFP_GLOVI
Q7NML6|NDHK1_GLOVI
Q7NN36|HMUV_GLOVI
Q7NN66|ARGD_GLOVI
Q7NNG3|PSTB2_GLOVI
Q7NPI4|GSA_GLOVI
Q7NPP4|PSTB1_GLOVI
Q7NQI8|MIAB_CHRVO
Q7NQN5|POTA_CHRVO
Q7NRF7|COAE_CHRVO
Q7NRM5|DTPA_CHRVO
Q7NRS3|DCTA_CHRVO
Q7NRX5|UGPC_CHRVO
Q7NSY7|ACSA_CHRVO
Q7NTN6|RBSA_CHRVO
Q7NU26|ASTE_CHRVO
Q7NU46|TAUB_CHRVO
Q7NU77|4HYPE_CHRVO
Q7NUE5|NUOB2_CHRVO
Q7NUJ3|MACB_CHRVO
Q7NUY9|CLPP_CHRVO
Q7NVF7|RF3_CHRVO
Q7NWC7|LEPA_CHRVO
Q7NWX3|CYSA2_CHRVO
Q7NX01|CYSA1_CHRVO
Q7NX05|Y1824_CHRVO
Q7NXH5|TDH_CHRVO
Q7NXX6|ASTB_CHRVO
Q7NXX7|ASTD_CHRVO
Q7NYA1|RIMO_CHRVO
Q7NYF6|HTPG_CHRVO
Q7NZH8|NUOD_CHRVO
Q7NZI0|NUOB1_CHRVO
Q7P1Z5|GSA_CHRVO
Q7SI94|LYSJ_SACS2
Q7SIF4|AIOA_ALCFA
Q7TUL1|NDHH_PROMM
Q7TZP3|GABD2_MYCBO
Q7U004|ECH12_MYCBO
Q7U0Z9|PSTB2_MYCBO
Q7U172|PSTB1_MYCBO
Q7U2I0|GABD1_MYCBO
Q7U3S5|COAE_PARMW
Q7U3X8|NDHH_PARMW
Q7U413|NU4C_PARMW
Q7U477|RIMO_PARMW
Q7U598|GSA_PARMW
Q7U5L9|LEPA_PARMW
Q7U5Q2|CLPP3_PARMW
Q7U5R0|MIAB_PARMW
Q7U5R5|ARGD_PARMW
Q7U5R6|MURA_PARMW
Q7U6N7|CLPP2_PARMW
Q7U6R4|PSTB_PARMW
Q7U871|SASA_PARMW
Q7U9P5|NDHK_PARMW
Q7UA23|MUTS_PARMW
Q7UA36|CLPP1_PARMW
Q7UA67|EFP_PARMW
Q7UBD0|MALK_SHIFL
Q7UC29|CYSA_SHIFL
Q7UCI6|ASTE_SHIFL
Q7UCI7|ASTD_SHIFL
Q7UE01|LEPA2_RHOBA
Q7UK66|CLPP2_RHOBA
Q7UK67|CLPP1_RHOBA
Q7ULB5|MACB_RHOBA
Q7ULM9|MIAB_RHOBA
Q7UN07|RS14Z_RHOBA
Q7UP21|PSTB_RHOBA
Q7UPK3|LOLD2_RHOBA
Q7UPM9|GSA_RHOBA
Q7URM7|FTSH2_RHOBA
Q7URV2|EFG_RHOBA
Q7USY7|DPO4_RHOBA
Q7UU57|RBSA_RHOBA
Q7UUZ7|FTSH1_RHOBA
Q7UX15|LEPA1_RHOBA
Q7UXF5|GLGC_RHOBA
Q7UXN7|EFP_RHOBA
Q7UZK7|CLPP3_PROMP
Q7UZL6|MUTS_PROMP
Q7V0F1|CLPP2_PROMP
Q7V0F7|MIAB_PROMP
Q7V0G0|ARGD_PROMP
Q7V0G1|MURA_PROMP
Q7V1W0|CLPP1_PROMP
Q7V1X3|PSTB_PROMP
Q7V2J3|GSA_PROMP
Q7V2N8|NU2C_PROMP
Q7V2Q1|LEPA_PROMP
Q7V303|NDHK_PROMP
Q7V3B0|NDHH_PROMP
Q7V3C8|NU4C_PROMP
Q7V3M6|COAE_PROMP
Q7V3P5|EFP_PROMP
Q7V435|COAE_PROMM
Q7V4E4|NU4C_PROMM
Q7V4Q5|NDHK_PROMM
Q7V677|GSA_PROMM
Q7V7P0|PSTB_PROMM
Q7V7R2|CLPP3_PROMM
Q7V8L0|MURA_PROMM
Q7V8L1|ARGD_PROMM
Q7V8L8|MIAB_PROMM
Q7V8M4|CLPP2_PROMM
Q7V8S4|LEPA_PROMM
Q7V8Z5|RIMO_PROMM
Q7V978|MUTS_PROMM
Q7V992|CLPP1_PROMM
Q7V9B9|EFP_PROMM
Q7V9L6|CLPP3_PROMA
Q7VAC5|MURA2_PROMA
Q7VAR9|CLPP2_PROMA
Q7VAS5|MIAB_PROMA
Q7VAS9|ARGD_PROMA
Q7VC22|CLPP1_PROMA
Q7VCZ3|PSTB_PROMA
Q7VDA1|GSA_PROMA
Q7VDF7|LEPA_PROMA
Q7VDP4|NDHK_PROMA
Q7VE17|NDHH_PROMA
Q7VE41|NU4C_PROMA
Q7VEG0|COAE_PROMA
Q7VEI7|EFP_PROMA
Q7VFD7|HTPG_HELHP
Q7VFS3|NUOB_HELHP
Q7VFS5|NUOD_HELHP
Q7VFT5|NUON_HELHP
Q7VGP6|MIAB_HELHP
Q7VHK3|GSA_HELHP
Q7VI92|METN_HELHP
Q7VIN7|CLPP_HELHP
Q7VJ91|NIKR_HELHP
Q7VJB8|HYPB_HELHP
Q7VJY4|EFP_HELHP
Q7VJZ1|LEPA_HELHP
Q7VKK2|RIMO_HAEDU
Q7VKP7|MODC_HAEDU
Q7VL73|LEPA_HAEDU
Q7VLM1|EFP_HAEDU
Q7VM70|COAE_HAEDU
Q7VM95|METN_HAEDU
Q7VMS5|ARGD_HAEDU
Q7VMV4|LOLD_HAEDU
Q7VMX4|6PGD_HAEDU
Q7VN43|MUTL_HAEDU
Q7VNG4|POTA_HAEDU
Q7VP69|THIQ_HAEDU
Q7VP74|MIAB_HAEDU
Q7VP78|CLPP_HAEDU
Q7VPJ7|NAPA_HAEDU
Q7VR29|LOLD_BLOFL
Q7VR44|MSBA_BLOFL
Q7VRH1|CLPP_BLOFL
Q7VRQ8|LEPA_BLOFL
Q7VRV3|NUOB_BLOFL
Q7VS95|RIMO_BORPE
Q7VSA0|OAT_BORPE
Q7VSH3|ARGD2_BORPE
Q7VTJ7|ARGD1_BORPE
Q7VUJ5|MODC_BORPE
Q7VV72|METN_BORPE
Q7VXI7|CLPP_BORPE
Q7VY01|MUTS_BORPE
Q7VYN2|UGPC_BORPE
Q7VZ31|LOLD_BORPE
Q7VZ66|PSTB_BORPE
Q7VZ86|MIAB_BORPE
Q7VZA1|FLHD_BORPE
Q7VZE5|CYSA_BORPE
Q7VZQ4|NUOB_BORPE
Q7W050|GSA_BORPE
Q7W0A6|MUTL_BORPE
Q7W0M8|HTPG_BORPE
Q7W148|PHNC_BORPA
Q7W1E4|OAT_BORPA
Q7W1F4|MODC_BORPA
Q7W1U6|RIMO_BORPA
Q7W2F8|EFG1_BORPA
Q7W2N9|ARGD2_BORPA
Q7W3U1|GSA_BORPA
Q7W4E1|METN_BORPA
Q7W4N5|MUTL_BORPA
Q7W5A8|NUOB_BORPA
Q7W5J4|LEPA_BORPA
Q7W6G5|UGPC_BORPA
Q7W7H6|ARGD1_BORPA
Q7W880|MUTS_BORPA
Q7W8Q6|PSTB_BORPA
Q7W8T0|LOLD_BORPA
Q7W8X2|CLPP_BORPA
Q7W979|ECTB_BORPA
Q7W9U5|CYSA_BORPA
Q7WAB3|FLHD_BORPA
Q7WB66|MIAB_BORPA
Q7WC32|HTPG_BORPA
Q7WCU0|NUOB_BORBR
Q7WD30|LEPA_BORBR
Q7WDN7|ARGD2_BORBR
Q7WF71|GSA_BORBR
Q7WFU9|METN_BORBR
Q7WG61|MUTL_BORBR
Q7WGW1|CYSA_BORBR
Q7WHI8|ECTB_BORBR
Q7WID6|UGPC_BORBR
Q7WK40|LOLD_BORBR
Q7WK83|CLPP_BORBR
Q7WKW5|ARGD1_BORBR
Q7WLT5|MUTS_BORBR
Q7WMC3|PSTB_BORBR
Q7WMN3|MIAB_BORBR
Q7WNT8|PHNC_BORBR
Q7WP51|OAT_BORBR
Q7WP62|MODC_BORBR
Q7WQ31|HTPG_BORBR
Q7WQS2|RIMO_BORBR
Q7WSH3|FADD3_COMTE
Q7WTT9|ARRB_SHESA
Q7WZY5|NREB_STACT
Q812U1|EFP_BACCR
Q812Y0|MIAB_BACCR
Q814F2|RL34_BACCR
Q814W7|NUOB_BACCR
Q814W9|NUOD_BACCR
Q814X9|MURA1_BACCR
Q815J6|CLPP2_BACCR
Q815Y7|METN3_BACCR
Q816G7|GLGC_BACCR
Q816H3|CSPD_BACCR
Q817G7|COAE_BACCR
Q817R3|GSA2_BACCR
Q818E4|LEPA_BACCR
Q818K7|TCYP_BACCR
Q818U9|DPO4_BACCR
Q818W2|ARGD_BACCR
Q81A26|MUTL_BACCR
Q81A96|PHNC_BACCR
Q81BJ6|COLA_BACCR
Q81C68|SSUB_BACCR
Q81CH1|CLPP1_BACCR
Q81CT8|Y2655_BACCR
Q81DK5|CSPE_BACCR
Q81DR5|IOLA_BACCR
Q81GC1|POTA_BACCR
Q81GP2|OAT_BACCR
Q81GQ6|CSPA_BACCR
Q81GU1|CYSA_BACCR
Q81HB1|T3HPD_BACCR
Q81HW8|RBSA_BACCR
Q81I85|GSA1_BACCR
Q81IN8|METN2_BACCR
Q81IP0|ROCA_BACCR
Q81IZ6|METN1_BACCR
Q81J15|ECFA2_BACCR
Q81J16|ECFA1_BACCR
Q81J29|RS14Z_BACCR
Q81JG9|RL34_BACAN
Q81K01|NUOB_BACAN
Q81K03|NUOD_BACAN
Q81K13|MURA1_BACAN
Q81K83|GLGC_BACAN
Q81K90|CSPD_BACAN
Q81L40|MUTS2_BACAN
Q81LD0|GSA2_BACAN
Q81LM1|FPUC_BACAN
Q81LR7|LEPA_BACAN
Q81M86|DPO4_BACAN
Q81M98|ARGD_BACAN
Q81N53|Y3364_BACAN
Q81P94|SSUB_BACAN
Q81PH1|Y2834_BACAN
Q81PL4|CLPP1_BACAN
Q81PZ8|Y2641_BACAN
Q81QB6|IOLA2_BACAN
Q81QK2|CSPE_BACAN
Q81QR5|IOLA1_BACAN
Q81TH8|POTA_BACAN
Q81TV3|OAT_BACAN
Q81TW8|CSPA_BACAN
Q81UH1|Y901_BACAN
Q81V36|RBSA_BACAN
Q81V82|FPUD_BACAN
Q81VM2|METN1_BACAN
Q81VQ2|ECFA1_BACAN
Q81VR7|RS14Z_BACAN
Q81WR0|MIAB_BACAN
Q81WR4|MUTL_BACAN
Q81X63|CLPP2_BACAN
Q81XL3|METN3_BACAN
Q81Y10|PHNC_BACAN
Q81YV0|GSA1_BACAN
Q81ZF5|METN2_BACAN
Q81ZF8|ROCA_BACAN
Q820A6|ODPA_STAAN
Q820H8|LEPA_NITEU
Q821C1|GSA_SHIFL
Q821I9|MUTL_CHLCV
Q821M0|CLPP2_CHLCV
Q821R5|EFP2_CHLCV
Q823A0|RIMO_CHLCV
Q823C4|METN_CHLCV
Q823H7|LEPA_CHLCV
Q824B0|HRCA_CHLCV
Q824C7|CLPP1_CHLCV
Q826D9|GLGC_STRAW
Q826S4|CLPP5_STRAW
Q827R5|EFP_STRAW
Q827Y0|METN_STRAW
Q828A3|ARGD_STRAW
Q828J2|ARC_STRAW
Q829L4|ECTB_STRAW
Q82BZ3|LEPA_STRAW
Q82CA5|CLPP4_STRAW
Q82CA6|CLPP3_STRAW
Q82CD3|SSUB2_STRAW
Q82DT6|NUOB2_STRAW
Q82DX8|NUOD1_STRAW
Q82DY0|NUOB1_STRAW
Q82EL5|ACSA_STRAW
Q82G23|PSTB_STRAW
Q82HA2|Y3608_STRAW
Q82JY6|FBPC_STRAW
Q82KC4|MIAB_STRAW
Q82MN2|TDH_STRAW
Q82MV1|SSUB1_STRAW
Q82NZ3|CLPP2_STRAW
Q82NZ4|CLPP1_STRAW
Q82SD3|FLHD_NITEU
Q82SI5|ACSA_NITEU
Q82SI7|MIAB_NITEU
Q82T88|GLGC_NITEU
Q82TL6|POTA_NITEU
Q82TU4|NUOB_NITEU
Q82TV8|HTPG_NITEU
Q82UP3|ARGD_NITEU
Q82VK1|MACB_NITEU
Q82VL9|LOLD_NITEU
Q82VR4|PSTB_NITEU
Q82VY8|RIMO_NITEU
Q82WT5|CYSA_NITEU
Q82Y57|CLPP_NITEU
Q830W6|POTA_ENTFA
Q831A8|MURA2_ENTFA
Q831K6|METN2_ENTFA
Q831Z0|LEPA_ENTFA
Q832Y6|METN1_ENTFA
Q834B3|PSTB2_ENTFA
Q835H3|MUTS2_ENTFA
Q835Z6|ADEC_ENTFA
Q837G2|COAE_ENTFA
Q837R0|CLPP_ENTFA
Q838K1|MENE_ENTFA
Q838L1|RHAD_ENTFA
Q838Z5|EFP_ENTFA
Q839D5|ECFA1_ENTFA
Q839F1|RS14Z_ENTFA
Q83AK3|GSA_COXBU
Q83AR4|EFP_COXBU
Q83BK3|LEPA_COXBU
Q83BQ6|NUOB_COXBU
Q83BR8|NUON_COXBU
Q83CM9|MUTL_COXBU
Q83CV2|LOLD_COXBU
Q83DC7|RF3_COXBU
Q83DI0|MURA_COXBU
Q83DJ2|CLPP_COXBU
Q83DX3|MIAB_COXBU
Q83EL0|HTPG_COXBU
Q83F44|METN_COXBU
Q83FT9|MIAB_TROWT
Q83FV7|FTSH_TROWT
Q83G48|CLPP2_TROWT
Q83G49|CLPP1_TROWT
Q83GE8|PSTB_TROWT
Q83HG3|MIAB_TROW8
Q83HT1|PSTB_TROW8
Q83I18|CLPP2_TROW8
Q83I19|CLPP1_TROW8
Q83IR6|RLUF_SHIFL
Q83J77|NIKE_SHIFL
Q83J78|NIKD_SHIFL
Q83JI4|YHAM_SHIFL
Q83JJ8|PAT_SHIFL
Q83JW7|XNI_SHIFL
Q83KE6|EFPL_SHIFL
Q83KI4|MDTC_SHIFL
Q83KR7|ZNUC_SHIFL
Q83L52|ASTA_SHIFL
Q83LF6|RLUE_SHIFL
Q83LK6|RUTA_SHIFL
Q83LK7|RUTC_SHIFL
Q83LK8|RUTD_SHIFL
Q83LK9|RUTF_SHIFL
Q83LN2|SSUB_SHIFL
Q83LR7|MACB_SHIFL
Q83LT1|RIMO_SHIFL
Q83LT3|GSIA_SHIFL
Q83LY3|MIAB_SHIFL
Q83M86|DPO4_SHIFL
Q83MA0|TAUB_SHIFL
Q83MC5|METN_SHIFL
Q83MG3|THIQ_SHIFL
Q83MG9|CAIC_SHIFL
Q83MW6|EFP_TROWT
Q83MZ5|LEPA_TROWT
Q83NI1|LEPA_TROW8
Q83NK8|EFP_TROW8
Q83P35|MUTL_SHIFL
Q83P94|ACTP_SHIFL
Q83PE1|RHAD_SHIFL
Q83PG1|FADB_SHIFL
Q83PG2|FADA_SHIFL
Q83PS4|DCTA_SHIFL
Q83QQ0|FADJ_SHIFL
Q83QV0|NAPA_SHIFL
Q83R90|ABDH_SHIFL
Q83RI9|CSPC_SHIFL
Q83RR7|POTC_SHIFL
Q83RS0|LOLD_SHIFL
Q83RV3|RUTB_SHIFL
Q83RV4|RUTE_SHIFL
Q83S25|GSID_SHIFL
Q83S26|GSIC_SHIFL
Q83S84|DTPD_SHIFL
Q83SE6|HTPG_SHIFL
Q83XX3|FTSH_OENOE
Q845S7|SFNR_PSEPU
Q845S9|SFNE_PSEPU
Q848I3|DCTA_PSECL
Q849R0|SEPB_PSEP1
Q84DC3|MDLD_PSEPU
Q84EY8|HMUV_ENTCL
Q87AA7|COAE_XYLFT
Q87AC9|MUTL_XYLFT
Q87AD6|BLH_XYLFT
Q87AL9|METN_XYLFT
Q87AP4|MIAB_XYLFT
Q87AQ6|TOP1_XYLFT
Q87BW3|GSA_XYLFT
Q87C00|ACSA_XYLFT
Q87C09|LEPA_XYLFT
Q87C88|PSTB_XYLFT
Q87DM8|ARGD_XYLFT
Q87DN8|MURA_XYLFT
Q87DT7|RPOD_XYLFT
Q87DT9|CYSA_XYLFT
Q87E51|CLPP_XYLFT
Q87EN0|HTPG_XYLFT
Q87EN2|DCTA_XYLFT
Q87EQ2|NUOD_XYLFT
Q87EQ4|NUOB_XYLFT
Q87F03|RF3_XYLFT
Q87G35|Y5482_VIBPA
Q87GB5|MALK_VIBPA
Q87H52|BETB_VIBPA
Q87H79|RBSA_VIBPA
Q87HN4|MODC_VIBPA
Q87HX3|GLGC2_VIBPA
Q87JM4|MACB_VIBPA
Q87KU7|ACSA_VIBPA
Q87KX9|EFP_VIBPA
Q87L05|MUTL_VIBPA
Q87L20|ARGD_VIBPA
Q87L22|ASTD_VIBPA
Q87LN7|LEPA_VIBPA
Q87LT4|COAE_VIBPA
Q87MB4|DPO4_VIBPA
Q87MQ8|Y2173_VIBPA
Q87MX7|LUXO_VIBPA
Q87NC0|EFPL_VIBPA
Q87NZ7|ECTB_VIBPA
Q87PH3|POTA_VIBPA
Q87Q20|Y1330_VIBPA
Q87Q40|ASTE_VIBPA
Q87QD4|RSUA_VIBPA
Q87QX6|GLGC1_VIBPA
Q87QY8|RLUE_VIBPA
Q87R12|Y986_VIBPA
Q87R20|LOLD_VIBPA
Q87R80|CLPP_VIBPA
Q87RE5|ZNUC_VIBPA
Q87RH5|HTPG_VIBPA
Q87RP4|MIAB_VIBPA
Q87RS1|METN_VIBPA
Q87S48|PSTB1_VIBPA
Q87SV4|THIQ_VIBPA
Q87TN9|FADB_VIBPA
Q87TP0|FADA_VIBPA
Q87U31|PSTB2_PSESM
Q87UH7|TAUB_PSESM
Q87UI3|SSUB3_PSESM
Q87UN0|ZNUC_PSESM
Q87UN4|METN2_PSESM
Q87UV4|METN1_PSESM
Q87VJ2|MUTL_PSESM
Q87VY1|MIAB_PSESM
Q87VY5|GSA_PSESM
Q87XF8|LEPA_PSESM
Q87Y01|RIMO_PSESM
Q87Y22|DPO4_PSESM
Q87YR6|CLPP_PSESM
Q87ZB3|FADA_PSESM
Q87ZE0|RGMG_PSESM
Q87ZQ8|NUOB_PSESM
Q880A6|PSTB1_PSESM
Q881C1|MODC_PSESM
Q881U6|SSUB2_PSESM
Q882K8|ARGD2_PSESM
Q882S0|PHNC2_PSESM
Q883Y9|HTPG_PSESM
Q884X9|FLIE_PSESM
Q885J4|ASTE_PSESM
Q885J6|ASTB_PSESM
Q885J7|ASTD_PSESM
Q885K0|ARGD1_PSESM
Q885K7|ACSA_PSESM
Q885N4|SSUB1_PSESM
Q885Z9|DCTA_PSESM
Q886Y2|OADC_PSESM
Q888U3|COAE_PSESM
Q889G0|PHNC1_PSESM
Q889X4|EFG_PSESM
Q88A51|Y546_PSESM
Q88AE9|BETB_PSESM
Q88AQ2|ALGB_PSESM
Q88AS5|CYSA_PSESM
Q88C57|PSTB2_PSEPK
Q88CL2|CYSA_PSEPK
Q88CW7|BETB_PSEPK
Q88DD1|MUTL_PSEPK
Q88DP0|GSA_PSEPK
Q88DW6|ACSA2_PSEPK
Q88DY1|HMUV_PSEPK
Q88EH6|ACSA1_PSEPK
Q88EI4|ASTD_PSEPK
Q88EI5|ASTB_PSEPK
Q88EI7|ASTE_PSEPK
Q88ET3|FLIE_PSEPK
Q88FB9|HTPG_PSEPK
Q88FH6|NUOB_PSEPK
Q88FX9|NICA_PSEPK
Q88G95|MODC_PSEPK
Q88HL0|NIKE_PSEPK
Q88HL1|NIKD_PSEPK
Q88HL5|NIKR_PSEPK
Q88J85|MSUE_PSEPK
Q88JJ0|PSTB1_PSEPK
Q88KJ0|CLPP_PSEPK
Q88KY4|LOLD_PSEPK
Q88L01|FADA_PSEPK
Q88MY7|LEPA_PSEPK
Q88N27|OADC_PSEPK
Q88N31|TTGB_PSEPK
Q88NF3|4HYPE_PSEPK
Q88NK4|DPO4_PSEPK
Q88NL0|RIMO_PSEPK
Q88NL9|DCTA_PSEPK
Q88PM5|PHNC_PSEPK
Q88Q65|COAE_PSEPK
Q88QN8|EFG1_PSEPK
Q88R93|SSUB_PSEPK
Q88RA1|TAUB_PSEPK
Q88RB3|METN2_PSEPK
Q88RB9|DAVT_PSEPK
Q88RC0|DAVD_PSEPK
Q88RJ6|ALGB_PSEPK
Q88RL1|ZNUC_PSEPK
Q88RL5|METN1_PSEPK
Q88S52|RHAD_LACPL
Q88SR1|ADEC_LACPL
Q88T65|LEPA2_LACPL
Q88UU5|MURA1_LACPL
Q88UV2|METN2_LACPL
Q88UZ8|MUTL_LACPL
Q88V07|DPO4_LACPL
Q88V16|MUTS2_LACPL
Q88VN0|LEPA1_LACPL
Q88WA5|METN1_LACPL
Q88WN1|EFP_LACPL
Q88WV3|COAE_LACPL
Q88XV1|ECFA2_LACPL
Q88XV2|ECFA1_LACPL
Q88XX3|RS14Z_LACPL
Q88YH9|CLPP_LACPL
Q88YK8|PSTB1_LACPL
Q88Z31|FTSH_LACPL
Q88ZJ6|POTA_LACPL
Q88ZZ2|Y149_LACPL
Q890J0|GLGC_LACPL
Q890R2|ECFA1_CLOTE
Q890R3|ECFA2_CLOTE
Q891J7|CLPP_CLOTE
Q891Q9|Y2309_CLOTE
Q891U1|MUTS2_CLOTE
Q892J5|COAE_CLOTE
Q892Q6|LEPA_CLOTE
Q894F6|EFP_CLOTE
Q894P6|HTPG_CLOTE
Q895C4|METN_CLOTE
Q895H1|MIAB_CLOTE
Q895H3|MUTL_CLOTE
Q895I7|RIMO_CLOTE
Q897K4|GSA_CLOTE
Q898X3|MURA2_CLOTE
Q899Y1|COLT_CLOTE
Q89A38|MUTL_BUCBP
Q89A90|CSPE_BUCBP
Q89A93|HTPG_BUCBP
Q89AA1|CLPP_BUCBP
Q89AC2|MIAB_BUCBP
Q89AC9|BIPA_BUCBP
Q89AD1|EX53_BUCBP
Q89AF2|FTSH_BUCBP
Q89AH8|FLGF_BUCBP
Q89AJ0|ZNUC_BUCBP
Q89AJ6|ODO2_BUCBP
Q89AK4|BIOA_BUCBP
Q89AM5|LEPA_BUCBP
Q89AN5|FLHA_BUCBP
Q89AQ9|ODP2_BUCBP
Q89AT6|NUOL_BUCBP
Q89AU4|NUOCD_BUCBP
Q89AU5|NUOB_BUCBP
Q89AX5|6PGD_BUCBP
Q89B27|RPOH_BUCBP
Q89B31|EFP_BUCBP
Q89BJ8|LEPA_BRADU
Q89CK8|HTPG_BRADU
Q89DE6|MUTL_BRADU
Q89EA0|DCTA4_BRADU
Q89ER4|SSUB_BRADU
Q89EW7|MODC2_BRADU
Q89JL7|OADC_BRADU
Q89KG1|CLPP2_BRADU
Q89KI7|NUOB_BRADU
Q89LG2|ARGD2_BRADU
Q89LP2|METN_BRADU
Q89M07|EFP_BRADU
Q89M95|DCTA3_BRADU
Q89NW0|DCTA2_BRADU
Q89NX6|MACB_BRADU
Q89Q06|RUTF_BRADU
Q89QG3|ADEC1_BRADU
Q89RB7|OAT_BRADU
Q89UD2|CYSA_BRADU
Q89VE9|ARGD1_BRADU
Q89VF2|PSTB_BRADU
Q89W97|MIAB_BRADU
Q89WG0|UGPC_BRADU
Q89WI8|NIKR_BRADU
Q89WN9|COAE_BRADU
Q89WR7|CLPP1_BRADU
Q89WV5|ACSA_BRADU
Q8A0F5|NUOB_BACTN
Q8A120|MUTL_BACTN
Q8A129|CLPP_BACTN
Q8A1A0|RHAD_BACTN
Q8A1F7|EFP_BACTN
Q8A1M1|LOLD_BACTN
Q8A2W0|MIAB_BACTN
Q8A606|Y2080_BACTN
Q8A7T2|BIOAB_BACTN
Q8A853|PSTB_BACTN
Q8A883|POTA_BACTN
Q8A9B8|HTPG_BACTN
Q8AA33|LEPA_BACTN
Q8CMU4|PHNC_STAES
Q8CN04|ROCA_STAES
Q8CN24|ALDA_STAES
Q8CN76|NART_STAES
Q8CNF7|PTLCB_STAES
Q8CNI5|ALD1_STAES
Q8CNP3|DPO4_STAES
Q8CNW9|Y1383_STAES
Q8CNZ1|GSA1_STAES
Q8CP13|LEPA_STAES
Q8CP24|SIGA_STAES
Q8CP34|EFP_STAES
Q8CP47|6PGD_STAES
Q8CP90|CSPA_STAES
Q8CPA1|PSTB_STAES
Q8CPE9|MUTL_STAES
Q8CPL6|MUTS2_STAES
Q8CPN0|POTA_STAES
Q8CPR1|RF3_STAES
Q8CPU8|MNHA1_STAES
Q8CQ50|MNHA2_STAES
Q8CQN7|THLA_STAES
Q8CR97|NREB_STAES
Q8CRH3|RS14Z_STAES
Q8CRI6|ECFA1_STAES
Q8CRI7|ECFA2_STAES
Q8CRN6|MURA1_STAES
Q8CRW7|GSA2_STAES
Q8CS70|COAE_STAES
Q8CS97|RELA_STAES
Q8CSG1|ARGD_STAES
Q8CSR8|GLN1A_STAES
Q8CSR9|BSAA_STAES
Q8CSS3|MIAB_STAES
Q8CSU3|TOP1_STAES
Q8CT13|ODP2_STAES
Q8CT82|OAT_STAES
Q8CTB2|METN1_STAES
Q8CTE0|CLPP_STAES
Q8CTR0|VRAB_STAES
Q8CUM9|ARGD_OCEIH
Q8CUS7|ADEC_OCEIH
Q8CUY0|PHNC2_OCEIH
Q8CV56|GSA1_OCEIH
Q8CVI9|ZRAP_ECOL6
Q8CVW4|NAPA_ECOL6
Q8CWJ5|LUXO_VIBVU
Q8CX45|MIAB_SHEON
Q8CX68|HTPG_OCEIH
Q8CXD0|LEPA_OCEIH
Q8CY42|RSH_BRUSU
Q8CZE3|GSA2_OCEIH
Q8D0D7|ASTC_YERPE
Q8D0D8|ASTB_YERPE
Q8D0W8|CYSA_YERPE
Q8D1G8|ACSA_YERPE
Q8D228|HTPG_WIGBR
Q8D307|LEPA_WIGBR
Q8D346|CLPP_WIGBR
Q8D3C8|GSA_WIGBR
Q8D3H1|FLHD_WIGBR
Q8D3K3|BETB_VIBVU
Q8D3V0|MALK_VIBVU
Q8D3Z9|Y5533_VIBVU
Q8D4F7|NORW_VIBVU
Q8D4F8|NORV_VIBVU
Q8D4F9|NORR_VIBVU
Q8D4N8|RIMO_VIBVU
Q8D653|CYSA_VIBVU
Q8D740|MODC_VIBVU
Q8D7E0|GLGC2_VIBVU
Q8D7T7|RBSA_VIBVU
Q8D8C2|EFPL_VIBVU
Q8D8X2|RSUA_VIBVU
Q8D926|ASTE_VIBVU
Q8D954|UGPC_VIBVU
Q8D9J4|POTA_VIBVU
Q8DAR1|GLGC1_VIBVU
Q8DAS3|RLUE_VIBVU
Q8DAV6|LOLD_VIBVU
Q8DBI7|DPO4_VIBVU
Q8DC78|LEPA_VIBVU
Q8DCS9|ASTD_VIBVU
Q8DCU1|NSRR_VIBVU
Q8DCV0|MUTL_VIBVU
Q8DCX6|EFP_VIBVU
Q8DCZ9|ACSA_VIBVU
Q8DD54|RPOH_VIBVU
Q8DDK5|FADA_VIBVU
Q8DDK6|FADB_VIBVU
Q8DE95|THIQ_VIBVU
Q8DEW5|PSTB1_VIBVU
Q8DFC3|METN_VIBVU
Q8DFE8|MIAB_VIBVU
Q8DFM0|HTPG_VIBVU
Q8DFQ4|ZNUC_VIBVU
Q8DG26|CLPP_VIBVU
Q8DGS4|MUTS_THEVB
Q8DGZ3|PSTB_THEVB
Q8DHX4|NU4C2_THEVB
Q8DIA0|CYSA_THEVB
Q8DIL8|RIMO_THEVB
Q8DJB2|MIAB_THEVB
Q8DJD3|EFP_THEVB
Q8DJD9|NDHH_THEVB
Q8DJZ9|CLPP2_THEVB
Q8DKG1|COAE_THEVB
Q8DKH2|ACSA_THEVB
Q8DKS7|MURA_THEVB
Q8DKZ4|NDHK_THEVB
Q8DLI2|CLPP1_THEVB
Q8DLK8|GSA_THEVB
Q8DM20|LEPA_THEVB
Q8DMY0|ECFA2_STRR6
Q8DNE8|MURA1_STRR6
Q8DPB4|PSTB2_STRR6
Q8DPC2|POTA_STRR6
Q8DPN5|LEPA_STRR6
Q8DPS5|GLGC_STRR6
Q8DQ32|COAE_STRR6
Q8DQY5|Y430_STRR6
Q8DQZ7|DPO4_STRR6
Q8DR26|MUTS2_STRR6
Q8DRF9|METN_STRR6
Q8DRS0|ECFA2_STRMU
Q8DRX0|MUTL_STRMU
Q8DS26|RS14Z_STRMU
Q8DSD1|MUTS2_STRMU
Q8DSE7|EFP_STRMU
Q8DST7|CLPP_STRMU
Q8DSZ0|COAE_STRMU
Q8DT53|GLGC_STRMU
Q8DT57|MURA1_STRMU
Q8DTF3|LEPA_STRMU
Q8DU23|PSTB2_STRMU
Q8DUF7|POTA_STRMU
Q8DVR7|DPO4_STRMU
Q8DWR3|ECFA1_STRA5
Q8DWR4|ECFA2_STRA5
Q8DXW9|DPO4_STRA5
Q8DXX6|MUTS2_STRA5
Q8DY54|METN_STRA5
Q8DYA5|CLPP_STRA5
Q8DYJ2|COAE_STRA5
Q8DZJ0|POTA_STRA5
Q8E069|MURA2_STRA5
Q8E080|GLGC_STRA5
Q8E2C1|RS14Z_STRA5
Q8E2L2|ECFA1_STRA3
Q8E2L3|ECFA2_STRA3
Q8E2R5|MUTL_STRA3
Q8E3I8|DPO4_STRA3
Q8E3J5|MUTS2_STRA3
Q8E3S0|METN_STRA3
Q8E3X0|CLPP_STRA3
Q8E449|COAE_STRA3
Q8E554|POTA_STRA3
Q8E5U6|MURA2_STRA3
Q8E5V7|GLGC_STRA3
Q8E7S8|RS14Z_STRA3
Q8E8K8|CYSA2_SHEON
Q8E9I8|PSTB2_SHEON
Q8EA37|RIMO_SHEON
Q8EB59|HMUV_SHEON
Q8EBC3|CYSA1_SHEON
Q8EDK3|ACSA_SHEON
Q8EDN7|ASTB_SHEON
Q8EEN9|ASTE_SHEON
Q8EEV5|LOLD_SHEON
Q8EFF7|HTPG_SHEON
Q8EG19|CLPP_SHEON
Q8EG82|PSTB1_SHEON
Q8EGP9|XNI_SHEON
Q8EGU3|GLGC_SHEON
Q8EH28|Y1403_SHEON
Q8EH83|LEPA_SHEON
Q8EHC8|GSA_SHEON
Q8EHU9|DPO4_SHEON
Q8EI30|NUOB_SHEON
Q8EIL8|MACB_SHEON
Q8EJ54|ASTD_SHEON
Q8EJ70|MUTL_SHEON
Q8EJP9|COAE_SHEON
Q8EJW1|PRPB_SHEON
Q8EJW2|PRPC_SHEON
Q8EKS0|FADA_SHEON
Q8ELA5|METN4_OCEIH
Q8ELQ6|METN3_OCEIH
Q8ELR4|POTA_OCEIH
Q8EM55|MURA2_OCEIH
Q8EM86|MURA1_OCEIH
Q8EMV4|IOLA2_OCEIH
Q8ENM5|CLPP_OCEIH
Q8ENU2|METN2_OCEIH
Q8EP32|OAT_OCEIH
Q8EPE7|COAE_OCEIH
Q8EPI1|MUTS2_OCEIH
Q8EPK1|METN1_OCEIH
Q8EQ28|EFP_OCEIH
Q8EQ56|DPO4_OCEIH
Q8EQR4|MIAB_OCEIH
Q8ERF4|ROCA_OCEIH
Q8ES27|IOLA1_OCEIH
Q8ES39|Y804_OCEIH
Q8ESM5|PHNC1_OCEIH
Q8ESW9|RHAD_OCEIH
Q8ET56|GLGC_OCEIH
Q8ETG9|NSRR_OCEIH
Q8ETV6|ECFA2_OCEIH
Q8ETX0|RS14Z_OCEIH
Q8EUA6|FTSH_MALP2
Q8EUC6|RS14Z_MALP2
Q8EUR3|POTA_MALP2
Q8EUX4|MIAB_MALP2
Q8EWP5|EFP_MALP2
Q8EWZ9|LEPA_MALP2
Q8EXB9|EFP_LEPIN
Q8EYG2|ACSA_LEPIN
Q8EZJ0|COAE_LEPIN
Q8F352|CLPP_LEPIN
Q8F500|LEPA_LEPIN
Q8F6L8|LOLD_LEPIN
Q8F6X4|MUTL_LEPIN
Q8F6Z1|CYSA_LEPIN
Q8F710|RIMO_LEPIN
Q8F743|MIAB_LEPIN
Q8F7Q0|NUOB_LEPIN
Q8F8Q2|DPO4_LEPIN
Q8FAK9|MUTL_ECOL6
Q8FAY8|ACSA_ECOL6
Q8FAZ0|ACTP_ECOL6
Q8FB37|MALK_ECOL6
Q8FB47|RLUF_ECOL6
Q8FBE1|RHAD_ECOL6
Q8FBI2|FADB_ECOL6
Q8FBI3|FADA_ECOL6
Q8FBX7|ADEC_ECOL6
Q8FCA2|TDH_ECOL6
Q8FCI8|MDTF_ECOL6
Q8FCJ1|HMUV_ECOL6
Q8FCM9|NIKE_ECOL6
Q8FCN0|NIKD_ECOL6
Q8FCQ2|UGPC_ECOL6
Q8FCS8|RTCA_ECOL6
Q8FDC6|YHAM_ECOL6
Q8FDF5|PAT_ECOL6
Q8FDM1|HYBF_ECOL6
Q8FDZ8|HLYB_ECOL6
Q8FEF2|XNI_ECOL6
Q8FEL9|HYPA_ECOL6
Q8FEN4|NORW_ECOL6
Q8FEN6|NORR_ECOL6
Q8FFB3|CYSA_ECOL6
Q8FFG4|FADJ_ECOL6
Q8FFU7|MGLA_ECOL6
Q8FG03|MDTC_ECOL6
Q8FG04|MDTB_ECOL6
Q8FGZ9|ASTC_ECOL6
Q8FH00|ASTA_ECOL6
Q8FH01|ASTD_ECOL6
Q8FH02|ASTB_ECOL6
Q8FH03|ASTE_ECOL6
Q8FH91|DTPA_ECOL6
Q8FHK7|ABDH_ECOL6
Q8FHR3|YCJV_ECOL6
Q8FIB6|RLUE_ECOL6
Q8FIM7|LOLD_ECOL6
Q8FJ41|RUTA_ECOL6
Q8FJ42|RUTB_ECOL6
Q8FJ43|RUTD_ECOL6
Q8FJ44|RUTE_ECOL6
Q8FJ45|RUTF_ECOL6
Q8FJ95|SSUB_ECOL6
Q8FJK5|RIMO_ECOL6
Q8FJK8|GSID_ECOL6
Q8FJK9|GSIC_ECOL6
Q8FJL0|GSIA_ECOL6
Q8FJR4|MODC_ECOL6
Q8FJZ8|DCUC_ECOL6
Q8FK36|CUSA_ECOL6
Q8FKF5|TAUB_ECOL6
Q8FKG1|FRMA_ECOL6
Q8FKI8|BETB_ECOL6
Q8FL16|GSA_ECOL6
Q8FL82|THIQ_ECOL6
Q8FLA4|CAIB_ECOL6
Q8FLA5|CAIC_ECOL6
Q8FLA6|CAID_ECOL6
Q8FMN9|PSTB_COREF
Q8FMR0|MURA_COREF
Q8FN36|CLPP2_COREF
Q8FN37|CLPP1_COREF
Q8FNA3|LEPA_COREF
Q8FPD5|MIAB_COREF
Q8FQE4|GLGC_COREF
Q8FRX8|METN_COREF
Q8FSD4|GSA_COREF
Q8FT34|EFP_COREF
Q8FTE3|ARC_COREF
Q8FTN2|ARGD_COREF
Q8FUN3|Y4187_BRUSU
Q8FUU5|ZNUC_BRUSU
Q8FUW8|Y1094_BRUSU
Q8FUW9|Y1093_BRUSU
Q8FUX0|Y1092_BRUSU
Q8FV17|LEPA_BRUSU
Q8FV85|METN_BRUSU
Q8FVM9|NIKD_BRUSU
Q8FVN0|NIKE_BRUSU
Q8FVT0|Y3745_BRUSU
Q8FVV5|FBPC_BRUSU
Q8FW07|UGPC_BRUSU
Q8FW12|ADEC_BRUSU
Q8FW50|DPO4_BRUSU
Q8FW94|RIMO_BRUSU
Q8FWN7|Y3409_BRUSU
Q8FWN8|Y3408_BRUSU
Q8FWP1|Y3405_BRUSU
Q8FWP2|Y3404_BRUSU
Q8FWP6|LIVB7_BRUSU
Q8FWQ3|LIVB8_BRUSU
Q8FWV9|BEPG_BRUSU
Q8FXI7|MODC_BRUSU
Q8FXU4|MIAB_BRUSU
Q8FYQ3|ACSA_BRUSU
Q8FYS0|4HYPE_BRUSU
Q8FYS6|LIVB1_BRUSU
Q8FYS9|LIVB2_BRUSU
Q8FYZ5|EFP_BRUSU
Q8G0I4|CLPP_BRUSU
Q8G1B6|NUOB_BRUSU
Q8G1Z9|BETB_BRUSU
Q8G2I3|T3HPD_BRUSU
Q8G2M6|BEPE_BRUSU
Q8G3D4|LIVB3_BRUSU
Q8G3G6|ARC_BIFLO
Q8G405|RS14Z_BIFLO
Q8G4H4|MIAB_BIFLO
Q8G5P8|METN_BIFLO
Q8G5Q9|CLPP2_BIFLO
Q8G5R0|CLPP1_BIFLO
Q8G5Y5|GLGC_BIFLO
Q8G603|LEPA_BIFLO
Q8G7F4|PSTB_BIFLO
Q8G818|EFP_BIFLO
Q8G847|FRUK_BIFLO
Q8GAI8|SSDH_PAENI
Q8GAK7|ALDH_PAENI
Q8GB17|CAID_PROSL
Q8GCP5|LEPA_MYCFP
Q8GCY1|ODO2_BARVB
Q8GDV4|PSTB_HELMO
Q8GEH7|METN_ERWPE
Q8GFA2|DTPB_PHOLU
Q8GH81|HRCA_CHLAB
Q8GIX7|ADH_MORSE
Q8GLP8|FLGB_AERHY
Q8GNH6|NODI_RHIML
Q8K913|MUTL_BUCAP
Q8K981|HTPG_BUCAP
Q8K990|CLPP_BUCAP
Q8K9C2|MIAB_BUCAP
Q8K9C8|BIPA_BUCAP
Q8K9D0|EX53_BUCAP
Q8K9G8|FTSH_BUCAP
Q8K9K9|FLGB_BUCAP
Q8K9M6|ZNUC_BUCAP
Q8K9N2|ODO2_BUCAP
Q8K9P7|TOP1_BUCAP
Q8K9Q9|LEPA_BUCAP
Q8K9S0|FLHA_BUCAP
Q8K9X7|NUOL_BUCAP
Q8K9Y6|NUOB_BUCAP
Q8KA76|RPOH_BUCAP
Q8KAQ7|GSA_CHLTE
Q8KAX3|MUTL_CHLTE
Q8KB05|MIAB_CHLTE
Q8KBY0|ACSA_CHLTE
Q8KC73|CLPP_CHLTE
Q8KCE8|LOLD2_CHLTE
Q8KCH0|LEPA_CHLTE
Q8KDZ5|PSTB_CHLTE
Q8KE61|HTPG_CHLTE
Q8KEC2|NUOB_CHLTE
Q8KF60|NIKR_CHLTE
Q8KF76|LOLD1_CHLTE
Q8KG11|EFP_CHLTE
Q8KLG1|NODI_RHIEC
Q8KX37|NDHH_SYNP2
Q8KX53|NU4C2_SYNP2
Q8KZQ6|SSUB_PSEPU
Q8KZR4|TAUB_PSEPU
Q8L1U3|HMUV_BORAV
Q8L3B0|PADH_AROEV
Q8NMB0|VDH_CORGL
Q8NMK1|PSTB_CORGL
Q8NML5|MURA_CORGL
Q8NN01|CLPP2_CORGL
Q8NN02|CLPP1_CORGL
Q8NN68|LEPA_CORGL
Q8NNJ2|ODP2_CORGL
Q8NP67|MIAB_CORGL
Q8NQD8|ARC_CORGL
Q8NQH4|PHNC_CORGL
Q8NR42|SSUB_CORGL
Q8NRD4|GLGC_CORGL
Q8NS49|MCTC_CORGL
Q8NSH7|PRPC1_CORGL
Q8NSH8|PRPB1_CORGL
Q8NSH9|PRPD1_CORGL
Q8NSL1|PRPC2_CORGL
Q8NSL2|PRPB2_CORGL
Q8NSL3|PRPD2_CORGL
Q8NSN2|METN_CORGL
Q8NT73|GSA_CORGL
Q8NUR2|ROCA_STAAW
Q8NV31|NART_STAAW
Q8NVB5|ECFA1_STAAW
Q8NVG4|ALDH_STAAW
Q8NVU6|GSA2_STAAW
Q8NW55|Y1651_STAAW
Q8NW75|GSA1_STAAW
Q8NWA7|LEPA_STAAW
Q8NWF3|SRRB_STAAW
Q8NWT4|NIKB_STAAW
Q8NWT6|NIKE_STAAW
Q8NWX9|MUTL_STAAW
Q8NWZ9|TOP1_STAAW
Q8NX56|MUTS2_STAAW
Q8NX76|ODP2_STAAW
Q8NXC0|RF3_STAAW
Q8NXF6|MNHA1_STAAW
Q8NXH5|METN2_STAAW
Q8NXT2|MNHA2_STAAW
Q8NXW9|PROP_STAAW
Q8NY21|METN1_STAAW
Q8NY95|THLA_STAAW
Q8NYM5|OAT1_STAAW
Q8NZ25|MUTL_STRP8
Q8NZI1|DPO4_STRP8
Q8NZI5|MUTS2_STRP8
Q8P0V3|PSTB2_STRP8
Q8P2K6|METN_STRP8
Q8P2L5|OPPF_STRP8
Q8P3L1|ACSA_XANCP
Q8P4H2|RPOD_XANCP
Q8P4S7|METN_XANCP
Q8P4V1|Y3605_XANCP
Q8P5D8|BETB_XANCP
Q8P5J5|DCTA_XANCP
Q8P5Q4|ARGD_XANCP
Q8P5R4|GSA_XANCP
Q8P6V6|RF3_XANCP
Q8P7P7|RIMO_XANCP
Q8P7T3|NUOB_XANCP
Q8P7T5|NUOD_XANCP
Q8P833|4HYPE_XANCP
Q8P855|HTPG_XANCP
Q8P8B5|MIAB_XANCP
Q8P8E4|MUTL_XANCP
Q8P8V9|LOLD_XANCP
Q8P9M3|EFPL_XANCP
Q8PAG0|PSTB_XANCP
Q8PB55|LEPA_XANCP
Q8PBY6|CLPP_XANCP
Q8PC11|CYSA_XANCP
Q8PCW8|DPO4_XANCP
Q8PDR2|RLUE_XANCP
Q8PF09|ACSA_XANAC
Q8PG33|RPOD_XANAC
Q8PGE8|METN_XANAC
Q8PGJ4|DPO4_XANAC
Q8PGZ1|DCTA_XANAC
Q8PH31|ARGD_XANAC
Q8PH40|GSA_XANAC
Q8PHK7|COAE_XANAC
Q8PHQ3|SSUB2_XANAC
Q8PI56|RF3_XANAC
Q8PJ10|RIMO_XANAC
Q8PJ41|NUOB_XANAC
Q8PJ43|NUOD_XANAC
Q8PJK3|HTPG_XANAC
Q8PJR9|MIAB_XANAC
Q8PJX2|MUTL_XANAC
Q8PKT0|LOLD_XANAC
Q8PLF1|EFPL_XANAC
Q8PM59|PSTB_XANAC
Q8PMV3|LEPA_XANAC
Q8PNI5|CLPP_XANAC
Q8PNN4|CYSA_XANAC
Q8PP41|SSUB1_XANAC
Q8PPG7|BETB_XANAC
Q8PPX9|Y554_XANAC
Q8PQN3|RLUE_XANAC
Q8PSR0|Y3016_METMA
Q8PT13|ADEC_METMA
Q8PT42|DPO42_METMA
Q8PUE7|Y2387_METMA
Q8PUR7|EF2_METMA
Q8PUR8|EF1A_METMA
Q8PVF6|PSTB_METMA
Q8PW58|GSA_METMA
Q8PX16|ARGD_METMA
Q8PXC4|RTCA_METMA
Q8PY26|Y1038_METMA
Q8PY27|Y1037_METMA
Q8PY58|PAN_METMA
Q8PY99|GLNA1_METMA
Q8PYC9|ABLA_METMA
Q8PYH6|DPO41_METMA
Q8PZN0|Y462_METMA
Q8R5U7|NIKR_CALS4
Q8R5X5|EFP_FUSNN
Q8R6V0|MURA3_CALS4
Q8R7C1|ARGD_CALS4
Q8R7K0|TDH_CALS4
Q8R7Y4|ECFA1_CALS4
Q8R979|RGYR_CALS4
Q8R9D0|MUTS2_CALS4
Q8R9G7|MURA2_CALS4
Q8R9L8|Y1589_CALS4
Q8RA52|RIMO_CALS4
Q8RA70|MUTL_CALS4
Q8RA72|MIAB_CALS4
Q8RAE2|EFP_CALS4
Q8RB72|LEPA_CALS4
Q8RBE5|COAE_CALS4
Q8RC25|CLPP_CALS4
Q8RCU0|PSTB1_CALS4
Q8RCY6|Y269_CALS4
Q8RD43|RBSA_CALS4
Q8RD88|MURA1_CALS4
Q8RDH4|DPPD_CALS4
Q8REE1|MGLA_FUSNN
Q8REF9|Y1147_FUSNN
Q8REG7|PHNC_FUSNN
Q8RF63|GLGC_FUSNN
Q8RFD1|LEPA_FUSNN
Q8RFN2|METN_FUSNN
Q8RFV0|LOLD_FUSNN
Q8RFY7|GSA_FUSNN
Q8RG43|MIAB_FUSNN
Q8RGC8|FBPC_FUSNN
Q8RGH4|HTPG_FUSNN
Q8RHJ8|CLPP_FUSNN
Q8RHR7|COAE_FUSNN
Q8RHX4|KAMA_FUSNN
Q8RI39|POTA_FUSNN
Q8RIK8|MUTS2_FUSNN
Q8RIQ1|MURA_FUSNN
Q8RLB6|SSUB_DELAC
Q8RNI8|DPO4_ECOLI
Q8RQL7|GLUA_COREF
Q8RQP4|DHE4_COREF
Q8TH85|RTCA_METAC
Q8TI15|Y4342_METAC
Q8TI16|ECFA_METAC
Q8TI88|PAN_METAC
Q8TIW3|DPO4_METAC
Q8TK65|Y3551_METAC
Q8TNH5|ADEC_METAC
Q8TQ05|Y1747_METAC
Q8TQW9|Y1418_METAC
Q8TRC3|EF2_METAC
Q8TRC4|EF1A_METAC
Q8TSA8|PSTB_METAC
Q8TT57|GSA_METAC
Q8TTN2|Y394_METAC
Q8TUE8|ARGD_METAC
Q8TUR7|PSTB_METKA
Q8TUZ5|ARGD_METKA
Q8TX03|PAN_METKA
Q8TX47|ADEC_METKA
Q8TXJ4|EF2_METKA
Q8TYL6|GSA_METKA
Q8TYP6|EF1A_METKA
Q8TYV9|Y182_METKA
Q8TZC9|RTCA_METKA
Q8U0B4|LYSJ_PYRFU
Q8U0N7|RTCA_PYRFU
Q8U0Z6|MBHLA_PYRFU
Q8U0Z8|MBHJ_PYRFU
Q8U242|PSTB_PYRFU
Q8U259|TDH_PYRFU
Q8U4H3|PAN_PYRFU
Q8U4K3|WTPC_PYRFU
Q8U4L3|Y068_PYRFU
Q8U648|SSUB2_AGRFC
Q8U6M1|FBPC_AGRFC
Q8U7G2|METN_AGRFC
Q8U7Y1|XYLD_AGRFC
Q8U8D6|SSUB1_AGRFC
Q8U949|RBSA2_AGRFC
Q8UA73|CYSA2_AGRFC
Q8UA86|RBSA1_AGRFC
Q8UAA9|BLH_AGRFC
Q8UB29|UGPC3_AGRFC
Q8UBB7|UGPC2_AGRFC
Q8UBV5|ACSA_AGRFC
Q8UBY6|THIQ_AGRFC
Q8UCD5|MODC_AGRFC
Q8UD57|CLPP3_AGRFC
Q8UEX6|CLPP1_AGRFC
Q8UFV3|DPO41_AGRFC
Q8UFY6|CLPP2_AGRFC
Q8UH56|BETB_AGRFC
Q8UH62|CYSA1_AGRFC
Q8UHI3|MUTL_AGRFC
Q8UI71|ARGD_AGRFC
Q8UI76|PSTB_AGRFC
Q8UII7|UGPC1_AGRFC
Q8UIQ2|LEPA_AGRFC
Q8UJK7|DPO42_AGRFC
Q8UKE4|MACB_AGRFC
Q8VL02|NAPA_AGGAC
Q8VLR6|FLGB_CERSP
Q8VNL9|ECFA_ENTFC
Q8VPF1|PCAF_PSEKB
Q8VQK4|Y1031_BRUAB
Q8VQK5|Y1032_BRUAB
Q8VQK6|Y1033_BRUAB
Q8VQK7|Y1034_BRUAB
Q8X3J5|MDTF_ECO57
Q8X4L6|NIKE_ECO57
Q8X4L9|RLUF_ECO57
Q8X4S6|ARGD_ECO57
Q8X4V5|GSA_ECO57
Q8X4V7|MODC_ECO57
Q8X598|ASTC_ECO57
Q8X5D9|MGLA_ECO57
Q8X5I6|TAUB_ECO57
Q8X5J4|FRMA_ECO57
Q8X5M2|DCTA_ECO57
Q8X5N2|HMUV_ECO57
Q8X5Q4|RBSA2_ECO57
Q8X5T5|ACSA_ECO57
Q8X5T7|ACTP_ECO57
Q8X5U1|NIKD_ECO57
Q8X5X6|YDIF_ECO57
Q8X613|ZRAR_ECO57
Q8X614|ZRAS_ECO57
Q8X651|DTPA_ECO57
Q8X693|PRPD_ECO57
Q8X6C4|XDHC_ECO57
Q8X6C5|XDHB_ECO57
Q8X6C7|XDHA_ECO57
Q8X6I9|PAOA_ECO57
Q8X6J4|PAOC_ECO57
Q8X6R9|XNI_ECO57
Q8X6U5|UGPC_ECO57
Q8X6V6|GSID_ECO57
Q8X6V7|GSIC_ECO57
Q8X6W1|GSIA_ECO57
Q8X724|RLUE_ECO57
Q8X7J4|MDTB_ECO57
Q8X7Q1|DPO4_ECO57
Q8X850|NORW_ECO57
Q8X852|NORV_ECO57
Q8X854|NORR_ECO57
Q8X8A1|RHAD_ECO57
Q8X8E3|LOLD_ECO57
Q8X8I2|FADB_ECO57
Q8X8J4|FADA_ECO57
Q8X8K4|YCJV_ECO57
Q8X8L4|DLHH_ECO57
Q8X9D3|DTPD_ECO57
Q8X9L0|FTSH_ECO57
Q8X9W5|ABDH_ECO57
Q8XA06|THIQ_ECO57
Q8XA32|CAIB_ECO57
Q8XA34|CAIC_ECO57
Q8XA35|CAID_ECO57
Q8XA47|QSEE_ECO57
Q8XAF6|YHAM_ECO57
Q8XAN1|PAT_ECO57
Q8XAU1|RUTA_ECO57
Q8XAU3|RUTB_ECO57
Q8XAU5|RUTC_ECO57
Q8XAU7|RUTD_ECO57
Q8XAU9|RUTE_ECO57
Q8XAV0|RUTF_ECO57
Q8XBJ8|CYSA_ECO57
Q8XBT6|DKGA_ECO57
Q8XBW1|HYBF_ECO57
Q8XBY1|CUSA_ECO57
Q8XC04|IBPB_ECO57
Q8XCE8|FLHD_ECO57
Q8XCP2|FADJ_ECO57
Q8XD75|YGFK_ECO57
Q8XDN4|MUTL_ECO57
Q8XDR6|LCFA_ECO57
Q8XDT8|YEAH_ECO57
Q8XDZ0|ASTE_ECO57
Q8XE47|NAPA_ECO57
Q8XED0|MACB_ECO57
Q8XEJ1|TDH_ECO57
Q8XF88|GSID_SALTI
Q8XGN7|NUOB_SALTI
Q8XGW7|IBPA_SALTI
Q8XHT6|RS14Z_CLOPE
Q8XHV2|ECFA1_CLOPE
Q8XHV3|ECFA2_CLOPE
Q8XID7|MURA1_CLOPE
Q8XIS6|LEPA_CLOPE
Q8XIZ5|POTA_CLOPE
Q8XJ80|MUTS2_CLOPE
Q8XJC5|EFP_CLOPE
Q8XJS9|RIMO_CLOPE
Q8XK20|Y1583_CLOPE
Q8XK37|DPO4_CLOPE
Q8XKK1|CLPP_CLOPE
Q8XKQ2|MGLA_CLOPE
Q8XKR1|Y1333_CLOPE
Q8XKX4|ADEC_CLOPE
Q8XL86|MUTL_CLOPE
Q8XLE9|MIAB_CLOPE
Q8XM84|Y806_CLOPE
Q8XMP8|PSTB_CLOPE
Q8XMQ3|ANSME_CLOPE
Q8XNC2|HTPG_CLOPE
Q8XP97|GLGC_CLOPE
Q8XR66|DCTA3_RALSO
Q8XUB6|DCTA2_RALSO
Q8XVK2|COAE_RALSO
Q8XWB1|MUTL_RALSO
Q8XWN8|ARGD_RALSO
Q8XXQ2|NUOB_RALSO
Q8XXY9|NODI_RALSO
Q8XY11|ACSA_RALSO
Q8XYP7|CLPP_RALSO
Q8XZ19|DPO4_RALSO
Q8XZ72|PSTB_RALSO
Q8XZP8|CYSA_RALSO
Q8XZQ4|SSUB_RALSO
Q8XZX8|UGPC_RALSO
Q8Y0I4|LEPA_RALSO
Q8Y0N9|Y1004_RALSO
Q8Y0Q3|HTPG_RALSO
Q8Y0X3|METN_RALSO
Q8Y206|MIAB_RALSO
Q8Y2K5|DCTA1_RALSO
Q8Y2V6|RTCA_RALSO
Q8Y3I8|RHAD_LISMO
Q8Y454|ECFA1_LISMO
Q8Y455|ECFA2_LISMO
Q8Y4C4|MURA1_LISMO
Q8Y4E9|PSTB2_LISMO
Q8Y4L8|METN2_LISMO
Q8Y5T0|DPO4_LISMO
Q8Y651|MNTB_LISMO
Q8Y6E5|ADEC_LISMO
Q8Y6J9|GSA2_LISMO
Q8Y6U4|ARGD_LISMO
Q8Y6W8|COAE_LISMO
Q8Y6X8|GSA1_LISMO
Q8Y742|LEPA_LISMO
Q8Y788|MUTL_LISMO
Q8Y7P1|MUTS2_LISMO
Q8Y7R4|Y1207_LISMO
Q8Y8T6|POTA_LISMO
Q8Y9Y4|IOLA_LISMO
Q8YA75|METN1_LISMO
Q8YBM4|LIVB8_BRUME
Q8YBN1|LIVB7_BRUME
Q8YBN5|Y3864_BRUME
Q8YBN6|Y3863_BRUME
Q8YBN9|Y3860_BRUME
Q8YBP0|Y3859_BRUME
Q8YC29|RIMO_BRUME
Q8YC76|DPO4_BRUME
Q8YCA5|ADEC_BRUME
Q8YCB1|UGPC_BRUME
Q8YCG3|FBPC_BRUME
Q8YCN7|NIKE_BRUME
Q8YCN8|NIKD_BRUME
Q8YCP2|NIKR_BRUME
Q8YD40|METN_BRUME
Q8YDB8|LEPA_BRUME
Q8YDG7|Y209_BRUME
Q8YDG8|Y207_BRUME
Q8YDH0|Y206_BRUME
Q8YDH1|Y205_BRUME
Q8YDJ8|ZNUC_BRUME
Q8YDK9|FLHA_BRUME
Q8YDR7|Y3108_BRUME
Q8YE15|MODC_BRUME
Q8YEA2|MIAB_BRUME
Q8YEE8|LIVB3_BRUME
Q8YFD6|Y1586_BRUME
Q8YFY0|BETB_BRUME
Q8YG65|RSH_BRUME
Q8YGK1|NUOB_BRUME
Q8YHC8|CLPP_BRUME
Q8YIT2|MACB_BRUME
Q8YIW2|EFP_BRUME
Q8YJ22|LIVB2_BRUME
Q8YJ23|LIVB1_BRUME
Q8YJ29|4HYPE_BRUME
Q8YJ48|ACSA_BRUME
Q8YK28|PHNC3_NOSS1
Q8YM86|NU4C3_NOSS1
Q8YM92|POTA_NOSS1
Q8YMZ8|FTSH_NOSS1
Q8YNJ3|PSTB3_NOSS1
Q8YP43|CLPP3_NOSS1
Q8YQX8|CLPP2_NOSS1
Q8YRC9|THIOG_NOSS1
Q8YRT8|NDHH_NOSS1
Q8YS26|GSA_NOSS1
Q8YSM9|MUTL_NOSS1
Q8YU48|LEPA_NOSS1
Q8YUI9|PHNC2_NOSS1
Q8YVS3|RTCA_NOSS1
Q8YW62|COAE_NOSS1
Q8YXA3|MIAB_NOSS1
Q8YXH5|CLPP1_NOSS1
Q8YXJ1|RIMO_NOSS1
Q8YYE2|PSTB2_NOSS1
Q8YYE3|PSTB1_NOSS1
Q8Z0C0|DFA2_NOSS1
Q8Z0H0|CYSA_NOSS1
Q8Z183|NSRR_SALTI
Q8Z187|MUTL_SALTI
Q8Z1R0|ACSA_SALTI
Q8Z1R2|ACTP_SALTI
Q8Z1U0|MALK_SALTI
Q8Z1V3|RLUF_SALTI
Q8Z1Z3|ARGD_SALTI
Q8Z233|GLGC_SALTI
Q8Z245|UGPC_SALTI
Q8Z286|YHJJ_SALTI
Q8Z287|DCTA_SALTI
Q8Z2L8|IBPB_SALTI
Q8Z331|ZRAP_SALTI
Q8Z332|ZRAS_SALTI
Q8Z333|ZRAR_SALTI
Q8Z3B8|DLHH_SALTI
Q8Z3C6|FADB_SALTI
Q8Z3K8|YHAM_SALTI
Q8Z3L9|PAT_SALTI
Q8Z433|XNI_SALTI
Q8Z4C4|NORW_SALTI
Q8Z4C5|NORV_SALTI
Q8Z4C6|NORR_SALTI
Q8Z4V6|CYSA_SALTI
Q8Z570|NAPA_SALTI
Q8Z5F6|MDTC_SALTI
Q8Z5F7|MDTB_SALTI
Q8Z5W6|ZNUC_SALTI
Q8Z6E7|YEAH_SALTI
Q8Z6F3|SPPA_SALTI
Q8Z6F6|DHE4_SALTI
Q8Z6F9|ASTC_SALTI
Q8Z6G0|ASTA_SALTI
Q8Z6G1|ASTD_SALTI
Q8Z6G2|ASTB_SALTI
Q8Z6G3|ASTE_SALTI
Q8Z6Q5|DTPA_SALTI
Q8Z747|ABDH_SALTI
Q8Z7G6|RLUE_SALTI
Q8Z7H7|POTA_SALTI
Q8Z7Q5|HPAC_SALTI
Q8Z824|MACB_SALTI
Q8Z861|RIMO_SALTI
Q8Z862|GSIC_SALTI
Q8Z863|GSIB_SALTI
Q8Z864|GSIA_SALTI
Q8Z8A4|MODC_SALTI
Q8Z8G5|MIAB_SALTI
Q8Z8R5|METN2_SALTI
Q8Z8W8|PHNT_SALTI
Q8Z903|PRPD_SALTI
Q8Z990|METN1_SALTI
Q8Z9B4|GSA_SALTI
Q8Z9I6|THIQ_SALTI
Q8Z9L4|CAIC_SALTI
Q8Z9L5|CAID_SALTI
Q8Z9T1|PSTB2_YERPE
Q8Z9V6|IBPB_YERPE
Q8ZA28|DCTA_YERPE
Q8ZA77|GLGC_YERPE
Q8ZAL4|DLHH_YERPE
Q8ZAM9|FADA_YERPE
Q8ZAN0|FADB_YERPE
Q8ZAS8|MALK_YERPE
Q8ZBL9|GSA_YERPE
Q8ZBZ9|DPO4_YERPE
Q8ZC65|CLPP_YERPE
Q8ZCM2|FBPC_YERPE
Q8ZCV9|MDTC_YERPE
Q8ZCW0|MDTB_YERPE
Q8ZCX5|PSTB1_YERPE
Q8ZD74|LEPA_YERPE
Q8ZEL2|Y2152_YERPE
Q8ZF85|FLIE_YERPE
Q8ZFQ3|RLUE_YERPE
Q8ZFR4|LOLD_YERPE
Q8ZGK7|EFPL_YERPE
Q8ZGM2|RSUA_YERPE
Q8ZGU5|PHNC_YERPE
Q8ZGV9|BETB_YERPE
Q8ZGX6|MODC_YERPE
Q8ZH38|METN1_YERPE
Q8ZIW4|MUTL_YERPE
Q8ZIY0|EFP_YERPE
Q8ZJ03|RHAD_YERPE
Q8ZJ73|ACTP_YERPE
Q8ZJD0|TAUB_YERPE
Q8ZKA3|NSRR_SALTY
Q8ZKF6|ACSA_SALTY
Q8ZKF8|ACTP_SALTY
Q8ZKL1|RLUF_SALTY
Q8ZKS1|RHAD_SALTY
Q8ZL03|IBPB_SALTY
Q8ZLD6|DTPB_SALTY
Q8ZLF4|UGPC_SALTY
Q8ZLI0|RTCA_SALTY
Q8ZLW5|YHAM_SALTY
Q8ZLX7|PAT_SALTY
Q8ZM06|DKGA_SALTY
Q8ZMC9|XNI_SALTY
Q8ZMH3|PRP2_SALTY
Q8ZMJ6|NORW_SALTY
Q8ZMJ7|NORV_SALTY
Q8ZMJ8|NORR_SALTY
Q8ZNC4|DOKDC_SALTY
Q8ZNH6|NAPA_SALTY
Q8ZNQ1|MDTC_SALTY
Q8ZNQ2|MDTB_SALTY
Q8ZNV7|ZNUC_SALTY
Q8ZNY9|PRP1_SALTY
Q8ZPC9|ABDH_SALTY
Q8ZPK4|OSMV_SALTY
Q8ZPM6|DTPA_SALTY
Q8ZPU8|ASTE_SALTY
Q8ZPU9|ASTB_SALTY
Q8ZPV0|ASTD_SALTY
Q8ZPV1|ASTA_SALTY
Q8ZPV2|ASTC_SALTY
Q8ZPW3|YEAH_SALTY
Q8ZPZ1|RLUE_SALTY
Q8ZQ51|HPAC_SALTY
Q8ZQE4|MACB_SALTY
Q8ZQM1|RIMO_SALTY
Q8ZQM2|GSIC_SALTY
Q8ZQM3|GSIB_SALTY
Q8ZQM4|GSIA_SALTY
Q8ZQR6|MODC_SALTY
Q8ZR89|METN2_SALTY
Q8ZRM9|METN1_SALTY
Q8ZRV2|THIQ_SALTY
Q8ZRX4|CAIC_SALTY
Q8ZRX5|CAID_SALTY
Q8ZST4|RTCA_PYRAE
Q8ZV07|LYSJ_PYRAE
Q8ZX91|PSTB_PYRAE
Q8ZY09|RTCB_PYRAE
Q8ZYW1|GSA_PYRAE
Q926R2|RHAD_LISIN
Q927N8|ECFA1_LISIN
Q927N9|ECFA2_LISIN
Q927W7|MURA1_LISIN
Q927Z7|PSTB2_LISIN
Q928C4|CLPP_LISIN
Q928L8|METN2_LISIN
Q92A40|DPO4_LISIN
Q92AF9|MNTB_LISIN
Q92AR6|ADEC_LISIN
Q92AX5|GSA2_LISIN
Q92AY8|MENE_LISIN
Q92BC0|ARGD_LISIN
Q92BF2|COAE_LISIN
Q92BG1|GSA1_LISIN
Q92BN4|LEPA_LISIN
Q92BQ6|SIGA_LISIN
Q92BV2|MUTL_LISIN
Q92CH6|MUTS2_LISIN
Q92CK1|Y1170_LISIN
Q92DL6|POTA_LISIN
Q92DW3|FLAA_LISIN
Q92EQ7|IOLA_LISIN
Q92EZ6|METN1_LISIN
Q92FW6|MUTL_RICCN
Q92FZ8|RPOD_RICCN
Q92G77|MIAB_RICCN
Q92G96|NUOM_RICCN
Q92G97|NUOL_RICCN
Q92GB7|DPO1_RICCN
Q92GP5|LOLD_RICCN
Q92HC2|NTRXL_RICCN
Q92HK7|ODP2_RICCN
Q92HM5|CLPP_RICCN
Q92ID6|NUOB_RICCN
Q92IH1|TOP1_RICCN
Q92IQ1|LEPA_RICCN
Q92IU8|EFP_RICCN
Q92J43|ODO2_RICCN
Q92J96|GLNP_RICCN
Q92JJ9|FTSH_RICCN
Q92KX2|ACSA_RHIME
Q92L31|THIQ_RHIME
Q92LU2|MODC_RHIME
Q92LX3|METN_RHIME
Q92MT4|XYLD_RHIME
Q92N33|ADEC1_RHIME
Q92NU9|MACB_RHIME
Q92QD3|Y1398_RHIME
Q92QM8|DPO41_RHIME
Q92QN0|LOLD_RHIME
Q92QN9|NUON1_RHIME
Q92RP4|MUTL_RHIME
Q92SA0|ARGD_RHIME
Q92SA1|PSTB_RHIME
Q92SI7|MIAB_RHIME
Q92ST6|EFP_RHIME
Q92SU3|LEPA_RHIME
Q92TS8|RGMG2_RHIME
Q92UI2|RBSA3_RHIME
Q92UV5|FBPC2_RHIME
Q92UX0|TAUB_RHIME
Q92VJ2|CYSA2_RHIME
Q92W56|ARAG_RHIME
Q92WD6|UGPC_RHIME
Q92WJ0|FBPC1_RHIME
Q92WR9|T3HPD_RHIME
Q92WS1|4HYPE_RHIME
Q92XH8|DPO42_RHIME
Q92XW1|CYSA1_RHIME
Q92YD2|BETB2_RHIME
Q92YE0|ADEC4_RHIME
Q931F6|NREB_STAAM
Q931G2|FDHL_STAAM
Q931G6|PTLCB_STAAM
Q931H5|MURA1_STAAM
Q931Q4|RELA_STAAM
Q931R3|6PGD_STAAM
Q932F5|MNHA2_STAAM
Q933E0|LKTB_BIBTR
Q933I3|LKTB_MANGL
Q933N0|KDHC_PAENI
Q935Y2|RIMO_SYNE7
Q937H8|FLHD_ENTS2
Q937N6|PRPD_CUPNE
Q937N9|PRPC_CUPNE
Q937P0|PRPB_CUPNE
Q93AD7|CLPP_RIPO1
Q93AM1|FLDA_CLOSG
Q93DA2|METN_STRMU
Q93DX8|CYSA_BURCE
Q93FG6|LKB2B_MANHA
Q93FH0|LKB2A_MANHA
Q93FH2|LKB13_MANHA
Q93FH3|LKB16_MANHA
Q93FH6|LKB1B_MANHA
Q93HX3|NAPA_MAGMG
Q93KD6|TUPA_PEPAC
Q93LL2|ACSA_NOSLI
Q93PU4|TTGH_PSEPT
Q93Q11|FADA_PSEOL
Q93R93|LYSJ_THET2
Q93RW1|ECTB_STRCO
Q93T05|MUTL_STAA8
Q96XE0|ADH_SULTO
Q973W5|HPCAS_SULTO
Q974U1|RTCA_SULTO
Q975H5|EF2_SULTO
Q975P6|RGYR2_SULTO
Q975U2|PAN_SULTO
Q976H2|GSA_SULTO
Q976K0|LYSJ_SULTO
Q979T1|EF1A_THEVO
Q979T3|EF2_THEVO
Q97B25|GSA_THEVO
Q97DD9|MURA2_CLOAB
Q97E05|HTPG_CLOAB
Q97EJ1|RS14Z_CLOAB
Q97EK8|ECFA1_CLOAB
Q97EK9|ECFA2_CLOAB
Q97F79|MURA1_CLOAB
Q97GC0|FPRA2_CLOAB
Q97GH9|ARGD_CLOAB
Q97GM6|MUTS2_CLOAB
Q97GX8|GLGC_CLOAB
Q97HB8|EFP_CLOAB
Q97I18|MIAB_CLOAB
Q97I20|MUTL_CLOAB
Q97I40|RIMO_CLOAB
Q97JJ6|LEPA_CLOAB
Q97K92|FPRA1_CLOAB
Q97KD5|METN_CLOAB
Q97KN0|ADEC_CLOAB
Q97KS6|POTA_CLOAB
Q97LI1|Y580_CLOAB
Q97MB3|DPO4_CLOAB
Q97MU2|GSA_CLOAB
Q97N51|ECFA2_STRPN
Q97NQ4|MURA1_STRPN
Q97Q34|PSTB2_STRPN
Q97Q42|POTA_STRPN
Q97QK5|LEPA_STRPN
Q97QS7|GLGC_STRPN
Q97R60|COAE_STRPN
Q97SC7|DPO4_STRPN
Q97SG5|MUTS2_STRPN
Q97T09|METN_STRPN
Q97U30|GAPN_SACS2
Q97UA1|KGSDH_SACS2
Q97UY8|GLCV_SACS2
Q97W04|RTCA_SACS2
Q97WT4|Y2030_SACS2
Q97ZF5|RGYR2_SACS2
Q97ZT9|PSTB_SACS2
Q97ZZ8|RGYR1_SACS2
Q980M1|PAN_SACS2
Q980U5|GSA_SACS2
Q981Y8|SSUB2_RHILO
Q982V6|CLPP2_RHILO
Q983J7|TDH_RHILO
Q983L2|MUTL_RHILO
Q985M6|BETB_RHILO
Q986Q6|MURA2_RHILO
Q986R8|DCTA2_RHILO
Q98AV2|DCTA1_RHILO
Q98BB7|ARGD_RHILO
Q98BK3|MIAB_RHILO
Q98D10|XYLD_RHILO
Q98DA2|METN_RHILO
Q98DT6|SSUB1_RHILO
Q98DV1|LEPA_RHILO
Q98DW6|TAUB_RHILO
Q98ET8|ACSA_RHILO
Q98F60|EFP1_RHILO
Q98FA5|THIQ_RHILO
Q98FL5|PSTB_RHILO
Q98G42|UGPC_RHILO
Q98G43|FBPC_RHILO
Q98HF7|POTA_RHILO
Q98JB6|HTPG_RHILO
Q98JM5|DPO42_RHILO
Q98K23|CYSA_RHILO
Q98KI3|MODC_RHILO
Q98KQ6|NUOB_RHILO
Q98LV1|DPO41_RHILO
Q98M38|CLPP1_RHILO
Q98MN9|RIMO_RHILO
Q98N18|GLNB_RHILO
Q98NW7|DPO43_RHILO
Q98P28|Y9637_RHILO
Q98PE4|FTSH_MYCPU
Q98PK2|EX53_MYCPU
Q98PZ5|RS14Z_MYCPU
Q98QE1|POTA_MYCPU
Q98QH4|ECFA2_MYCPU
Q98QW3|LEPA_MYCPU
Q99RN7|NREB_STAAN
Q99RP1|NART_STAAM
Q99RW4|FDHL_STAAN
Q99S47|ECFA1_STAAM
Q99S77|PTLCB_STAAN
Q99SD6|ALDH_STAAM
Q99T15|GSA2_STAAM
Q99TF5|Y1708_STAAM
Q99TL8|RELA_STAAN
Q99TT5|SIGA_STAAN
Q99TZ9|SRRB_STAAM
Q99UA0|NIKB_STAAM
Q99UA1|NIKC_STAAM
Q99UA3|NIKE_STAAM
Q99UI1|MIAB_STAAM
Q99UM1|TOP1_STAAM
Q99V03|POTA_STAAM
Q99V72|RF3_STAAN
Q99VD0|DHE2_STAAM
Q99VG8|METN2_STAAM
Q99VZ2|MNHA2_STAAN
Q99W36|PROP_STAAM
Q99WE1|METN1_STAAM
Q99WM3|THLA_STAAM
Q99X54|ALDA_STAAM
Q99X73|PHNC_STAAM
Q99XI2|ECFA2_STRP1
Q99XN7|MUTL_STRP1
Q99Y66|DPO4_STRP1
Q99Y73|MUTS2_STRP1
Q99ZS8|POTA_STRP1
Q99ZV8|LEPA_STRP1
Q9A1E3|METN_STRP1
Q9A2I0|ACSA_CAUVC
Q9A3Q9|APTA_CAUVC
Q9A4N2|RUTA_CAUVC
Q9A4N3|RUTD_CAUVC
Q9A4N4|RUTC_CAUVC
Q9A4N5|RUTB_CAUVC
Q9A502|METN_CAUVC
Q9A5I1|DPO4_CAUVC
Q9A652|ARGD2_CAUVC
Q9A6X1|NUOB_CAUVC
Q9A6Z7|LOLD2_CAUVC
Q9A777|CALB_CAUVC
Q9A7W1|ASTB2_CAUVC
Q9A7W2|ASTD2_CAUVC
Q9A7X1|CYSA_CAUVC
Q9A9F4|LEPA_CAUVC
Q9A9P4|LOLD1_CAUVC
Q9AA85|EFP_CAUVC
Q9AAH2|DCTA_CAUVC
Q9AAL3|ARGD1_CAUVC
Q9AAL4|ASTB1_CAUVC
Q9AAL5|ASTD1_CAUVC
Q9AB70|PHNC_CAUVC
Q9AC08|Y061_CAUVC
Q9AHG1|TSAD2_COMTE
Q9AK82|DPO4_STRCO
Q9AL83|NIKR_BRUSU
Q9AML4|PSTB_EDWTA
Q9ANP1|HYPD1_BRADU
Q9ANR2|DCTA1_BRADU
Q9AP34|ECTB_SPOPA
Q9APD9|ZRAR_KLEOX
Q9APE0|ZRAS_KLEOX
Q9CBQ2|RIR2_MYCLE
Q9CBY3|CLPP1_MYCLE
Q9CBY4|CLPP2_MYCLE
Q9CC12|ARGD_MYCLE
Q9CCA8|GLGC_MYCLE
Q9CCS0|EFP_MYCLE
Q9CD58|FTSH_MYCLE
Q9CDL1|MUTL_LACLA
Q9CDL9|GLN1A_LACLA
Q9CDS1|DPO1_LACLA
Q9CDX5|RS14Z_LACLA
Q9CE00|YVDE_LACLA
Q9CE21|DPO4_LACLA
Q9CEW7|PSTB2_LACLA
Q9CF36|MUTS2_LACLA
Q9CFV1|GPO_LACLA
Q9CG80|TOP1_LACLA
Q9CGD4|POTA_LACLA
Q9CGI8|LEPA_LACLA
Q9CHD3|ARGD_LACLA
Q9CHN1|GLGC_LACLA
Q9CHN6|EFP_LACLA
Q9CHQ3|CLPP_LACLA
Q9CHQ8|COAE_LACLA
Q9CHU6|6PGD_LACLA
Q9CI17|MURA1_LACLA
Q9CIF0|PTCB_LACLA
Q9CIN4|METN_LACLA
Q9CIQ6|PHNC_LACLA
Q9CIS9|ECFA1_LACLA
Q9CJ32|CELB_LACLA
Q9CJB8|LCNCL_LACLA
Q9CJK1|GLNB_PASMU
Q9CJM2|CLPP_PASMU
Q9CK97|METN_PASMU
Q9CKK7|RLUE_PASMU
Q9CKL8|NAPA_PASMU
Q9CKN9|RIMO_PASMU
Q9CL63|RBSA2_PASMU
Q9CLP2|GLN1B_PASMU
Q9CM08|MGLA_PASMU
Q9CM20|HTPG_PASMU
Q9CM80|FBPC_PASMU
Q9CMG7|MSBA_PASMU
Q9CMS0|MODC_PASMU
Q9CMW1|ACSA_PASMU
Q9CN30|TOP1_PASMU
Q9CN92|GLGC_PASMU
Q9CNG4|DPO4_PASMU
Q9CNG9|GSA_PASMU
Q9CNJ7|PSTB_PASMU
Q9CNP9|THIQ_PASMU
Q9CNT1|ARGD_PASMU
Q9CP06|POTA_PASMU
Q9CP24|ZNUC_PASMU
Q9CPF5|COAE_PASMU
Q9CPL9|URAA_PASMU
Q9CPN4|RSUA_PASMU
Q9EUS2|PSTB_STRGR
Q9EV94|GRDE_ACESD
Q9EYT4|FLIE_PSEFL
Q9EZJ8|SIGA_THEAQ
Q9F0J6|ROO_MEGG1
Q9F0Y6|FADA_ENTCL
Q9F0Y7|FADB_ENTCL
Q9F173|DPO1_SALTY
Q9F2W1|NUOB2_STRCO
Q9F315|CLPP1_STRCO
Q9F7R5|ACSA_PRB01
Q9F855|RLUE_VIBCH
Q9F9B0|FRCA_RHIML
Q9FBV0|Y7141_STRCO
Q9FCC2|BIOA_STRCO
Q9FCC9|CLPP5_STRCO
Q9FDN7|FPRA_MOOTA
Q9FDS1|ALD1_ACISP
Q9HH09|GLNA_SULAC
Q9HI36|MAJE_PSEAE
Q9HK01|GADH_THEAC
Q9HKM6|GSA_THEAC
Q9HM08|TOP1_THEAC
Q9HM85|EF2_HALSA
Q9HM89|EF1A_HALSA
Q9HML8|PSTB2_HALSA
Q9HMY8|GSA_HALSA
Q9HNI2|GLNA_HALSA
Q9HNP9|PAN2_HALSA
Q9HPF0|CDCH_HALSA
Q9HQE1|DHE_HALSA
Q9HQT4|DPO4_HALSA
Q9HR74|DMSA_HALSA
Q9HRD6|Y746_HALSA
Q9HRM7|DHE4_HALSA
Q9HRW6|PAN1_HALSA
Q9HS13|PSTB1_HALSA
Q9HSM6|MUTL_HALSA
Q9HT70|METN2_PSEAE
Q9HT73|ZNUC_PSEAE
Q9HT80|DPO1_PSEAE
Q9HTJ1|BETB_PSEAE
Q9HTK9|RURE_PSEAE
Q9HU19|DCTD_PSEAE
Q9HU65|GLN1B_PSEAE
Q9HUG8|MSBA_PSEAE
Q9HUL8|MUTL_PSEAE
Q9HUQ0|AABP_PSEAE
Q9HUU1|OADC_PSEAE
Q9HV66|ACSA2_PSEAE
Q9HVJ9|RTCA_PSEAE
Q9HVS1|DIPBP_PSEAE
Q9HWD2|EFG1_PSEAE
Q9HWT6|HPAC_PSEAE
Q9HX48|RLUE_PSEAE
Q9HX79|TAUB_PSEAE
Q9HY19|POTA2_PSEAE
Q9HYF9|SSUB2_PSEAE
Q9HYG4|SSUB1_PSEAE
Q9HYR9|CLPP2_PSEAE
Q9HYT0|PHNC1_PSEAE
Q9HZJ3|FADA_PSEAE
Q9HZJ5|TOP1_PSEAE
Q9HZL7|LOLD_PSEAE
Q9HZS1|HISP_PSEAE
Q9I0J0|NUOM_PSEAE
Q9I0J1|NUOL_PSEAE
Q9I0K0|NUOB_PSEAE
Q9I0P5|PAGBP_PSEAE
Q9I1C8|METN1_PSEAE
Q9I1M0|ODB2_PSEAE
Q9I262|CYNT_PSEAE
Q9I2A8|ATOB_PSEAE
Q9I2N4|MODC_PSEAE
Q9I2U1|CLPP1_PSEAE
Q9I3C5|HTPG_PSEAE
Q9I3D2|ODO2_PSEAE
Q9I3P8|FLHF_PSEAE
Q9I402|GASBP_PSEAE
Q9I476|4HYPE_PSEAE
Q9I489|T3HPD_PSEAE
Q9I4F5|DCTA2_PSEAE
Q9I4N3|FLER_PSEAE
Q9I4N4|FLES_PSEAE
Q9I534|DPO4_PSEAE
Q9I541|RIMO_PSEAE
Q9I558|ACSA1_PSEAE
Q9I5G8|LEPA_PSEAE
Q9I5J6|RSUA_PSEAE
Q9I5V0|Y587_PSEAE
Q9I6C8|CALB_PSEAE
Q9I6J0|SPUE_PSEAE
Q9I6J1|SPUD_PSEAE
Q9I6J2|SPUC_PSEAE
Q9I6L0|CYSA_PSEAE
Q9I6M4|DAVT_PSEAE
Q9I6M5|DAVD_PSEAE
Q9I6R0|PCAF_PSEAE
Q9I6T2|POTA1_PSEAE
Q9I700|BAUA_PSEAE
Q9I702|BAUC_PSEAE
Q9I713|DCTA1_PSEAE
Q9JN65|TOP1_MYCGA
Q9JRG1|DPO4_NEIMA
Q9JRM6|COAE_AGGAC
Q9JRW9|GSA_CHLPN
Q9JTS2|MUTL_NEIMA
Q9JTX9|ARGD_NEIMA
Q9JU33|CLPP_NEIMA
Q9JUX4|CYSA_NEIMA
Q9JV65|LEPA_NEIMA
Q9JVH1|FBPC_NEIMA
Q9JVH7|RF3_NEIMA
Q9JW10|GSA_NEIMA
Q9JW59|MSBA_NEIMA
Q9JX92|NUOL_NEIMA
Q9JXR3|MSBA_NEIMB
Q9JXV8|MIAB_NEIMB
Q9JXW0|GSA_NEIMB
Q9JYS8|DPO4_NEIMB
Q9JYT2|MUTL_NEIMB
Q9JYY4|ARGD_NEIMB
Q9JZ38|CLPP_NEIMB
Q9JZW0|CYSA_NEIMB
Q9K055|LEPA_NEIMB
Q9K1B0|NUOL_NEIMB
Q9K1C0|NUOD_NEIMB
Q9K1C2|NUOB_NEIMB
Q9K2S2|MRPA_BACSU
Q9K2Y1|TOLC_VIBCH
Q9K4U8|NORR2_CUPNH
Q9K4V0|NORR1_CUPNH
Q9K5Z2|OAT_HALH5
Q9K5Z5|ROCA2_HALH5
Q9K619|BCEA_HALH5
Q9K6I0|MURA1_HALH5
Q9K6J9|RBSA_HALH5
Q9K709|CLPP1_HALH5
Q9K789|METN_HALH5
Q9K809|SPPA_HALH5
Q9K857|COAE_HALH5
Q9K876|CYSA_HALH5
Q9K888|CLPP2_HALH5
Q9K8A0|MUTS2_HALH5
Q9K8N1|PHNC3_HALH5
Q9K8V5|ARGD_HALH5
Q9K951|EFP_HALH5
Q9K9B2|ROCA1_HALH5
Q9K9G7|THIZ_HALH5
Q9KA23|TOP1_HALH5
Q9KAB7|MIAB_HALH5
Q9KAC1|MUTL_HALH5
Q9KAH5|IOLA_HALH5
Q9KAV6|EX53_HALH5
Q9KCU7|DPO41_HALH5
Q9KD76|LEPA_HALH5
Q9KDX4|GLGC_HALH5
Q9KE51|HTPG_HALH5
Q9KEB0|GSA1_HALH5
Q9KED4|ECTB_HALH5
Q9KF46|ADEC_HALH5
Q9KFL0|PHNC2_HALH5
Q9KFN9|PHNC1_HALH5
Q9KHT9|OPUCA_LISMN
Q9KI19|RPOS_COXBU
Q9KIF7|OPUAA_LACLA
Q9KJC2|ARPB_PSEPU
Q9KJF0|BBSE_THAAR
Q9KL04|MALK_VIBCH
Q9KL62|TDH_VIBCH
Q9KLC2|ECTB_VIBCH
Q9KLL9|MODC_VIBCH
Q9KLP4|GLGC2_VIBCH
Q9KLQ5|FBPC_VIBCH
Q9KLS6|DCUC_VIBCH
Q9KN37|RBSA_VIBCH
Q9KN48|VASH_VIBCH
Q9KNI0|FADA_VIBCH
Q9KNI1|FADB_VIBCH
Q9KNJ2|GLN1B_VIBCH
Q9KNM2|SPOT_VIBCH
Q9KNS1|EFP_VIBCH
Q9KNW0|RIMO_VIBCH
Q9KNW2|ARGD_VIBCH
Q9KNW4|ASTD_VIBCH
Q9KP42|THIQ_VIBCH
Q9KPB0|LEPA_VIBCH
Q9KPE3|COAE_VIBCH
Q9KPS5|DPO4_VIBCH
Q9KQB8|ZNUC_VIBCH
Q9KQS6|CLPP_VIBCH
Q9KQX4|Y1873_VIBCH
Q9KRB2|TOP1_VIBCH
Q9KRB5|GLGC1_VIBCH
Q9KRK5|RSUA_VIBCH
Q9KRT4|UGPC_VIBCH
Q9KS33|POTA_VIBCH
Q9KSC2|PRPB_VIBCH
Q9KSD1|MGLA_VIBCH
Q9KSL4|ASTE_VIBCH
Q9KSP7|EFPL_VIBCH
Q9KT84|LUXO_VIBCH
Q9KTE0|MIAB_VIBCH
Q9KTJ5|METN_VIBCH
Q9KU04|PSTB1_VIBCH
Q9KUI0|CYSA_VIBCH
Q9KV13|MUTL_VIBCH
Q9KV59|ACSA_VIBCH
Q9KWA3|ACSA_AGRRH
Q9KWK4|VRAB_STAA1
Q9KWK6|PROP_STAA1
Q9KWS5|AMNC_PSESP
Q9KWV4|TTGE_PSEPT
Q9KWW9|FLAB3_TREMA
Q9KWX0|FLAB2_TREMA
Q9KXQ9|EFP_STRCO
Q9KZW2|PSTB_STRCO
Q9L0Q1|MSIK_STRCO
Q9L1A4|ARGD_STRCO
Q9L1C3|METN_STRCO
Q9L385|GLGC_RUMCH
Q9L4K1|BETB_CHRSD
Q9L4M8|RURE_PSEPU
Q9L4P3|CLPP3_SYNE7
Q9L4P4|CLPR_SYNE7
Q9L523|SRRB_STAAU
Q9L699|MIAB_PASMU
Q9L6L5|FADB_SALTY
Q9L6M9|DLHH_SALTY
Q9L7X6|CLPP_BRUAB
Q9L9I0|ZRAP_SALTY
Q9LCS5|ARGD_STRCL
Q9PAI2|COAE_XYLFA
Q9PB43|GSA_XYLFA
Q9PB89|ACSA_XYLFA
Q9PBA1|LEPA_XYLFA
Q9PBK0|PSTB_XYLFA
Q9PDF2|ARGD_XYLFA
Q9PDG4|MURA_XYLFA
Q9PDM9|RPOD_XYLFA
Q9PDN2|CYSA_XYLFA
Q9PE41|CLPP_XYLFA
Q9PEQ0|HTPG_XYLFA
Q9PEQ2|DCTA_XYLFA
Q9PEV8|TOP1_XYLFA
Q9PEX2|MIAB_XYLFA
Q9PF03|METN_XYLFA
Q9PFB0|BLH_XYLFA
Q9PFB8|MUTL_XYLFA
Q9PGJ2|NUOD_XYLFA
Q9PGJ4|NUOB_XYLFA
Q9PGX4|RF3_XYLFA
Q9PHK2|TOP1P_XYLFA
Q9PHQ1|PSTB_CAMJE
Q9PHW3|EFP_CAMJE
Q9PHZ3|HTPG_CAMJE
Q9PIR7|ARGD_CAMJE
Q9PJG5|MUTL_CHLMU
Q9PJT7|MURA_CHLMU
Q9PJU9|OMCA_CHLMU
Q9PJW1|CLPP1_CHLMU
Q9PJX9|Y697_CHLMU
Q9PKX1|Y339_CHLMU
Q9PKX6|LEPA_CHLMU
Q9PKX7|6PGD_CHLMU
Q9PL35|Y273_CHLMU
Q9PL40|Y268_CHLMU
Q9PLH1|EFP2_CHLMU
Q9PLM0|CLPP2_CHLMU
Q9PLU2|Y003_CHLMU
Q9PLY4|RS14Z_CAMJE
Q9PLZ2|TOP1_CAMJE
Q9PM99|NUOD_CAMJE
Q9PMA7|NUOL_CAMJE
Q9PMD2|ACSA_CAMJE
Q9PNR1|LEPA_CAMJE
Q9PP70|GSA_CAMJE
Q9PQ75|EX53_UREPA
Q9PQG7|LEPA_UREPA
Q9PQP7|RS14Z_UREPA
Q9PQU3|PSTB_UREPA
Q9PR37|POTA_UREPA
Q9R4G7|GRDE_PEPAC
Q9R9M8|AAU3_RHIME
Q9R9N3|ODP2_RHIME
Q9R9W0|FADA_PSEPU
Q9RA54|MUTL_THET8
Q9RAA9|DPO1_RICFE
Q9RC41|NSRR_HALH5
Q9RCG7|PAXB_PASAE
Q9RCI2|MIAB_SALTY
Q9RDC9|LEPA_STRCO
Q9RDS6|GLNA2_STRCO
Q9REM0|HYPA_CERSP
Q9RGG4|PTRB_LACCA
Q9RGZ5|MRPA_ALKPO
Q9RJ58|ARC_STRCO
Q9RJ79|EX53_STRCO
Q9RJZ6|ALDH_STRCO
Q9RKC6|Y3161_STRCO
Q9RKQ4|HMUV_STRCO
Q9RLA0|DPO1_RICTY
Q9RLB6|DPO1_RICHE
Q9RN93|RPOS_SALT1
Q9RN93|RPOS_SALTY
Q9RPU2|HPAC_SALDU
Q9RQI6|CLPP_LISMO
Q9RR46|GBUA_LISM4
Q9RRG7|DCTA_DEIRA
Q9RRL7|ACSA_DEIRA
Q9RRL9|Y2469_DEIRA
Q9RSZ7|CLPP_DEIRA
Q9RTR0|MUTL_DEIRA
Q9RTR7|GLGC_DEIRA
Q9RU87|NUOB_DEIRA
Q9RU89|NUOD_DEIRA
Q9RV79|MIAB_DEIRA
Q9RV84|LEPA_DEIRA
Q9RW75|LYSJ_DEIRA
Q9RWB2|CISY_DEIRA
Q9RWW0|GSA_DEIRA
Q9RY32|EFP_DEIRA
Q9RYG9|ALDH_DEIRA
Q9RYP0|ADEC_DEIRA
Q9RYW7|RIMO_DEIRA
Q9RYZ3|PSTB_DEIRA
Q9S170|CSPG_SHEVD
Q9S1B7|CSPA_SHEVD
Q9S1F9|DHE4_PSYT1
Q9S1G2|DPO1_RHILE
Q9S472|ARAG_GEOSE
Q9S4Z0|METN_SALEN
Q9S6S1|PEPQ_LACDE
Q9UY99|GLNA_PYRAB
Q9UYR5|NIKR_PYRAB
Q9UYS8|TOP1_PYRAB
Q9UYX0|TDH_PYRAB
Q9UZ86|RGYR_PYRAB
Q9UZU7|PSTB_PYRAB
Q9V0Z6|RTCA_PYRAB
Q9V1I4|LYSJ_PYRAB
Q9V1Q4|Y373_PYRAB
Q9V1Z8|EF2_PYRAB
Q9V287|PAN_PYRAB
Q9V2C0|WTPC_PYRAB
Q9V2E4|Y130_PYRAB
Q9WXW3|MURA_THEMA
Q9WXX0|RBSA1_THEMA
Q9WXX8|Y124_THEMA
Q9WY82|GLGC_THEMA
Q9WYC4|Y288_THEMA
Q9WYI7|Y352_THEMA
Q9WYP3|IOLM_THEMA
Q9WZ49|FTSH_THEMA
Q9WZC1|MIAB_THEMA
Q9WZF9|CLPP_THEMA
Q9WZT7|MTAB_THEMA
Q9X051|RBSA2_THEMA
Q9X0L4|PTAS_THEMA
Q9X0Y8|PSTB_THEMA
Q9X105|MUTS2_THEMA
Q9X196|POTA_THEMA
Q9X1V8|LEPA_THEMA
Q9X1Z1|ECFA1_THEMA
Q9X284|EFP_THEMA
Q9X2A5|ARGD_THEMA
Q9X2H6|RIMO_THEMA
Q9X3X7|TOP1_ZYMMO
Q9X448|PTAS_RHIML
Q9X480|SPPA_ENTFC
Q9X5N0|CLPP2_MYXXA
Q9X600|FLHD_PECCA
Q9X601|FLHC_PECCA
Q9X6W8|CLPP_AZOBR
Q9X721|COLG_HATHI
Q9X758|ANSME_KLEPN
Q9X7K6|DCTA_NEOGA
Q9X7L1|CLPP3_RHIME
Q9X7R9|CLPP3_STRCO
Q9X7S0|CLPP4_STRCO
Q9X909|TOP1_STRCO
Q9X928|ACSA_STRCO
Q9X9F2|FLHD_XENNE
Q9X9F3|FLHC_XENNE
Q9XAQ5|NUOB1_STRCO
Q9XAQ7|NUOD2_STRCO
Q9XAR5|NUOL_STRCO
Q9XB38|FLAA_HELFC
Q9XB60|CARB_PECCC
Q9XBG1|PSTB_BURSP
Q9XBL7|NDHK_TRIV2
Q9XBQ8|KAMA_CLOSU
Q9XC20|RIR2_MYCGA
Q9XDA6|ZURA_LISMO
Q9YAC7|PAN_AERPE
Q9YB37|RTCB_AERPE
Q9YBY6|LYSJ_AERPE
Q9YC19|EF2_AERPE
Q9YC65|DHE3_AERPE
Q9YC75|RGYR2_AERPE
Q9YES0|RTCA_AERPE
Q9YFM7|PRPB_AERPE
Q9YG51|PSTB_AERPE
Q9YGA6|MALK_THELN
Q9Z3I3|NODI_BRASS
Q9Z3R2|RHBA_RHIME
Q9Z3R9|AGLK_RHIME
Q9Z411|PSTB_PSEPU
Q9Z711|EFP2_CHLPN
Q9Z759|CLPP2_CHLPN
Q9Z794|MUTL_CHLPN
Q9Z7F0|SIGA_CHLPN
Q9Z7G3|Y742_CHLPN
Q9Z7Y2|MURA_CHLPN
Q9Z7Z5|OMCA_CHLPN
Q9Z832|CLPP1_CHLPN
Q9Z850|HRCA_CHLPN
Q9Z869|ARTJ_CHLPN
Q9Z874|MTAB_CHLPN
Q9Z8A0|Y443_CHLPN
Q9Z8I3|6PGD_CHLPN
Q9Z8I4|LEPA_CHLPN
Q9Z8J5|Y348_CHLPN
Q9Z8Q8|METN_CHLPN
Q9Z8T3|RIMO_CHLPN
Q9Z900|EFP1_CHLPN
Q9Z9J3|ECFA1_HALH5
Q9Z9K1|RS14Z_HALH5
Q9Z9N7|BSAA_HALH5
Q9Z9T7|MMGF_HALH5
Q9ZA11|ALDH_RHORT
Q9ZAA1|ACLDH_PSEAI
Q9ZAB0|CLPP_LACLM
Q9ZBA2|FLAE_VIBPA
Q9ZC67|ASTA_YERPE
Q9ZC68|ASTD_YERPE
Q9ZC70|ASTE_YERPE
Q9ZC88|MUTL_RICPR
Q9ZCB9|HTPG_RICPR
Q9ZCE8|MIAB_RICPR
Q9ZCG0|NUOM_RICPR
Q9ZCG1|NUOL_RICPR
Q9ZCM8|Y696_RICPR
Q9ZCY9|NTRXL_RICPR
Q9ZD20|ODP2_RICPR
Q9ZD29|CLPP_RICPR
Q9ZDB6|MTAB_RICPR
Q9ZDC7|Y404_RICPR
Q9ZDH2|NUOB_RICPR
Q9ZDK2|TOP1_RICPR
Q9ZDQ1|LEPA_RICPR
Q9ZDY4|ODO2_RICPR
Q9ZE39|PTAS_RICPR
Q9ZEA2|FTSH_RICPR
Q9ZEH5|MUTS2_STAAU
Q9ZEU7|ECTB_CHRSD
Q9ZF60|GLTI_SALTY
Q9ZFN4|GLGC_RHORU
Q9ZH21|MURA_DESTE
Q9ZH58|CLPP2_STRCO
Q9ZHC9|SILA_SALTM
Q9ZHD9|6PGD_BUCAP
Q9ZHI1|THIL_CHRVO
Q9ZHZ8|LEPA_MESH2
Q9ZIB7|TYRR_ENTAG
Q9ZJ10|ARGD_BACAM
Q9ZJ34|METN_HELPJ
Q9ZJE9|DPO1_HELPJ
Q9ZJS5|RS14Z_HELPJ
Q9ZJW4|NUOD_HELPJ
Q9ZJW6|NUOB_HELPJ
Q9ZKD8|DHE4_HELPJ
Q9ZKM5|BIOA_HELPJ
Q9ZKU8|HYPB_HELPJ
Q9ZL50|CLPP_HELPJ
Q9ZLE3|SCOA_HELPJ
Q9ZLE4|SCOB_HELPJ
Q9ZLW5|GLN1B_HELPJ
Q9ZLZ3|BIPA_HELPJ
Q9ZM34|FLHF_HELPJ
Q9ZM40|FLHA_HELPJ
Q9ZM66|FTSH_HELPJ
Q9ZM93|LEPA_HELPJ
Q9ZMD0|GSA_HELPJ
Q9ZMG6|MIAB_HELPJ
Q9ZMM2|HTPG_HELPJ
Q9ZMQ5|EFP_HELPJ
Q9ZMV7|TOP1_HELPJ
Q9ZMV8|FLAB_HELPJ
Q9ZMY3|RPOD_HELPJ
Q9ZN54|CYNT_HELPJ
Q9ZNG6|MNHA1_STAAU
S5FMM4|GLYOX_BACLI
V5YXI5|T3HPD_AZOBR
