# Supplementary material for: ProPr54 web server: predicting σ54 promoters and regulon with a hybrid convolutional and recurrent deep neural network
Source: NAR Genom Bioinform. 2025 Jan 7;7(1):lqae188. doi: 10.1093/nargab/lqae188 (PMC11704786; doi:10.1093/nargab/lqae188)
Supplement: lqae188_Supplemental_Files [file lqae188_supplemental_files.zip › Table S2.xlsx]

## Sheet: Table S2
locus-tag	uniprotID	bitscore	sigma54	motifStart	motifEnd	chrom	geneStart	geneEnd	strand	distance	operon	gene	InterPro	UniProt
KPHS_00210	Q9F173|DPO1_SALTY	1574	CGGAAATTATGGTTCA	25850	25866	NC_016845.1	25973	28651	+	107	operon_0139	polA	IPR043502	DNA polymerase I
KPHS_02210	Q8CVI9|ZRAP_ECOL6	144	TGGCATGGAAGATGCA	251166	251182	NC_016845.1	250697	251134	-	32	operon_0236	zraP	IPR025961	Zinc resistance-associated protein
KPHS_02740	P32696|PSPG_ECOLI	79	TGGCATGCTTTTTGTA	311247	311263	NC_016845.1	311305	311547	+	42	operon_0261	pspG	IPR014318	Phage shock protein G
KPHS_04540	P39187|YTFJ_ECOLI	297	TGGCATCCTCATTGCG	489258	489274	NC_016845.1	488620	489177	-	81	operon_0353	ytfJ	IPR006513	Uncharacterized protein YtfJ
KPHS_06560	Q5XAF5|PTNAB_STRP6	51	TGGCACGTCGGTTGCA	696537	696553	NC_016845.1	696590	697012	+	37	operon_0443	manX	IPR036662	PTS system mannose-specific EIIAB component
KPHS_06570	P37081|PTRB_KLEPN	91									operon_0443	sorB	IPR004720	PTS system sorbose-specific EIIB component
KPHS_11550	P0AC55|GLNK_ECOLI	214	TGGCATAGCCCTTGCT	1213912	1213928	NC_016845.1	1213983	1214321	+	55	operon_0669	glnK	IPR002332	Nitrogen regulatory protein GlnK
KPHS_11560	P69680|AMTB_ECO57	674									operon_0669	amtB	IPR029020	Ammonium transporter AmtB
KPHS_13830	P26380|PTFB_BACSU	80									operon_0780	levE	IPR018455	PTS system fructose-specific EIIB component
KPHS_13840			TGGCACGCCCTTTGCT	1436247	1436263	NC_016845.1	1435775	1436209	-	38	operon_0780
KPHS_14710			TGGCACATCTCTTGCT	1530678	1530694	NC_016845.1	1529373	1530635	-	43	operon_0819	codB	IPR030191	Cytosine permease
KPHS_15210	Q9ZF60|GLTI_SALTY	554	TGGCACAGTCATTGCT	1582017	1582033	NC_016845.1	1580823	1581734	-	283	operon_0845	gltI	IPR001638	Glutamate/aspartate import solute-binding protein
KPHS_15380			AGGCCTGATGCTTGCA	1603952	1603968	NC_016845.1	1603391	1603843	-	109	operon_0856	fur	IPR002481	Ferric uptake regulation protein
KPHS_16700	P10346|GLNQ_ECOLI	443									operon_0912	glnQ	IPR017871	Glutamine transport ATP-binding protein GlnQ
KPHS_16710	P0AEQ6|GLNP_ECOLI	395									operon_0912	glnP	IPR010065	Glutamine transport system permease protein GlnP
KPHS_16720	P0AEQ3|GLNH_ECOLI	466	TGGCACGATTTTTTCA	1730268	1730284	NC_016845.1	1729469	1730215	-	53	operon_0912	glnH	IPR001638	Glutamine-binding periplasmic protein
KPHS_17620	P31133|POTF_ECOLI	703	ATGCATGATTTTTGCA	1814403	1814419	NC_016845.1	1814480	1815592	+	61	operon_0954	potF	IPR001188	Putrescine-binding periplasmic protein PotF
KPHS_17630	P31134|POTG_ECOLI	700									operon_0954	potG	IPR005893	Putrescine transport ATP-binding protein PotG
KPHS_17640	P31135|POTH_ECOLI	570									operon_0954	potH	IPR035906	Putrescine transport system permease protein PotH
KPHS_17650	P0AFL1|POTI_ECOLI	508									operon_0954	potI	IPR035906	Putrescine transport system permease protein PotI
KPHS_17690	P23545|PHOR_BACSU	126									operon_0954	phoR	IPR000014	Alkaline phosphatase synthesis sensor protein PhoR
KPHS_19070	P75892|RUTG_ECOLI	712									operon_1023	rutG	IPR006042	Putative pyrimidine permease RutG
KPHS_19080	A6T797|RUTF_KLEP7	341									operon_1023	rutF	IPR012349	FMN reductase (NADH) RutF
KPHS_19090	A6T798|RUTE_KLEP7	408									operon_1023	rutE	IPR023936	Probable malonic semialdehyde reductase RutE
KPHS_19100	A6T799|RUTD_KLEP7	360									operon_1023	rutD	IPR019913	Putative carbamate hydrolase RutD
KPHS_19110	A6T799|RUTD_KLEP7	131									operon_1023	rutD	IPR019913	Putative carbamate hydrolase RutD
KPHS_19120	A6T7A0|RUTC_KLEP7	268									operon_1023	rutC	IPR019897	3-aminoacrylate deaminase RutC
KPHS_19130	A6T7A1|RUTB_KLEP7	480									operon_1023	rutB	IPR036380	Ureidoacrylate amidohydrolase RutB
KPHS_19140	A6T7A2|RUTA_KLEP7	738	TGGCATCGCCTTTGCT	1980896	1980912	NC_016845.1	1979722	1980813	-	83	operon_1023	rutA	IPR011251	Pyrimidine monooxygenase RutA
KPHS_20440			TGGCAAGCCCTTTGCA	2103667	2103683	NC_016845.1	2103731	2104774	+	48	operon_1084	ansB	IPR004550	L-asparaginase
KPHS_20750	A6T7Q4|Y1164_KLEP7	792									operon_1106	cbs	IPR006698	UPF0229 protein KPN78578_11640
KPHS_20760	P0ACY3|YEAG_ECOLI	1280	TGGCATAAGGGTTGCT	2129503	2129519	NC_016845.1	2127468	2129402	-	101	operon_1106	yeaG	IPR016230	Uncharacterized protein YeaG
KPHS_21180	B7LQ44|ASTC_ESCF3	695	TGGCACGAACCGTGCA	2167980	2167996	NC_016845.1	2168070	2169290	+	74	operon_1124	astC	IPR017652	Succinylornithine transaminase
KPHS_21190	A4W9J6|ASTA_ENT38	602									operon_1124	astA	IPR017650	Arginine N-succinyltransferase
KPHS_21200	A6T7T5|ASTD_KLEP7	983									operon_1124	astD	IPR016160	N-succinylglutamate 5-semialdehyde dehydrogenase
KPHS_21210	A4W9J8|ASTB_ENT38	674									operon_1124	astB	IPR037031	N-succinylarginine dihydrolase
KPHS_21220	B1LDY7|ASTE_ECOSM	414									operon_1124	astE	IPR007036	Succinylglutamate desuccinylase
KPHS_22090	P0AFM6|PSPA_ECOLI	230	TGGCACGCCATTTGTA	2255633	2255649	NC_016845.1	2255702	2256370	+	53	operon_1173	pspA	IPR007157	Phage shock protein A
KPHS_22100	P0AFM9|PSPB_ECOLI	121									operon_1173	pspB	IPR009554	Phage shock protein B
KPHS_22110	P0AFN2|PSPC_ECOLI	170									operon_1173	pspC	IPR014320	Phage shock protein C
KPHS_22120	P0AFV8|PSPD_ECOLI	116									operon_1173	pspD	IPR014321	Phage shock protein D
KPHS_23420			TGGCCTGAAAGTTGCT	2370736	2370752	NC_016845.1	2370794	2372173	+	42	operon_1232	aroP	IPR004840	Aromatic amino acid transport protein AroP
KPHS_25380	Q8YBN1|LIVB7_BRUME	65	TGGCACCTTTTTTGCC	2563219	2563235	NC_016845.1	2563293	2564564	+	58	operon_1338	braC3	IPR028081	Leu/Ile/Val-binding protein homolog 7
KPHS_25420	P22731|LIVF_ECOLI	164									operon_1338	livF	IPR027417	High-affinity branched-chain amino acid transport ATP-binding protein LivF
KPHS_25970			TGGTACGCAAATTGCT	2615939	2615955	NC_016845.1	2614750	2615904	-	35	operon_1369	hpxO	IPR002938	FAD-dependent urate hydroxylase
KPHS_26770	Q9F9B0|FRCA_RHIML	193	TGGCACGGATGCTGCA	2690144	2690160	NC_016845.1	2690364	2691110	+	204	operon_1413	frcA	IPR027417	Fructose import ATP-binding protein FrcA
KPHS_26970			TGGCACGTTTAATGCT	2707257	2707273	NC_016845.1	2707380	2708678	+	107	operon_1423	yhjX	IPR004741	Uncharacterized MFS-type transporter YhjX
KPHS_27150			TGGCACATTAGTTGCA	2725298	2725314	NC_016845.1	2724461	2725246	-	52	operon_1434
KPHS_27170			TGGAACAGCTTTTGCA	2726427	2726443	NC_016845.1	2726480	2728066	+	37	operon_1436	hpxW	IPR043137	Oxamate amidohydrolase proenzyme
KPHS_27440	P94575|ALLP_BACSU	286									operon_1450	pucI	IPR012681	Allantoin permease
KPHS_27450			TGGCACCAATCTTGCT	2749439	2749455	NC_016845.1	2749497	2750807	+	42	operon_1450	guaD	IPR032466	Guanine deaminase
KPHS_30110			TGGTACGTTTATAGCA	3001144	3001160	NC_016845.1	3000073	3001065	-	79	operon_1591	ppsC	IPR001227	Phenolphthiocerol/phthiocerol polyketide synthase subunit C
KPHS_30160			TGGCATTGTTTTTGTA	3006838	3006854	NC_016845.1	3005705	3006694	-	144	operon_1593
KPHS_30700	P07658|FDHF_ECOLI	1001	TGGCACAAGACCTGCA	3060259	3060275	NC_016845.1	3060325	3062535	+	50	operon_1614	fdhF	IPR041924	Formate dehydrogenase H
KPHS_32150	Q06457|NASA_KLEOX	1460									operon_1684	nasA	IPR041854	Nitrate reductase
KPHS_32180	P39459|NASD_KLEOX	492									operon_1684	nasD	IPR005890	Nitrate transport protein NasD
KPHS_32210	Q44292|NRTA_NOSS1	280									operon_1684	nrtA	IPR006311	Nitrate/nitrite binding protein NrtA
KPHS_32230			AGGCACGGTTATTGCT	3216333	3216349	NC_016845.1	3215117	3216298	-	35	operon_1684	nasR	IPR010910	Nitrate regulatory protein
KPHS_34590	Q08597|NAC_KLEAE	564	TGGCAAGCAAATTGCA	3433205	3433221	NC_016845.1	3432232	3433149	-	56	operon_1804	nac	IPR000847	Nitrogen assimilation regulatory protein nac
KPHS_37940			TGGCACCGAAGGTGCA	3829460	3829476	NC_016845.1	3829157	3829441	-	19	operon_1978	yfcZ	IPR005272	UPF0381 protein YfcZ
KPHS_38740	P24177|ACRD_ECOLI	1808	TGGCACAGGCTGTGCA	3905270	3905286	NC_016845.1	3905323	3908436	+	37	operon_2020	acrD	IPR004764	Probable aminoglycoside efflux pump
KPHS_39490	P11671|GLNB_KLEOX	221									operon_2057	glnB	IPR002332	Nitrogen regulatory protein P-II
KPHS_39500	P0AFU4|GLRR_ECOLI	797									operon_2057	glrR	IPR002078	Transcriptional regulatory protein GlrR
KPHS_39510	P0AD44|YFHG_ECOLI	246									operon_2057	yfhG	IPR025262	Uncharacterized protein YfhG
KPHS_39520	P52101|GLRK_ECOLI	660	TGGCATAGTTCATGCA	3996925	3996941	NC_016845.1	3995217	3996638	-	287	operon_2057	glrK	IPR005467	Sensor histidine kinase GlrK
KPHS_40620	Q9ZAA1|ACLDH_PSEAI	362	TGGCATAACCCCTGCA	4099525	4099541	NC_016845.1	4098727	4099449	-	76	operon_2102	exaC	IPR016161	Acetaldehyde dehydrogenase
KPHS_41210	P0AAK4|HYDN_ECOLI	339	TGGAACGTATTATGCA	4153131	4153147	NC_016845.1	4152566	4153093	-	38	operon_2134	hydN	IPR017900	Electron transport protein HydN
KPHS_41270	P0AEV9|HYCI_ECOLI	284									operon_2137	hycI	IPR023430	Hydrogenase 3 maturation protease
KPHS_41280	P0AEV7|HYCH_ECOLI	242									operon_2137	hycH	IPR010005	Formate hydrogenlyase maturation protein HycH
KPHS_41290	P16433|HYCG_ECOLI	492									operon_2137	hycG	IPR006137	Formate hydrogenlyase subunit 7
KPHS_41300	P16432|HYCF_ECOLI	290									operon_2137	hycF	IPR010226	Formate hydrogenlyase subunit 6
KPHS_41310	P16431|HYCE_ECOLI	1154									operon_2137	hycE	IPR001268	Formate hydrogenlyase subunit 5
KPHS_41320	P16430|HYCD_ECOLI	516									operon_2137	hycD	IPR018086	Formate hydrogenlyase subunit 4
KPHS_41330	P16429|HYCC_ECOLI	790									operon_2137	hycC	IPR001750	Formate hydrogenlyase subunit 3
KPHS_41340	P0AAK1|HYCB_ECOLI	340									operon_2137	hycB	IPR017900	Formate hydrogenlyase subunit 2
KPHS_41350	P0AEV4|HYCA_ECOLI	231	TGGCATGAAAAATGCT	4165729	4165745	NC_016845.1	4165246	4165695	-	34	operon_2137	hycA	IPR021285	Formate hydrogenlyase regulatory protein HycA
KPHS_41360	A6TCZ3|HYPA_KLEP7	236	TGGCATCGTTATTGCA	4165858	4165874	NC_016845.1	4165905	4166249	+	31	operon_2138	hypA	IPR020538	Hydrogenase maturation factor HypA
KPHS_41370	P0AAN3|HYPB_ECOLI	463									operon_2140	hypB	IPR003495	Hydrogenase maturation factor HypB
KPHS_41390	P0AAM3|HYPC_ECOLI	162									operon_2140	hypC	IPR019812	Hydrogenase maturation factor HypC
KPHS_41400	P24192|HYPD_ECOLI	670									operon_2140	hypD	IPR002780	Hydrogenase maturation factor HypD
KPHS_41410	P24193|HYPE_ECOLI	564									operon_2140	hypE	IPR016188	Carbamoyl dehydratase HypE
KPHS_46020			TGGCATAAGGTTTGCT	4623698	4623714	NC_016845.1	4623749	4625356	+	35	operon_2339
KPHS_46340	A6TEB2|PAT_KLEP7	908	TGGCGTAATCCCTGCA	4657776	4657792	NC_016845.1	4657839	4659218	+	47	operon_2358	patA	IPR017747	Putrescine aminotransferase
KPHS_47450			TGGCATTTGTTTTACT	4759052	4759068	NC_016845.1	4759161	4760138	+	93	operon_2408	yrbG	IPR004481	Inner membrane protein YrbG
KPHS_47500	P0A9V1|LPTB_ECOLI	456									operon_2408	lptB	IPR027417	Lipopolysaccharide export system ATP-binding protein LptB
KPHS_49810	P11539|RPOH_CITFR	531	TGGCATGCTTGTTGCC	4986371	4986387	NC_016845.1	4985470	4986324	-	47	operon_2509	rpoH	IPR012759	RNA polymerase sigma factor RpoH
KPHS_p301500			GGGCATATAGGTTGCT	102945	102961	NC_016839.1	103336	103875	+	375	operon_0123
KPHS_t00620			TTGCATGCGAATTGCG	4129791	4129807	NC_016845.1	4129568	4129660	-	131	operon_2125

## Sheet: Motif and Regulon
locus-tag	uniprotID	bitscore	sigma54	motifStart	motifEnd	chrom_x	geneStart	geneEnd	geneStrand	distance	Operon
KPHS_p100070	Q98PK2|EX53_MYCPU	66									operon_0003
KPHS_p101240	Q2JLX1|COAE_SYNJB	40									operon_0044
KPHS_p300110	O34525|SPPA_BACSU	120									operon_0052
KPHS_p300350	D1C4U5|FTSH3_SPHTD	97									operon_0060
KPHS_p300660	P32482|CMLA_PSEAI	327									operon_0076
KPHS_p301500			GGGCATATAGGTTGCT	102945	102961	NC_016839.1	103336	103875	+	375	operon_0123
KPHS_00210	Q9F173|DPO1_SALTY	1574	CGGAAATTATGGTTCA	25850	25866	NC_016845.1	25973	28651	+	107	operon_0139
KPHS_00250	P03029|NTRC_KLEPN	921									operon_0143
KPHS_00260	P06218|NTRB_KLEOX	679									operon_0143
KPHS_00270	P0A1P6|GLN1B_SALTY	922									operon_0144
KPHS_00290	H9L427|BIPA_SALTY	1170									operon_0145
KPHS_00400	P32176|FDOG_ECOLI	1563									operon_0148
KPHS_00410	P32176|FDOG_ECOLI	384									operon_0148
KPHS_00630	A6TGA6|RHAD_KLEP7	578									operon_0153
KPHS_01260	P04681|NODD_RHILV	126									operon_0196
KPHS_01710	Q9L6M9|DLHH_SALTY	466									operon_0213
KPHS_01720	O08444|UDP_KLEAE	488									operon_0214
KPHS_01850	A6TGM3|FADA_KLEP7	756									operon_0217
KPHS_01860	A6TGM4|FADB_KLEP7	1439									operon_0217
KPHS_02050	Q45399|PTEB_GEOSE	67									operon_0229
KPHS_02210	Q8CVI9|ZRAP_ECOL6	144	TGGCATGGAAGATGCA	251166	251182	NC_016845.1	250697	251134	-	32	operon_0236
KPHS_02230	Q9APE0|ZRAS_KLEOX	666									operon_0238
KPHS_02240	Q9APD9|ZRAR_KLEOX	719									operon_0238
KPHS_02390	P37081|PTRB_KLEPN	330									operon_0247
KPHS_02430	Q83IR6|RLUF_SHIFL	537									operon_0248
KPHS_02590	P19566|MALK_SALTY	707									operon_0254
KPHS_02740	P32696|PSPG_ECOLI	79	TGGCATGCTTTTTGTA	311247	311263	NC_016845.1	311305	311547	+	42	operon_0261
KPHS_02800	P0AF48|YJBQ_ECOLI	238									operon_0265
KPHS_02960	Q2YKX3|FBPC_BRUA2	253									operon_0277
KPHS_03050	P0AF52|GHXP_ECOLI	766									operon_0283
KPHS_03160	A6TGZ7|ACTP_KLEP7	1035									operon_0288
KPHS_03180	Q8Z1R0|ACSA_SALTI	1276									operon_0289
KPHS_03200	P21345|GLTP_ECOLI	752									operon_0290
KPHS_03220	P07658|FDHF_ECOLI	1090									operon_0292
KPHS_03230	P07658|FDHF_ECOLI	281									operon_0292
KPHS_03310	Q8X5Q4|RBSA2_ECO57	859									operon_0295
KPHS_03370	P16679|PHNL_ECOLI	388									operon_0297
KPHS_03380	P16678|PHNK_ECOLI	466									operon_0297
KPHS_03460	P40862|PROP_SALTY	887									operon_0299
KPHS_03920	A6TH65|EFP_KLEP7	382									operon_0324
KPHS_04070	P30860|ARTJ_ECOLI	228									operon_0332
KPHS_04130	A6TH85|MUTL_KLEP7	126									operon_0335
KPHS_04140	A6TH85|MUTL_KLEP7	1024									operon_0335
KPHS_04240	A6TH94|NSRR_KLEP7	277									operon_0338
KPHS_04540	P39187|YTFJ_ECOLI	297	TGGCATCCTCATTGCG	489258	489274	NC_016845.1	488620	489177	-	81	operon_0353
KPHS_04950	Q45399|PTEB_GEOSE	64									operon_0375
KPHS_04970	P46317|PTJC_BACSU	473									operon_0375
KPHS_05230	Q9I702|BAUC_PSEAE	560									operon_0386
KPHS_05330	A1JIE0|UGPC_YERE8	322									operon_0391
KPHS_05810	Q8FK36|CUSA_ECOL6	1836									operon_0413
KPHS_05940	P37624|RBBA_ECOLI	1477									operon_0419
KPHS_05980	Q1AVD3|RBSA2_RUBXD	361									operon_0421
KPHS_06250	Q57501|HPAC_ECOLX	295									operon_0433
KPHS_06330	P42269|HPCC_ECOLX	885									operon_0434
KPHS_06560	Q5XAF5|PTNAB_STRP6	51	TGGCACGTCGGTTGCA	696537	696553	NC_016845.1	696590	697012	+	37	operon_0443
KPHS_06570	P37081|PTRB_KLEPN	91									operon_0443
KPHS_06750	P50976|PTLCB_STRMU	232									operon_0449
KPHS_07200	Q5HRH0|PROP_STAEQ	190									operon_0470
KPHS_07790	Q5PDF8|THIQ_SALPA	347									operon_0495
KPHS_08620	P36879|YADG_ECOLI	564									operon_0536
KPHS_09030	A6T4V8|GSA_KLEP7	864									operon_0549
KPHS_09460	Q8ZRM9|METN1_SALTY	634									operon_0563
KPHS_09730	B1J100|DPO4_ECOLC	626									operon_0583
KPHS_09810	P22256|GABT_ECOLI	768									operon_0586
KPHS_09820	P25526|GABD_ECOLI	878									operon_0586
KPHS_09960	O66119|ODP2_ZYMMO	262									operon_0591
KPHS_09980	P27745|ACOA_CUPNH	372									operon_0591
KPHS_10250	Q1C9L0|PHNC_YERPA	358									operon_0606
KPHS_10320	Q52814|AAPM_RHIL3	102									operon_0608
KPHS_10330	P41083|GLNP_RICPR	71									operon_0608
KPHS_10340	O34677|GLNQ_BACSU	262									operon_0608
KPHS_10350	O34563|GLNH_BACSU	130									operon_0608
KPHS_10370	P0A191|LIVF_SALTY	230									operon_0610
KPHS_10380	P0A193|LIVG_SALTY	236									operon_0610
KPHS_10500	Q8X5I6|TAUB_ECO57	454									operon_0614
KPHS_11400	B4SWU1|CLPP_SALNS	385									operon_0659
KPHS_11550	P0AC55|GLNK_ECOLI	214	TGGCATAGCCCTTGCT	1213912	1213928	NC_016845.1	1213983	1214321	+	55	operon_0669
KPHS_11560	P69680|AMTB_ECO57	674									operon_0669
KPHS_11680	Q01937|LACK_RHIRD	367									operon_0679
KPHS_11880	P31224|ACRB_ECOLI	1834									operon_0689
KPHS_12010	A6T5N6|HTPG_KLEP7	1228									operon_0694
KPHS_12200	P0A9T8|YBBA_ECOLI	390									operon_0706
KPHS_13100	P39276|DTPC_ECOLI	771									operon_0744
KPHS_13320	Q47087|CBRD_DICD3	138									operon_0756
KPHS_13410	P0AEU0|HISJ_ECOLI	268									operon_0761
KPHS_13460	P20714|ANSME_KLEAE	819									operon_0762
KPHS_13540	P80668|FEAB_ECOLI	416									operon_0766
KPHS_13580	P76417|YEGT_ECOLI	256									operon_0768
KPHS_13830	P26380|PTFB_BACSU	80									operon_0780
KPHS_13840			TGGCACGCCCTTTGCT	1436247	1436263	NC_016845.1	1435775	1436209	-	38	operon_0780
KPHS_13940	Q8FWV9|BEPG_BRUSU	855									operon_0785
KPHS_14030	Q52814|AAPM_RHIL3	87									operon_0790
KPHS_14040	P0AE34|ARTQ_ECOLI	83									operon_0790
KPHS_14050	P0A2V2|OCCP_RHIRD	262									operon_0790
KPHS_14090	P42065|APPF_BACSU	178									operon_0793
KPHS_14100	P45095|DPPD_HAEIN	188									operon_0793
KPHS_14110	P77463|DDPC_ECOLI	211									operon_0793
KPHS_14120	P77308|DDPB_ECOLI	232									operon_0793
KPHS_14130	P23847|DPPA_ECOLI	127									operon_0793
KPHS_14160	B5Y007|BETB_KLEP3	962									operon_0795
KPHS_14710			TGGCACATCTCTTGCT	1530678	1530694	NC_016845.1	1529373	1530635	-	43	operon_0819
KPHS_14930	P0ABP3|DCUC_ECOLI	762									operon_0831
KPHS_14950	E0J1Q3|CSPE_ECOLW	141									operon_0833
KPHS_15180	P0AAG3|GLTL_ECOLI	434									operon_0844
KPHS_15190	P0AER5|GLTK_ECOLI	388									operon_0844
KPHS_15200	P0AER3|GLTJ_ECOLI	431									operon_0844
KPHS_15210	Q9ZF60|GLTI_SALTY	554	TGGCACAGTCATTGCT	1582017	1582033	NC_016845.1	1580823	1581734	-	283	operon_0845
KPHS_15260	A6T6B5|MIAB_KLEP7	959									operon_0847
KPHS_15280	P22106|ASNB_ECOLI	1094									operon_0850
KPHS_15380			AGGCCTGATGCTTGCA	1603952	1603968	NC_016845.1	1603391	1603843	-	109	operon_0856
KPHS_15530	A6T6E2|DTPD_KLEP7	953									operon_0863
KPHS_15700	P0AFG6|ODO2_ECOLI	651									operon_0869
KPHS_16030	Q8FJR4|MODC_ECOL6	550									operon_0882
KPHS_16260	P12995|BIOA_ECOLI	764									operon_0896
KPHS_16490	P0A9U1|YBHF_ECOLI	1008									operon_0904
KPHS_16700	P10346|GLNQ_ECOLI	443									operon_0912
KPHS_16710	P0AEQ6|GLNP_ECOLI	395									operon_0912
KPHS_16720	P0AEQ3|GLNH_ECOLI	466	TGGCACGATTTTTTCA	1730268	1730284	NC_016845.1	1729469	1730215	-	53	operon_0912
KPHS_16960	Q0TJM0|GSIA_ECOL5	927									operon_0929
KPHS_16970	Q8Z863|GSIB_SALTI	914									operon_0929
KPHS_16980	Q8ZQM2|GSIC_SALTY	552									operon_0929
KPHS_16990	Q0TJL6|GSID_ECOL5	470									operon_0929
KPHS_17000	A6T6T1|RIMO_KLEP7	899									operon_0930
KPHS_17620	P31133|POTF_ECOLI	703	ATGCATGATTTTTGCA	1814403	1814419	NC_016845.1	1814480	1815592	+	61	operon_0954
KPHS_17630	P31134|POTG_ECOLI	700									operon_0954
KPHS_17640	P31135|POTH_ECOLI	570									operon_0954
KPHS_17650	P0AFL1|POTI_ECOLI	508									operon_0954
KPHS_17690	P23545|PHOR_BACSU	126									operon_0954
KPHS_17700	P30860|ARTJ_ECOLI	440									operon_0955
KPHS_17710	P0AE30|ARTM_ECOLI	360									operon_0956
KPHS_17720	P0AE34|ARTQ_ECOLI	388									operon_0956
KPHS_17730	P30859|ARTI_ECOLI	451									operon_0956
KPHS_17740	P0AAF6|ARTP_ECOLI	460									operon_0956
KPHS_17780	P75821|YBJS_ECOLI	623									operon_0959
KPHS_17900	A1A9B7|MACB1_ECOK1	1056									operon_0962
KPHS_17960	P23886|CYDC_ECOLI	891									operon_0966
KPHS_18120	P0AC23|FOCA_ECOLI	536									operon_0971
KPHS_18340	P0AB06|YCBK_ECOLI	342									operon_0980
KPHS_18490	A1A9L0|SSUB_ECOK1	420									operon_0989
KPHS_18530	P80644|SSUE_ECOLI	312									operon_0989
KPHS_18800	P06202|OPPA_SALTY	572									operon_1006
KPHS_18850	P25526|GABD_ECOLI	623									operon_1009
KPHS_18920	P23883|PUUC_ECOLI	834									operon_1012
KPHS_18970	P76037|PUUP_ECOLI	815									operon_1015
KPHS_19070	P75892|RUTG_ECOLI	712									operon_1023
KPHS_19080	A6T797|RUTF_KLEP7	341									operon_1023
KPHS_19090	A6T798|RUTE_KLEP7	408									operon_1023
KPHS_19100	A6T799|RUTD_KLEP7	360									operon_1023
KPHS_19110	A6T799|RUTD_KLEP7	131									operon_1023
KPHS_19120	A6T7A0|RUTC_KLEP7	268									operon_1023
KPHS_19130	A6T7A1|RUTB_KLEP7	480									operon_1023
KPHS_19140	A6T7A2|RUTA_KLEP7	738	TGGCATCGCCTTTGCT	1980896	1980912	NC_016845.1	1979722	1980813	-	83	operon_1023
KPHS_19170	O52485|PUTA_KLEAE	659									operon_1026
KPHS_19180	O52485|PUTA_KLEAE	1703									operon_1026
KPHS_19860	P0AB35|YCFJ_ECOLI	260									operon_1058
KPHS_19980	Q0TIV6|LOLD_ECOL5	413									operon_1066
KPHS_20060	P0A2C7|POTD_SALTY	678									operon_1068
KPHS_20070	P0AFK6|POTC_ECOLI	461									operon_1068
KPHS_20080	E1WF94|POTB_SALTS	510									operon_1068
KPHS_20090	A1AA20|POTA_ECOK1	676									operon_1068
KPHS_20200	Q8FIB6|RLUE_ECOL6	372									operon_1072
KPHS_20270	P77316|YBDR_ECOLI	662									operon_1075
KPHS_20440			TGGCAAGCCCTTTGCA	2103667	2103683	NC_016845.1	2103731	2104774	+	48	operon_1084
KPHS_20730	O32770|GPO_LACLM	199									operon_1104
KPHS_20750	A6T7Q4|Y1164_KLEP7	792									operon_1106
KPHS_20760	P0ACY3|YEAG_ECOLI	1280	TGGCATAAGGGTTGCT	2129503	2129519	NC_016845.1	2127468	2129402	-	101	operon_1106
KPHS_20780	P76234|YEAE_ECOLI	389									operon_1107
KPHS_20840	P20533|CHIA1_NIACI	177									operon_1111
KPHS_20880	P77280|YDJJ_ECOLI	666									operon_1112
KPHS_20910	P77256|AKRMG_ECOLI	573									operon_1112
KPHS_20960	Q8Z6F3|SPPA_SALTI	1011									operon_1113
KPHS_21050	Q8Z6F6|DHE4_SALTI	835									operon_1118
KPHS_21180	B7LQ44|ASTC_ESCF3	695	TGGCACGAACCGTGCA	2167980	2167996	NC_016845.1	2168070	2169290	+	74	operon_1124
KPHS_21190	A4W9J6|ASTA_ENT38	602									operon_1124
KPHS_21200	A6T7T5|ASTD_KLEP7	983									operon_1124
KPHS_21210	A4W9J8|ASTB_ENT38	674									operon_1124
KPHS_21220	B1LDY7|ASTE_ECOSM	414									operon_1124
KPHS_21280	P69795|PTQB_ECOLI	194									operon_1129
KPHS_21300	P17334|PTQC_ECOLI	54									operon_1129
KPHS_21310	P17334|PTQC_ECOLI	656									operon_1129
KPHS_21530	P39462|ADH_SACS2	40									operon_1140
KPHS_21750	P0A2I1|TOP1_SALTY	1638									operon_1152
KPHS_21960	P94369|YXLA_BACSU	276									operon_1166
KPHS_21970	P36638|SAPF_SALTY	495									operon_1167
KPHS_21980	P36636|SAPD_SALTY	643									operon_1167
KPHS_21990	P0AGH5|SAPC_ECOLI	533									operon_1167
KPHS_22020	P36634|SAPA_SALTY	852									operon_1167
KPHS_22080	P37344|PSPF_ECOLI	545									operon_1172
KPHS_22090	P0AFM6|PSPA_ECOLI	230	TGGCACGCCATTTGTA	2255633	2255649	NC_016845.1	2255702	2256370	+	53	operon_1173
KPHS_22100	P0AFM9|PSPB_ECOLI	121									operon_1173
KPHS_22110	P0AFN2|PSPC_ECOLI	170									operon_1173
KPHS_22120	P0AFV8|PSPD_ECOLI	116									operon_1173
KPHS_22170	P0A2D7|TYRR_SALTY	885									operon_1176
KPHS_22230	P77348|MPPA_ECOLI	975									operon_1181
KPHS_23370	Q63GR8|METN2_BACCZ	346									operon_1229
KPHS_23420			TGGCCTGAAAGTTGCT	2370736	2370752	NC_016845.1	2370794	2372173	+	42	operon_1232
KPHS_23640	P80668|FEAB_ECOLI	875									operon_1246
KPHS_23740	P76082|PAAF_ECOLI	387									operon_1249
KPHS_23780	P0C7L2|PAAJ_ECOLI	663									operon_1249
KPHS_23910	P80874|GS69_BACSU	161									operon_1254
KPHS_23920	P96110|DHE3_THEMA	150									operon_1255
KPHS_23930	P96110|DHE3_THEMA	284									operon_1255
KPHS_23950	Q7N2G7|ASTC_PHOLL	576									operon_1257
KPHS_23960	Q7N2G8|ASTA_PHOLL	405									operon_1257
KPHS_23970	Q7N2G9|ASTD_PHOLL	689									operon_1257
KPHS_23980	Q7N2H0|ASTB_PHOLL	621									operon_1257
KPHS_23990	Q7N2H1|ASTE_PHOLL	296									operon_1257
KPHS_24040	P25553|ALDA_ECOLI	243									operon_1261
KPHS_24050	P25553|ALDA_ECOLI	605									operon_1261
KPHS_24290	P76177|YDGH_ECOLI	513									operon_1279
KPHS_24460	Q01103|PCAI_PSEPU	337									operon_1287
KPHS_24470	Q59091|PCAJ_ACIAD	330									operon_1287
KPHS_24480	Q43935|CATF_ACIAD	545									operon_1287
KPHS_25380	Q8YBN1|LIVB7_BRUME	65	TGGCACCTTTTTTGCC	2563219	2563235	NC_016845.1	2563293	2564564	+	58	operon_1338
KPHS_25420	P22731|LIVF_ECOLI	164									operon_1338
KPHS_25650	P76149|SAD_ECOLI	719									operon_1350
KPHS_25860	Q1C970|METN2_YERPA	310									operon_1362
KPHS_25970			TGGTACGCAAATTGCT	2615939	2615955	NC_016845.1	2614750	2615904	-	35	operon_1369
KPHS_25980	P0AGM9|XANP_ECOLI	321									operon_1370
KPHS_26200	P94493|YNCC_BACSU	382									operon_1380
KPHS_26340	Q9I2A8|ATOB_PSEAE	352									operon_1386
KPHS_26360	F1CYZ5|CARA_ACEWO	376									operon_1386
KPHS_26370	P9WQ36|FAC13_MYCTO	225									operon_1386
KPHS_26580	P46905|YCCK_BACSU	128									operon_1399
KPHS_26770	Q9F9B0|FRCA_RHIML	193	TGGCACGGATGCTGCA	2690144	2690160	NC_016845.1	2690364	2691110	+	204	operon_1413
KPHS_26970			TGGCACGTTTAATGCT	2707257	2707273	NC_016845.1	2707380	2708678	+	107	operon_1423
KPHS_27120	P27675|GLNQ_GEOSE	266									operon_1434
KPHS_27140	P35113|NOCM_AGRFC	106									operon_1434
KPHS_27150			TGGCACATTAGTTGCA	2725298	2725314	NC_016845.1	2724461	2725246	-	52	operon_1434
KPHS_27170			TGGAACAGCTTTTGCA	2726427	2726443	NC_016845.1	2726480	2728066	+	37	operon_1436
KPHS_27350	P58760|RUTB_AGRFC	60									operon_1444
KPHS_27440	P94575|ALLP_BACSU	286									operon_1450
KPHS_27450			TGGCACCAATCTTGCT	2749439	2749455	NC_016845.1	2749497	2750807	+	42	operon_1450
KPHS_27530	P44656|Y354_HAEIN	164									operon_1455
KPHS_27560	P56744|DAT_ACIBA	610									operon_1456
KPHS_27810	A2RIE6|PTCB_LACLM	84									operon_1467
KPHS_27870	P46317|PTJC_BACSU	215									operon_1468
KPHS_28230	P39451|ADHP_ECOLI	601									operon_1490
KPHS_28250	A1A970|GSIC_ECOK1	138									operon_1491
KPHS_28260	P94312|DPPC_ALKPO	151									operon_1491
KPHS_28270	Q0TJM0|GSIA_ECOL5	406									operon_1491
KPHS_28360	P24183|FDNG_ECOLI	1543									operon_1495
KPHS_28370	P24183|FDNG_ECOLI	383									operon_1495
KPHS_28580	Q1MCN6|UGPC1_RHIL3	213									operon_1503
KPHS_28680	P48243|GLUA_CORGL	265									operon_1508
KPHS_28690	P0AER5|GLTK_ECOLI	94									operon_1508
KPHS_28810	Q12XX8|ADEC_METBU	49									operon_1514
KPHS_28900	P23847|DPPA_ECOLI	490									operon_1519
KPHS_28910	P23847|DPPA_ECOLI	76									operon_1519
KPHS_28930	O69763|VDH_PSEFL	532									operon_1520
KPHS_28980	A8AGJ9|ABDH_CITK8	296									operon_1524
KPHS_28990	A4WAR9|ABDH_ENT38	466									operon_1524
KPHS_29020	P77795|YDCT_ECOLI	533									operon_1524
KPHS_29230	P39849|XYLB_PSEPU	320									operon_1537
KPHS_29300	A1A835|FRMA_ECOK1	638									operon_1542
KPHS_29510	B5XWP3|DTPA_KLEP3	951									operon_1552
KPHS_29790	P37597|YDHC_ECOLI	540									operon_1569
KPHS_29950	Q9I262|CYNT_PSEAE	271									operon_1583
KPHS_30010	Q8FWN8|Y3408_BRUSU	233									operon_1587
KPHS_30030	P77268|DDPD_ECOLI	291									operon_1587
KPHS_30040	P42065|APPF_BACSU	331									operon_1587
KPHS_30110			TGGTACGTTTATAGCA	3001144	3001160	NC_016845.1	3000073	3001065	-	79	operon_1591
KPHS_30160			TGGCATTGTTTTTGTA	3006838	3006854	NC_016845.1	3005705	3006694	-	144	operon_1593
KPHS_30230	Q2YJB5|Y3647_BRUA2	208									operon_1595
KPHS_30310	B0RVK4|SCOA_XANCB	295									operon_1601
KPHS_30320	P0C7I8|SCOB_XANCP	269									operon_1601
KPHS_30330	Q9I2A8|ATOB_PSEAE	314									operon_1601
KPHS_30340	Q9I2A8|ATOB_PSEAE	200									operon_1601
KPHS_30430	P31224|ACRB_ECOLI	923									operon_1604
KPHS_30650	Q8FVV5|FBPC_BRUSU	256									operon_1612
KPHS_30700	P07658|FDHF_ECOLI	1001	TGGCACAAGACCTGCA	3060259	3060275	NC_016845.1	3060325	3062535	+	50	operon_1614
KPHS_30780	O34677|GLNQ_BACSU	298									operon_1619
KPHS_30790	P54536|ARTQ_BACSU	132									operon_1619
KPHS_30800	Q06758|HISJ_NEIGO	187									operon_1619
KPHS_30860	O32188|YUSV_BACSU	265									operon_1621
KPHS_30880	Q28K97|TAUB_JANSC	209									operon_1623
KPHS_31340	Q8FWV9|BEPG_BRUSU	214									operon_1637
KPHS_31470	P64485|YEAQ_ECOLI	152									operon_1643
KPHS_31600	P06610|BTUE_ECOLI	286									operon_1649
KPHS_31870	P08007|OPPF_SALTY	652									operon_1665
KPHS_31880	P76027|OPPD_ECOLI	602									operon_1665
KPHS_31900	P0AFH2|OPPB_ECOLI	529									operon_1665
KPHS_31910	P23843|OPPA_ECOLI	959									operon_1665
KPHS_32110	P10903|NARK_ECOLI	794									operon_1681
KPHS_32150	Q06457|NASA_KLEOX	1460									operon_1684
KPHS_32180	P39459|NASD_KLEOX	492									operon_1684
KPHS_32210	Q44292|NRTA_NOSS1	280									operon_1684
KPHS_32230			AGGCACGGTTATTGCT	3216333	3216349	NC_016845.1	3215117	3216298	-	35	operon_1684
KPHS_32260	P39163|CHAC_ECOLI	393									operon_1687
KPHS_32850	P16482|CITH_KLEPN	386									operon_1708
KPHS_32860	P16482|CITH_KLEPN	365									operon_1708
KPHS_32910	P0A191|LIVF_SALTY	249									operon_1713
KPHS_32960	Q9HUQ0|AABP_PSEAE	558									operon_1713
KPHS_33470	P69797|PTNAB_ECOLI	570									operon_1741
KPHS_33540	E0J500|CSPC_ECOLW	144									operon_1744
KPHS_33700	Q8ZNY9|PRP1_SALTY	283									operon_1753
KPHS_33940	Q57NA5|ZNUC_SALCH	444									operon_1764
KPHS_34360	P37774|TCYN_ECOLI	412									operon_1788
KPHS_34590	Q08597|NAC_KLEAE	564	TGGCAAGCAAATTGCA	3433205	3433221	NC_016845.1	3432232	3433149	-	56	operon_1804
KPHS_35330	P0AA47|PLAP_ECOLI	859									operon_1851
KPHS_35590	P41576|6PGD_KLEPN	909									operon_1861
KPHS_35850	A6X4N2|DCTA_BRUA4	243									operon_1877
KPHS_35870	A6TBH4|MDTB_KLEP7	1915									operon_1878
KPHS_35880	A6TBH5|MDTC_KLEP7	1908									operon_1878
KPHS_35940	P72479|OPPF_STRMU	202									operon_1881
KPHS_35950	Q53193|Y4TR_SINFN	235									operon_1881
KPHS_35960	P94312|DPPC_ALKPO	234									operon_1881
KPHS_35970	P77308|DDPB_ECOLI	252									operon_1881
KPHS_35980	P76128|DDPA_ECOLI	162									operon_1881
KPHS_36150	A6TBK1|ADEC_KLEP7	1178									operon_1890
KPHS_36160	P31440|ADEQ_ECOLI	268									operon_1890
KPHS_36290	P33360|YEHX_ECOLI	483									operon_1897
KPHS_36500	P0AAG8|MGLA_ECOLI	944									operon_1908
KPHS_36690	B5XP41|EFPL_KLEP3	380									operon_1920
KPHS_36770	P0AFU0|YEJB_ECOLI	639									operon_1924
KPHS_36790	P33916|YEJF_ECOLI	808									operon_1924
KPHS_36820	P0AA43|RSUA_ECOLI	424									operon_1926
KPHS_37110	P09394|GLPQ_ECOLI	595									operon_1944
KPHS_37340	P0AFE8|NUOM_ECOLI	944									operon_1952
KPHS_37350	P33607|NUOL_ECOLI	1122									operon_1953
KPHS_37440	A6TBX3|NUOB_KLEP7	466									operon_1954
KPHS_37500	P0AFU2|YFBS_ECOLI	998									operon_1957
KPHS_37640	P07109|HISP_ECOLI	472									operon_1964
KPHS_37650	P0AEU3|HISM_ECOLI	434									operon_1964
KPHS_37660	P0A2I9|HISQ_SALTY	396									operon_1964
KPHS_37670	P02910|HISJ_SALTY	464									operon_1964
KPHS_37680	P02911|ARGT_SALTY	462									operon_1965
KPHS_37940			TGGCACCGAAGGTGCA	3829460	3829476	NC_016845.1	3829157	3829441	-	19	operon_1978
KPHS_38380	Q8XBJ8|CYSA_ECO57	694									operon_2010
KPHS_38730	P37127|AEGA_ECOLI	1040									operon_2019
KPHS_38740	P24177|ACRD_ECOLI	1808	TGGCACAGGCTGTGCA	3905270	3905286	NC_016845.1	3905323	3908436	+	37	operon_2020
KPHS_38930	P0AGM7|URAA_ECOLI	747									operon_2028
KPHS_39050	Q02550|ANSME_BACTN	307									operon_2037
KPHS_39430	P0AGF4|XYLE_ECOLI	307									operon_2053
KPHS_39490	P11671|GLNB_KLEOX	221									operon_2057
KPHS_39500	P0AFU4|GLRR_ECOLI	797									operon_2057
KPHS_39510	P0AD44|YFHG_ECOLI	246									operon_2057
KPHS_39520	P52101|GLRK_ECOLI	660	TGGCATAGTTCATGCA	3996925	3996941	NC_016845.1	3995217	3996638	-	287	operon_2057
KPHS_39660	A6TCI3|LEPA_KLEP7	1186									operon_2064
KPHS_39670	P46187|RSEC_ECOLI	224									operon_2065
KPHS_39680	P0AFX9|RSEB_ECOLI	498									operon_2065
KPHS_39690	P0AFX7|RSEA_ECOLI	297									operon_2065
KPHS_39700	D0ZSY9|RPOE_SALT1	360									operon_2065
KPHS_39820	P0AEX3|KGTP_ECOLI	733									operon_2073
KPHS_40620	Q9ZAA1|ACLDH_PSEAI	362	TGGCATAACCCCTGCA	4099525	4099541	NC_016845.1	4098727	4099449	-	76	operon_2102
KPHS_40630	P28614|ACOR_CUPNH	307									operon_2103
KPHS_40800	P17424|RIR4_SALTY	549									operon_2114
KPHS_40810	P17328|PROV_SALTY	723									operon_2115
KPHS_t00620			TTGCATGCGAATTGCG	4129791	4129807	NC_016845.1	4129568	4129660	-	131	operon_2125
KPHS_41060	Q55281|MNTA_SYNY3	133									operon_2128
KPHS_41150	A6TCX4|NORR_KLEP7	1000									operon_2132
KPHS_41170	A6TCX5|NORV_KLEP7	961									operon_2133
KPHS_41180	A6TCX6|NORW_KLEP7	732									operon_2133
KPHS_41200	P30131|HYPF_ECOLI	1058									operon_2134
KPHS_41210	P0AAK4|HYDN_ECOLI	339	TGGAACGTATTATGCA	4153131	4153147	NC_016845.1	4152566	4153093	-	38	operon_2134
KPHS_41270	P0AEV9|HYCI_ECOLI	284									operon_2137
KPHS_41280	P0AEV7|HYCH_ECOLI	242									operon_2137
KPHS_41290	P16433|HYCG_ECOLI	492									operon_2137
KPHS_41300	P16432|HYCF_ECOLI	290									operon_2137
KPHS_41310	P16431|HYCE_ECOLI	1154									operon_2137
KPHS_41320	P16430|HYCD_ECOLI	516									operon_2137
KPHS_41330	P16429|HYCC_ECOLI	790									operon_2137
KPHS_41340	P0AAK1|HYCB_ECOLI	340									operon_2137
KPHS_41350	P0AEV4|HYCA_ECOLI	231	TGGCATGAAAAATGCT	4165729	4165745	NC_016845.1	4165246	4165695	-	34	operon_2137
KPHS_41360	A6TCZ3|HYPA_KLEP7	236	TGGCATCGTTATTGCA	4165858	4165874	NC_016845.1	4165905	4166249	+	31	operon_2138
KPHS_41370	P0AAN3|HYPB_ECOLI	463									operon_2140
KPHS_41390	P0AAM3|HYPC_ECOLI	162									operon_2140
KPHS_41400	P24192|HYPD_ECOLI	670									operon_2140
KPHS_41410	P24193|HYPE_ECOLI	564									operon_2140
KPHS_41420	E1WAA4|FHLA_SALTS	1142									operon_2141
KPHS_41460	P39584|YWBA_BACSU	149									operon_2143
KPHS_41480	O05505|PTEB_BACSU	88									operon_2144
KPHS_41490	P46317|PTJC_BACSU	241									operon_2144
KPHS_41660	Q84EY8|HMUV_ENTCL	295									operon_2149
KPHS_41780	P13445|RPOS_ECOLI	622									operon_2158
KPHS_42030	P0AG20|RELA_ECOLI	1427									operon_2168
KPHS_42200	O34691|NAIP_BACSU	78									operon_2175
KPHS_42230	Q0SFY5|METN1_RHOJR	262									operon_2176
KPHS_42280	Q845S7|SFNR_PSEPU	318									operon_2177
KPHS_42290	A6TD79|XNI_KLEP7	505									operon_2177
KPHS_43150	P46317|PTJC_BACSU	251									operon_2201
KPHS_43230	Q1LLP5|UGPC_CUPMC	332									operon_2207
KPHS_43350	Q46939|YQEF_ECOLI	676									operon_2214
KPHS_43810	P50331|NODD1_NEOGA	119									operon_2235
KPHS_44090	P15034|AMPP_ECOLI	775									operon_2249
KPHS_44270	O06837|STYD_PSEFL	374									operon_2262
KPHS_44450	P0AEP1|GALP_ECOLI	846									operon_2267
KPHS_44670	P0AFF4|NUPG_ECOLI	721									operon_2277
KPHS_45470	P64574|YGHW_ECOLI	161									operon_2316
KPHS_45590	Q8XBT6|DKGA_ECO57	500									operon_2320
KPHS_46020			TGGCATAAGGTTTGCT	4623698	4623714	NC_016845.1	4623749	4625356	+	35	operon_2339
KPHS_46340	A6TEB2|PAT_KLEP7	908	TGGCGTAATCCCTGCA	4657776	4657792	NC_016845.1	4657839	4659218	+	47	operon_2358
KPHS_47270	P0AAI3|FTSH_ECOLI	1241									operon_2399
KPHS_47440	P63386|MLAF_ECOLI	466									operon_2407
KPHS_47450			TGGCATTTGTTTTACT	4759052	4759068	NC_016845.1	4759161	4760138	+	93	operon_2408
KPHS_47500	P0A9V1|LPTB_ECOLI	456									operon_2408
KPHS_47610	P38105|RSPB_ECOLI	473									operon_2412
KPHS_47650	P09832|GLTD_ECOLI	924									operon_2414
KPHS_48270	P24181|ACRF_ECOLI	1709									operon_2442
KPHS_48960	P18335|ARGD_ECOLI	739									operon_2466
KPHS_49040	P08201|NIRB_ECOLI	1642									operon_2469
KPHS_49480	A6TF49|GLGC_KLEP7	882									operon_2491
KPHS_49630	A1AGY1|UGPC_ECOK1	637									operon_2500
KPHS_49690	P0A191|LIVF_SALTY	448									operon_2502
KPHS_49700	P0A193|LIVG_SALTY	496									operon_2502
KPHS_49730	P04816|LIVK_ECOLI	676									operon_2502
KPHS_49770	P0AD96|LIVJ_ECOLI	703									operon_2506
KPHS_49790	P50457|PUUE_ECOLI	632									operon_2507
KPHS_49810	P11539|RPOH_CITFR	531	TGGCATGCTTGTTGCC	4986371	4986387	NC_016845.1	4985470	4986324	-	47	operon_2509
KPHS_49830	P0A9R7|FTSE_ECOLI	417									operon_2510
KPHS_50050	P33590|NIKA_ECOLI	766									operon_2520
KPHS_50060	P33591|NIKB_ECOLI	487									operon_2520
KPHS_50070	P0AFA9|NIKC_ECOLI	453									operon_2520
KPHS_50080	Q32AQ2|NIKD_SHIDS	322									operon_2520
KPHS_50090	P33594|NIKE_ECOLI	325									operon_2520
KPHS_50100	A6TFA8|NIKR_KLEP7	265									operon_2520
KPHS_50160	Q8ZLD6|DTPB_SALTY	853									operon_2526
KPHS_50290	P37643|YHJE_ECOLI	766									operon_2535
KPHS_50330	P37648|YHJJ_ECOLI	805									operon_2538
KPHS_50340	A6TFD1|DCTA_KLEP7	788									operon_2539
KPHS_50540	P37313|DPPF_ECOLI	652									operon_2543
KPHS_50550	P0AAG0|DPPD_ECOLI	607									operon_2543
KPHS_50560	P0AEG1|DPPC_ECOLI	453									operon_2543
KPHS_50570	P0AEF8|DPPB_ECOLI	576									operon_2543
KPHS_50580	P23847|DPPA_ECOLI	1015									operon_2544
KPHS_50780	P0A9X9|CSPA_ECOLI	146									operon_2558
KPHS_50960	P0AAK4|HYDN_ECOLI	199									operon_2570
KPHS_51480	P0A9U1|YBHF_ECOLI	94									operon_2586
KPHS_51500	P0A9U1|YBHF_ECOLI	73									operon_2588
KPHS_51570	Q13Q00|OADC_PARXL	67									operon_2592
KPHS_51640	P0AG24|SPOT_ECOLI	1332									operon_2596
KPHS_51780	P0AER8|GLTS_ECOLI	649									operon_2604
KPHS_51800	P0AGM9|XANP_ECOLI	812									operon_2605
KPHS_52090	P31224|ACRB_ECOLI	1103									operon_2625
KPHS_52240	Q45399|PTEB_GEOSE	77									operon_2631
KPHS_52250	P24400|PTLCB_LACCA	224									operon_2631
KPHS_52310	Q5PFQ7|PHNT_SALPA	636									operon_2632
KPHS_52500	P31442|EMRD_ECOLI	670									operon_2641
KPHS_52630	B5XT61|IBPB_KLEP3	287									operon_2646
KPHS_52640	B5XT60|IBPA_KLEP3	274									operon_2646
KPHS_52880	P31466|ADEP_ECOLI	774									operon_2656
KPHS_52970	P0AAH0|PSTB_ECOLI	515									operon_2659
